# Supplementary material for: Rampant Adaptive Evolution in Regions of Proteins with Unknown Function in Drosophila simulans
Source: PLoS One. 2007 Oct 31;2(10):e1113. doi: 10.1371/journal.pone.0001113 (PMC2040203; doi:10.1371/journal.pone.0001113)
Supplement: Table S1 — PROSITE domain coordinates. (0.47 MB TXT) [file pone.0001113.s001.txt]

CG	dom	start	end
CG11326-PA	PS00010	494	505
CG12139-PB	PS00010	244	255
CG12139-PB	PS00010	1307	1318
CG12139-PB	PS00010	3041	3052
CG12139-PB	PS00010	3082	3093
CG12139-PB	PS00010	3956	3967
CG1372-PB	PS00010	363	374
CG1372-PB	PS00010	1432	1443
CG31092-PA	PS00010	578	589
CG31092-PA	PS00010	618	629
CG31094-PB	PS00010	526	537
CG31665-PB	PS00010	775	786
CG31665-PB	PS00010	813	824
CG31665-PB	PS00010	851	862
CG3619-PA	PS00010	468	479
CG3619-PA	PS00010	506	517
CG3619-PA	PS00010	544	555
CG3936-PA	PS00010	232	243
CG3936-PA	PS00010	308	319
CG3936-PA	PS00010	349	360
CG3936-PA	PS00010	387	398
CG3936-PA	PS00010	465	476
CG3936-PA	PS00010	503	514
CG3936-PA	PS00010	541	552
CG3936-PA	PS00010	579	590
CG3936-PA	PS00010	616	627
CG3936-PA	PS00010	654	665
CG3936-PA	PS00010	692	703
CG3936-PA	PS00010	730	741
CG3936-PA	PS00010	768	779
CG3936-PA	PS00010	806	817
CG3936-PA	PS00010	844	855
CG3936-PA	PS00010	923	934
CG3936-PA	PS00010	961	972
CG3936-PA	PS00010	1037	1048
CG3936-PA	PS00010	1198	1209
CG3936-PA	PS00010	1236	1247
CG3936-PA	PS00010	1274	1285
CG3936-PA	PS00010	1430	1441
CG5912-PA	PS00010	679	690
CG6127-PA	PS00010	505	516
CG6127-PA	PS00010	587	598
CG6127-PA	PS00010	624	635
CG6127-PA	PS00010	662	673
CG6127-PA	PS00010	699	710
CG6127-PA	PS00010	813	824
CG6127-PA	PS00010	931	942
CG6383-PA	PS00010	401	412
CG6383-PA	PS00010	440	451
CG6383-PA	PS00010	477	488
CG6383-PA	PS00010	662	673
CG6383-PA	PS00010	700	711
CG6383-PA	PS00010	738	749
CG6383-PA	PS00010	776	787
CG6383-PA	PS00010	815	826
CG6383-PA	PS00010	917	928
CG6383-PA	PS00010	955	966
CG6383-PA	PS00010	1220	1231
CG6383-PA	PS00010	1494	1505
CG6383-PA	PS00010	1809	1820
CG6383-PA	PS00010	1847	1858
CG6383-PA	PS00010	1965	1976
CG6383-PA	PS00010	2006	2017
CG6863-PA	PS00010	969	980
CG6863-PA	PS00010	1129	1140
CG6868-PA	PS00010	606	617
CG6868-PA	PS00010	768	779
CG7100-PL	PS00010	2843	2854
CG7447-PA	PS00010	376	387
CG7466-PA	PS00010	1205	1216
CG7526-PA	PS00010	393	404
CG7526-PA	PS00010	526	537
CG7526-PA	PS00010	606	617
CG7526-PA	PS00010	652	663
CG7526-PA	PS00010	715	726
CG7526-PA	PS00010	756	767
CG7526-PA	PS00010	839	850
CG7526-PA	PS00010	915	926
CG7749-PA	PS00010	4258	4269
CG8355-PC	PS00010	1025	1036
CG8355-PC	PS00010	1065	1076
CG8355-PC	PS00010	1103	1114
CG8909-PB	PS00010	580	591
CG8909-PB	PS00010	1812	1823
CG10122-PA	PS00012	1247	1262
CG10175-PC	PS00012	296	311
CG10421-PA	PS00012	568	583
CG10897-PA	PS00012	776	791
CG12240-PB	PS00012	205	220
CG13251-PA	PS00012	278	293
CG14431-PA	PS00012	225	240
CG15756-PA	PS00012	11	26
CG16757-PA	PS00012	1677	1692
CG17689-PA	PS00012	1685	1700
CG1845-PA	PS00012	984	999
CG18537-PA	PS00012	2	17
CG30377-PA	PS00012	217	232
CG31666-PB	PS00012	171	186
CG3223-PA	PS00012	211	226
CG33529-PB	PS00012	763	778
CG4078-PA	PS00012	266	281
CG4221-PA	PS00012	76	91
CG5580-PA	PS00012	514	529
CG5853-PA	PS00012	271	286
CG5930-PA	PS00012	108	123
CG6127-PA	PS00012	555	570
CG6207-PA	PS00012	127	142
CG7234-PI	PS00012	887	902
CG7748-PA	PS00012	483	498
CG7766-PB	PS00012	196	211
CG9195-PA	PS00012	53	68
CG9554-PA	PS00012	437	452
CG10005-PA	PS00014	228	231
CG10029-PA	PS00014	407	410
CG11577-PA	PS00014	218	221
CG12366-PA	PS00014	399	402
CG12918-PA	PS00014	186	189
CG14312-PA	PS00014	105	108
CG14715-PA	PS00014	135	138
CG17829-PA	PS00014	464	467
CG1837-PA	PS00014	413	416
CG2135-PA	PS00014	683	686
CG30498-PA	PS00014	177	180
CG31152-PA	PS00014	408	411
CG31650-PA	PS00014	339	342
CG31915-PA	PS00014	609	612
CG4147-PA	PS00014	653	656
CG5520-PA	PS00014	784	787
CG5809-PA	PS00014	430	433
CG6384-PA	PS00014	1093	1096
CG6414-PA	PS00014	580	583
CG6453-PA	PS00014	545	548
CG6988-PA	PS00014	493	496
CG7225-PA	PS00014	254	257
CG7893-PA	PS00014	790	793
CG8420-PA	PS00014	528	531
CG9429-PA	PS00014	403	406
CG9453-PB	PS00014	421	424
CG9847-PB	PS00014	228	231
CG9867-PA	PS00014	517	520
CG9911-PA	PS00014	409	412
CG10126-PB	PS00018	70	82
CG10126-PB	PS00018	106	118
CG10126-PB	PS00018	142	154
CG10641-PA	PS00018	118	130
CG1099-PA	PS00018	59	71
CG1099-PA	PS00018	237	249
CG11105-PB	PS00018	97	109
CG11105-PB	PS00018	145	157
CG11165-PA	PS00018	20	32
CG11165-PA	PS00018	93	105
CG11165-PA	PS00018	129	141
CG11490-PA	PS00018	60	72
CG11638-PA	PS00018	222	234
CG11638-PA	PS00018	258	270
CG11638-PA	PS00018	339	351
CG11874-PA	PS00018	162	174
CG13550-PA	PS00018	748	760
CG13898-PA	PS00018	97	109
CG13898-PA	PS00018	133	145
CG14249-PB	PS00018	78	90
CG1429-PD	PS00018	302	314
CG1435-PA	PS00018	136	148
CG1435-PA	PS00018	258	270
CG14387-PA	PS00018	164	176
CG14904-PA	PS00018	20	32
CG14904-PA	PS00018	71	83
CG14943-PA	PS00018	64	76
CG15177-PA	PS00018	168	180
CG15179-PA	PS00018	165	177
CG15855-PA	PS00018	48	60
CG15855-PA	PS00018	140	152
CG15855-PA	PS00018	176	188
CG16932-PA	PS00018	178	190
CG16932-PA	PS00018	326	338
CG1697-PA	PS00018	82	94
CG1697-PA	PS00018	119	131
CG17271-PA	PS00018	178	190
CG17271-PA	PS00018	235	247
CG1737-PA	PS00018	246	258
CG17765-PA	PS00018	43	55
CG17765-PA	PS00018	80	92
CG17765-PA	PS00018	110	122
CG18076-PH	PS00018	8420	8432
CG1977-PA	PS00018	2278	2290
CG1977-PA	PS00018	2321	2333
CG2139-PC	PS00018	84	96
CG2184-PA	PS00018	88	100
CG2185-PA	PS00018	117	129
CG2256-PB	PS00018	238	250
CG2256-PB	PS00018	283	295
CG2264-PA	PS00018	225	237
CG2264-PA	PS00018	561	573
CG30046-PB	PS00018	605	617
CG30378-PA	PS00018	130	142
CG31216-PA	PS00018	26	38
CG31216-PA	PS00018	69	81
CG3131-PA	PS00018	806	818
CG3131-PA	PS00018	842	854
CG31345-PA	PS00018	56	68
CG31345-PA	PS00018	92	104
CG31345-PA	PS00018	128	140
CG31475-PA	PS00018	168	180
CG31475-PA	PS00018	302	314
CG31650-PA	PS00018	191	203
CG31650-PA	PS00018	228	240
CG31650-PA	PS00018	265	277
CG31650-PA	PS00018	301	313
CG31670-PA	PS00018	97	109
CG31802-PA	PS00018	91	103
CG31960-PA	PS00018	20	32
CG31960-PA	PS00018	56	68
CG31960-PA	PS00018	129	141
CG32103-PA	PS00018	125	137
CG32103-PA	PS00018	159	171
CG32103-PA	PS00018	190	202
CG32145-PA	PS00018	63	75
CG32190-PA	PS00018	300	312
CG33098-PB	PS00018	94	106
CG33113-PF	PS00018	255	267
CG33516-PA	PS00018	414	426
CG3595-PA	PS00018	44	56
CG3896-PA	PS00018	119	131
CG3896-PA	PS00018	155	167
CG3969-PA	PS00018	1081	1093
CG4376-PC	PS00018	784	796
CG4495-PA	PS00018	280	292
CG4495-PA	PS00018	471	483
CG4589-PA	PS00018	700	712
CG4589-PA	PS00018	783	795
CG4662-PA	PS00018	200	212
CG4662-PA	PS00018	427	439
CG4704-PA	PS00018	117	129
CG4704-PA	PS00018	292	304
CG4926-PA	PS00018	295	307
CG5410-PE	PS00018	223	235
CG5744-PB	PS00018	73	85
CG5744-PB	PS00018	109	121
CG5744-PB	PS00018	156	168
CG5890-PA	PS00018	89	101
CG5890-PA	PS00018	125	137
CG5890-PA	PS00018	173	185
CG5907-PA	PS00018	73	85
CG5907-PA	PS00018	109	121
CG5907-PA	PS00018	156	168
CG5931-PA	PS00018	1994	2006
CG6148-PA	PS00018	496	508
CG6196-PA	PS00018	20	32
CG6378-PA	PS00018	231	243
CG6378-PA	PS00018	265	277
CG6421-PA	PS00018	113	125
CG6426-PA	PS00018	110	122
CG6453-PA	PS00018	241	253
CG6571-PB	PS00018	539	551
CG6571-PB	PS00018	579	591
CG6702-PA	PS00018	48	60
CG6702-PA	PS00018	98	110
CG6702-PA	PS00018	144	156
CG6702-PA	PS00018	190	202
CG6702-PA	PS00018	237	249
CG7013-PA	PS00018	145	157
CG7563-PB	PS00018	712	724
CG7641-PA	PS00018	73	85
CG7641-PA	PS00018	109	121
CG7641-PA	PS00018	157	169
CG7646-PA	PS00018	75	87
CG7646-PA	PS00018	111	123
CG7646-PA	PS00018	158	170
CG8107-PA	PS00018	809	821
CG8256-PA	PS00018	667	679
CG8334-PA	PS00018	174	186
CG8649-PD	PS00018	28	40
CG9073-PA	PS00018	60	72
CG9073-PA	PS00018	136	148
CG9148-PA	PS00018	89	101
CG9148-PA	PS00018	214	226
CG9148-PA	PS00018	256	268
CG9148-PA	PS00018	292	304
CG9177-PA	PS00018	452	464
CG9236-PA	PS00018	135	147
CG9236-PA	PS00018	176	188
CG9847-PB	PS00018	161	173
CG9847-PB	PS00018	211	223
CG11735-PA	PS00019	149	158
CG12008-PC	PS00019	26	35
CG3937-PD	PS00019	177	186
CG4376-PC	PS00019	36	45
CG5394-PA	PS00019	570	579
CG6300-PA	PS00019	456	465
CG8649-PD	PS00019	128	137
CG8649-PD	PS00019	394	403
CG12008-PC	PS00020	99	123
CG3937-PD	PS00020	252	276
CG4376-PC	PS00020	110	134
CG8649-PD	PS00020	472	496
CG4007-PA	PS00021	267	280
CG4926-PA	PS00021	279	292
CG10236-PA	PS00022	296	307
CG10236-PA	PS00022	468	479
CG10236-PA	PS00022	514	525
CG10236-PA	PS00022	560	571
CG10236-PA	PS00022	605	616
CG10236-PA	PS00022	650	661
CG10236-PA	PS00022	700	711
CG10236-PA	PS00022	753	764
CG10236-PA	PS00022	804	815
CG10236-PA	PS00022	1436	1447
CG10236-PA	PS00022	1487	1498
CG10236-PA	PS00022	1533	1544
CG10236-PA	PS00022	1776	1787
CG10236-PA	PS00022	1885	1896
CG10236-PA	PS00022	1987	1998
CG10236-PA	PS00022	2035	2046
CG10236-PA	PS00022	2083	2094
CG10334-PA	PS00022	110	121
CG10491-PB	PS00022	588	599
CG10521-PA	PS00022	461	472
CG10521-PA	PS00022	580	591
CG11377-PA	PS00022	164	175
CG11895-PA	PS00022	1506	1517
CG11895-PA	PS00022	1780	1791
CG11895-PA	PS00022	1988	1999
CG11895-PA	PS00022	2114	2125
CG12086-PA	PS00022	386	397
CG12086-PA	PS00022	421	432
CG12086-PA	PS00022	459	470
CG12139-PB	PS00022	4337	4348
CG12781-PA	PS00022	185	196
CG12781-PA	PS00022	227	238
CG13654-PA	PS00022	741	752
CG14834-PA	PS00022	70	81
CG1567-PA	PS00022	101	112
CG1567-PA	PS00022	132	143
CG1567-PA	PS00022	165	176
CG1567-PA	PS00022	196	207
CG1567-PA	PS00022	229	240
CG1567-PA	PS00022	260	271
CG1567-PA	PS00022	303	314
CG17610-PA	PS00022	212	223
CG1762-PA	PS00022	486	497
CG1762-PA	PS00022	541	552
CG1762-PA	PS00022	572	583
CG1762-PA	PS00022	611	622
CG18657-PA	PS00022	332	343
CG18657-PA	PS00022	451	462
CG2086-PB	PS00022	18	29
CG2086-PB	PS00022	61	72
CG2086-PB	PS00022	104	115
CG2086-PB	PS00022	147	158
CG2086-PB	PS00022	190	201
CG2086-PB	PS00022	279	290
CG2086-PB	PS00022	365	376
CG2086-PB	PS00022	434	445
CG2086-PB	PS00022	522	533
CG2086-PB	PS00022	565	576
CG2086-PB	PS00022	608	619
CG2991-PA	PS00022	62	73
CG3135-PA	PS00022	299	310
CG3135-PA	PS00022	331	342
CG3135-PA	PS00022	363	374
CG3135-PA	PS00022	395	406
CG3135-PA	PS00022	429	440
CG31665-PB	PS00022	667	678
CG31665-PB	PS00022	709	720
CG31665-PB	PS00022	747	758
CG31665-PB	PS00022	784	795
CG31665-PB	PS00022	822	833
CG31665-PB	PS00022	860	871
CG31665-PB	PS00022	902	913
CG31765-PA	PS00022	5	16
CG31765-PA	PS00022	48	59
CG31849-PA	PS00022	160	171
CG31920-PB	PS00022	353	364
CG32179-PA	PS00022	90	101
CG32356-PA	PS00022	1386	1397
CG32659-PA	PS00022	575	586
CG32659-PA	PS00022	606	617
CG32659-PA	PS00022	640	651
CG32659-PA	PS00022	672	683
CG32659-PA	PS00022	710	721
CG32659-PA	PS00022	741	752
CG32659-PA	PS00022	772	783
CG32659-PA	PS00022	807	818
CG3322-PA	PS00022	322	333
CG3322-PA	PS00022	432	443
CG3322-PA	PS00022	482	493
CG3322-PA	PS00022	710	721
CG3322-PA	PS00022	760	771
CG3322-PA	PS00022	926	937
CG3322-PA	PS00022	975	986
CG3322-PA	PS00022	1022	1033
CG33950-PF	PS00022	2058	2069
CG33950-PF	PS00022	2137	2148
CG33950-PF	PS00022	2188	2199
CG33950-PF	PS00022	2429	2440
CG33950-PF	PS00022	2548	2559
CG33950-PF	PS00022	2779	2790
CG33950-PF	PS00022	2828	2839
CG33950-PF	PS00022	4124	4135
CG33950-PF	PS00022	4161	4172
CG33950-PF	PS00022	4414	4425
CG3619-PA	PS00022	246	257
CG3619-PA	PS00022	277	288
CG3619-PA	PS00022	317	328
CG3619-PA	PS00022	360	371
CG3619-PA	PS00022	404	415
CG3619-PA	PS00022	439	450
CG3619-PA	PS00022	477	488
CG3619-PA	PS00022	515	526
CG3619-PA	PS00022	553	564
CG3936-PA	PS00022	83	94
CG3936-PA	PS00022	164	175
CG3936-PA	PS00022	203	214
CG3936-PA	PS00022	241	252
CG3936-PA	PS00022	279	290
CG3936-PA	PS00022	317	328
CG3936-PA	PS00022	358	369
CG3936-PA	PS00022	396	407
CG3936-PA	PS00022	435	446
CG3936-PA	PS00022	474	485
CG3936-PA	PS00022	512	523
CG3936-PA	PS00022	550	561
CG3936-PA	PS00022	588	599
CG3936-PA	PS00022	625	636
CG3936-PA	PS00022	663	674
CG3936-PA	PS00022	701	712
CG3936-PA	PS00022	777	788
CG3936-PA	PS00022	815	826
CG3936-PA	PS00022	853	864
CG3936-PA	PS00022	893	904
CG3936-PA	PS00022	932	943
CG3936-PA	PS00022	970	981
CG3936-PA	PS00022	1008	1019
CG3936-PA	PS00022	1046	1057
CG3936-PA	PS00022	1084	1095
CG3936-PA	PS00022	1122	1133
CG3936-PA	PS00022	1169	1180
CG3936-PA	PS00022	1207	1218
CG3936-PA	PS00022	1245	1256
CG3936-PA	PS00022	1283	1294
CG3936-PA	PS00022	1323	1334
CG3936-PA	PS00022	1361	1372
CG3936-PA	PS00022	1400	1411
CG3936-PA	PS00022	1439	1450
CG5634-PA	PS00022	72	83
CG5634-PA	PS00022	237	248
CG5639-PA	PS00022	135	146
CG5639-PA	PS00022	396	407
CG5639-PA	PS00022	743	754
CG5723-PB	PS00022	529	540
CG5723-PB	PS00022	560	571
CG5723-PB	PS00022	594	605
CG5723-PB	PS00022	626	637
CG5723-PB	PS00022	664	675
CG5723-PB	PS00022	695	706
CG5723-PB	PS00022	726	737
CG5723-PB	PS00022	762	773
CG6127-PA	PS00022	304	315
CG6127-PA	PS00022	336	347
CG6127-PA	PS00022	376	387
CG6127-PA	PS00022	476	487
CG6127-PA	PS00022	514	525
CG6127-PA	PS00022	596	607
CG6127-PA	PS00022	633	644
CG6127-PA	PS00022	671	682
CG6127-PA	PS00022	708	719
CG6127-PA	PS00022	784	795
CG6127-PA	PS00022	822	833
CG6127-PA	PS00022	864	875
CG6127-PA	PS00022	902	913
CG6127-PA	PS00022	940	951
CG6184-PB	PS00022	992	1003
CG6383-PA	PS00022	289	300
CG6383-PA	PS00022	329	340
CG6383-PA	PS00022	372	383
CG6383-PA	PS00022	449	460
CG6383-PA	PS00022	486	497
CG6383-PA	PS00022	518	529
CG6383-PA	PS00022	567	578
CG6383-PA	PS00022	632	643
CG6383-PA	PS00022	671	682
CG6383-PA	PS00022	709	720
CG6383-PA	PS00022	747	758
CG6383-PA	PS00022	824	835
CG6383-PA	PS00022	888	899
CG6383-PA	PS00022	926	937
CG6383-PA	PS00022	964	975
CG6383-PA	PS00022	1007	1018
CG6383-PA	PS00022	1229	1240
CG6383-PA	PS00022	1503	1514
CG6383-PA	PS00022	1780	1791
CG6383-PA	PS00022	1818	1829
CG6383-PA	PS00022	1856	1867
CG6383-PA	PS00022	1900	1911
CG6383-PA	PS00022	1936	1947
CG6383-PA	PS00022	2015	2026
CG6383-PA	PS00022	2056	2067
CG7100-PL	PS00022	2370	2381
CG7100-PL	PS00022	2620	2631
CG7100-PL	PS00022	2895	2906
CG7123-PA	PS00022	318	329
CG7123-PA	PS00022	446	457
CG7123-PA	PS00022	498	509
CG7123-PA	PS00022	548	559
CG7123-PA	PS00022	808	819
CG7123-PA	PS00022	856	867
CG7123-PA	PS00022	960	971
CG7123-PA	PS00022	1064	1075
CG7123-PA	PS00022	1113	1124
CG7123-PA	PS00022	1161	1172
CG7447-PA	PS00022	348	359
CG7466-PA	PS00022	165	176
CG7466-PA	PS00022	199	210
CG7466-PA	PS00022	1249	1260
CG7466-PA	PS00022	1331	1342
CG7466-PA	PS00022	1510	1521
CG7466-PA	PS00022	2290	2301
CG7649-PB	PS00022	729	740
CG7749-PA	PS00022	3867	3878
CG7749-PA	PS00022	3907	3918
CG7749-PA	PS00022	4154	4165
CG7749-PA	PS00022	4193	4204
CG7749-PA	PS00022	4267	4278
CG8355-PC	PS00022	956	967
CG8355-PC	PS00022	995	1006
CG8355-PC	PS00022	1034	1045
CG8355-PC	PS00022	1074	1085
CG8355-PC	PS00022	1112	1123
CG8355-PC	PS00022	1161	1172
CG8355-PC	PS00022	1404	1415
CG8403-PA	PS00022	383	394
CG8403-PA	PS00022	603	614
CG8942-PA	PS00022	113	124
CG17725-PA	PS00024	138	152
CG31288-PA	PS00024	15	29
CG31445-PA	PS00024	625	639
CG3159-PA	PS00024	269	283
CG4859-PA	PS00024	369	384
CG10036-PB	PS00027	68	91
CG10037-PA	PS00027	337	360
CG10052-PA	PS00027	561	584
CG1028-PI	PS00027	330	353
CG1030-PA	PS00027	357	380
CG10325-PB	PS00027	431	454
CG1034-PG	PS00027	130	153
CG10388-PA	PS00027	328	351
CG1046-PA	PS00027	123	146
CG1048-PA	PS00027	76	99
CG10488-PA	PS00027	381	404
CG10571-PA	PS00027	291	314
CG10601-PA	PS00027	260	283
CG10604-PB	PS00027	307	330
CG10605-PA	PS00027	262	285
CG10619-PA	PS00027	274	297
CG10699-PB	PS00027	289	312
CG10704-PA	PS00027	417	440
CG11085-PA	PS00027	173	196
CG11121-PA	PS00027	251	274
CG11182-PA	PS00027	145	168
CG11294-PA	PS00027	57	80
CG11354-PA	PS00027	280	303
CG11648-PB	PS00027	420	443
CG12287-PB	PS00027	819	842
CG12361-PA	PS00027	279	302
CG1264-PA	PS00027	534	557
CG1322-PB	PS00027	732	755
CG13424-PA	PS00027	152	175
CG13475-PA	PS00027	425	448
CG1447-PC	PS00027	302	325
CG15696-PA	PS00027	127	150
CG1650-PA	PS00027	352	375
CG1759-PA	PS00027	306	329
CG17835-PA	PS00027	504	527
CG18599-PA	PS00027	349	372
CG1897-PA	PS00027	454	477
CG2047-PA	PS00027	287	310
CG2189-PA	PS00027	399	422
CG2328-PA	PS00027	103	126
CG2692-PA	PS00027	215	238
CG2819-PA	PS00027	43	66
CG2851-PA	PS00027	319	342
CG2988-PA	PS00027	421	444
CG31240-PA	PS00027	337	360
CG31481-PA	PS00027	231	254
CG32105-PB	PS00027	457	480
CG33152-PA	PS00027	186	209
CG3629-PA	PS00027	157	180
CG3871-PA	PS00027	329	352
CG3935-PA	PS00027	118	141
CG4136-PA	PS00027	428	451
CG4328-PA	PS00027	360	383
CG5264-PA	PS00027	119	142
CG5488-PA	PS00027	413	436
CG5529-PA	PS00027	332	355
CG5832-PA	PS00027	172	195
CG6172-PA	PS00027	578	601
CG6246-PA	PS00027	556	579
CG6269-PA	PS00027	116	139
CG6348-PA	PS00027	224	247
CG6352-PA	PS00027	191	214
CG6534-PA	PS00027	578	601
CG6545-PA	PS00027	386	409
CG6570-PA	PS00027	284	307
CG6716-PB	PS00027	246	269
CG7099-PA	PS00027	1666	1689
CG7895-PA	PS00027	334	357
CG7902-PA	PS00027	208	231
CG7937-PA	PS00027	250	273
CG8254-PA	PS00027	472	495
CG8524-PA	PS00027	426	449
CG8933-PA	PS00027	274	297
CG9015-PA	PS00027	487	510
CG9151-PA	PS00027	353	376
CG9876-PA	PS00027	150	173
CG9930-PA	PS00027	336	359
CG10016-PA	PS00028	28	48
CG10021-PA	PS00028	240	260
CG10021-PA	PS00028	268	288
CG10021-PA	PS00028	296	316
CG10021-PA	PS00028	324	344
CG10021-PA	PS00028	352	372
CG10032-PA	PS00028	128	152
CG10042-PB	PS00028	642	665
CG10147-PA	PS00028	171	191
CG10147-PA	PS00028	199	221
CG10147-PA	PS00028	230	253
CG10147-PA	PS00028	264	284
CG10147-PA	PS00028	294	316
CG10147-PA	PS00028	352	373
CG10147-PA	PS00028	381	401
CG10147-PA	PS00028	409	429
CG10267-PA	PS00028	225	245
CG10267-PA	PS00028	253	273
CG10267-PA	PS00028	281	301
CG10267-PA	PS00028	309	329
CG10267-PA	PS00028	337	359
CG10269-PA	PS00028	280	300
CG10269-PA	PS00028	308	331
CG10269-PA	PS00028	340	363
CG10269-PA	PS00028	377	397
CG10269-PA	PS00028	406	426
CG10269-PA	PS00028	491	511
CG10269-PA	PS00028	517	539
CG10269-PA	PS00028	652	673
CG10269-PA	PS00028	681	701
CG10269-PA	PS00028	709	729
CG10270-PA	PS00028	255	275
CG10270-PA	PS00028	283	306
CG10270-PA	PS00028	315	338
CG10270-PA	PS00028	349	369
CG10270-PA	PS00028	378	398
CG10270-PA	PS00028	463	483
CG10270-PA	PS00028	489	511
CG10270-PA	PS00028	586	607
CG10270-PA	PS00028	614	635
CG10270-PA	PS00028	643	663
CG10274-PA	PS00028	19	39
CG10274-PA	PS00028	48	68
CG10274-PA	PS00028	133	153
CG10274-PA	PS00028	159	181
CG10274-PA	PS00028	289	310
CG10274-PA	PS00028	318	338
CG10274-PA	PS00028	346	366
CG10321-PA	PS00028	627	647
CG10321-PA	PS00028	661	681
CG10321-PA	PS00028	690	710
CG10321-PA	PS00028	717	740
CG10321-PA	PS00028	750	772
CG10348-PA	PS00028	303	323
CG10348-PA	PS00028	331	352
CG10348-PA	PS00028	360	380
CG10366-PA	PS00028	242	263
CG10366-PA	PS00028	275	295
CG10366-PA	PS00028	306	327
CG10366-PA	PS00028	337	357
CG10366-PA	PS00028	365	385
CG10366-PA	PS00028	392	412
CG10366-PA	PS00028	420	440
CG10366-PA	PS00028	448	469
CG10431-PA	PS00028	364	385
CG10431-PA	PS00028	512	534
CG10431-PA	PS00028	631	651
CG10431-PA	PS00028	659	680
CG10543-PA	PS00028	727	747
CG10543-PA	PS00028	781	801
CG10543-PA	PS00028	839	860
CG10543-PA	PS00028	868	888
CG10543-PA	PS00028	897	918
CG10543-PA	PS00028	924	946
CG10543-PA	PS00028	953	975
CG10631-PA	PS00028	319	339
CG10631-PA	PS00028	346	368
CG10631-PA	PS00028	375	395
CG10631-PA	PS00028	984	1007
CG10669-PA	PS00028	178	199
CG10669-PA	PS00028	216	237
CG10669-PA	PS00028	306	327
CG10669-PA	PS00028	383	403
CG10669-PA	PS00028	550	570
CG10669-PA	PS00028	579	600
CG10669-PA	PS00028	610	630
CG10669-PA	PS00028	658	680
CG10669-PA	PS00028	716	737
CG10669-PA	PS00028	776	797
CG10669-PA	PS00028	820	841
CG10669-PA	PS00028	881	901
CG10669-PA	PS00028	909	929
CG10719-PA	PS00028	340	361
CG10959-PA	PS00028	203	224
CG10959-PA	PS00028	232	253
CG10959-PA	PS00028	258	278
CG10959-PA	PS00028	286	308
CG10959-PA	PS00028	344	364
CG10959-PA	PS00028	372	392
CG10959-PA	PS00028	400	420
CG10979-PA	PS00028	253	274
CG10979-PA	PS00028	283	304
CG10979-PA	PS00028	520	543
CG11071-PA	PS00028	331	352
CG11071-PA	PS00028	365	386
CG11071-PA	PS00028	398	418
CG11071-PA	PS00028	720	740
CG11071-PA	PS00028	748	768
CG11071-PA	PS00028	776	798
CG11084-PC	PS00028	749	771
CG11122-PA	PS00028	127	148
CG11122-PA	PS00028	216	237
CG11122-PA	PS00028	620	641
CG11122-PA	PS00028	2351	2373
CG11247-PA	PS00028	95	115
CG11247-PA	PS00028	123	144
CG11247-PA	PS00028	152	172
CG11247-PA	PS00028	180	201
CG11247-PA	PS00028	210	230
CG11247-PA	PS00028	238	260
CG11247-PA	PS00028	267	287
CG11247-PA	PS00028	295	315
CG11247-PA	PS00028	323	343
CG1130-PA	PS00028	469	489
CG1130-PA	PS00028	500	520
CG1130-PA	PS00028	526	546
CG1130-PA	PS00028	554	574
CG11317-PA	PS00028	207	229
CG11317-PA	PS00028	232	254
CG1133-PA	PS00028	293	315
CG1133-PA	PS00028	323	345
CG1133-PA	PS00028	353	375
CG11414-PA	PS00028	209	230
CG11414-PA	PS00028	236	259
CG11456-PA	PS00028	11	32
CG11456-PA	PS00028	131	152
CG11456-PA	PS00028	232	253
CG11456-PA	PS00028	320	341
CG11491-PB	PS00028	712	733
CG11491-PB	PS00028	742	763
CG11586-PA	PS00028	75	97
CG11695-PA	PS00028	268	289
CG11695-PA	PS00028	299	319
CG11695-PA	PS00028	327	348
CG11695-PA	PS00028	357	378
CG11695-PA	PS00028	389	409
CG11695-PA	PS00028	448	468
CG11695-PA	PS00028	476	497
CG11696-PA	PS00028	302	323
CG11696-PA	PS00028	357	378
CG11696-PA	PS00028	388	408
CG11696-PA	PS00028	417	438
CG11696-PA	PS00028	447	468
CG11696-PA	PS00028	478	498
CG11696-PA	PS00028	537	557
CG11696-PA	PS00028	565	586
CG11762-PA	PS00028	197	217
CG11762-PA	PS00028	225	245
CG11762-PA	PS00028	253	273
CG11762-PA	PS00028	281	303
CG11798-PA	PS00028	335	356
CG11906-PA	PS00028	261	282
CG11906-PA	PS00028	504	524
CG11906-PA	PS00028	532	554
CG11966-PA	PS00028	533	553
CG11966-PA	PS00028	561	581
CG12054-PA	PS00028	9	32
CG12054-PA	PS00028	176	199
CG12212-PA	PS00028	284	304
CG12212-PA	PS00028	312	332
CG12212-PA	PS00028	711	731
CG12212-PA	PS00028	743	763
CG12212-PA	PS00028	771	792
CG12212-PA	PS00028	1061	1082
CG12212-PA	PS00028	1453	1473
CG12212-PA	PS00028	1481	1502
CG12212-PA	PS00028	1628	1649
CG12212-PA	PS00028	1706	1726
CG12212-PA	PS00028	1734	1754
CG12219-PA	PS00028	140	160
CG12219-PA	PS00028	168	189
CG12219-PA	PS00028	473	493
CG12219-PA	PS00028	501	522
CG12236-PA	PS00028	483	504
CG12236-PA	PS00028	514	535
CG12296-PA	PS00028	592	613
CG12296-PA	PS00028	628	648
CG12296-PA	PS00028	656	676
CG12299-PA	PS00028	50	71
CG12299-PA	PS00028	256	276
CG12299-PA	PS00028	284	304
CG12299-PA	PS00028	312	332
CG12299-PA	PS00028	340	360
CG12299-PA	PS00028	369	389
CG12299-PA	PS00028	397	417
CG12299-PA	PS00028	425	445
CG12299-PA	PS00028	453	473
CG12299-PA	PS00028	481	501
CG1231-PA	PS00028	104	126
CG1231-PA	PS00028	164	186
CG1231-PA	PS00028	246	268
CG1231-PA	PS00028	309	331
CG1233-PB	PS00028	209	230
CG1233-PB	PS00028	796	818
CG1233-PB	PS00028	890	910
CG1233-PB	PS00028	966	986
CG12391-PA	PS00028	418	438
CG12391-PA	PS00028	445	465
CG12391-PA	PS00028	474	495
CG1244-PA	PS00028	712	733
CG1244-PA	PS00028	951	972
CG1244-PA	PS00028	989	1010
CG1244-PA	PS00028	1062	1083
CG12605-PA	PS00028	441	461
CG12605-PA	PS00028	472	492
CG12605-PA	PS00028	498	518
CG12605-PA	PS00028	526	546
CG12653-PA	PS00028	335	357
CG12653-PA	PS00028	365	385
CG12653-PA	PS00028	393	413
CG12701-PA	PS00028	554	576
CG12701-PA	PS00028	1328	1349
CG12701-PA	PS00028	1357	1377
CG12701-PA	PS00028	1386	1407
CG12701-PA	PS00028	1415	1435
CG12744-PA	PS00028	12	32
CG12744-PA	PS00028	43	64
CG12744-PA	PS00028	77	98
CG12809-PA	PS00028	486	506
CG12809-PA	PS00028	546	566
CG12833-PA	PS00028	369	391
CG12942-PA	PS00028	385	406
CG12942-PA	PS00028	449	470
CG12942-PA	PS00028	478	498
CG12942-PA	PS00028	505	526
CG12942-PA	PS00028	534	555
CG12942-PA	PS00028	590	611
CG13123-PA	PS00028	228	249
CG13123-PA	PS00028	251	272
CG13123-PA	PS00028	277	298
CG1322-PB	PS00028	76	97
CG1322-PB	PS00028	291	311
CG1322-PB	PS00028	326	346
CG1322-PB	PS00028	357	377
CG1322-PB	PS00028	969	989
CG1322-PB	PS00028	997	1017
CG13287-PA	PS00028	360	381
CG13287-PA	PS00028	400	420
CG13296-PA	PS00028	323	343
CG13296-PA	PS00028	351	371
CG13296-PA	PS00028	408	429
CG13617-PA	PS00028	146	167
CG13906-PA	PS00028	280	300
CG13906-PA	PS00028	336	356
CG13951-PA	PS00028	76	97
CG13951-PA	PS00028	115	138
CG14307-PE	PS00028	920	941
CG14438-PA	PS00028	2602	2625
CG14438-PA	PS00028	2721	2742
CG14438-PA	PS00028	3005	3027
CG14438-PA	PS00028	3061	3082
CG1454-PA	PS00028	301	321
CG1454-PA	PS00028	360	380
CG1454-PA	PS00028	388	408
CG1454-PA	PS00028	416	436
CG1454-PA	PS00028	444	464
CG1454-PA	PS00028	472	493
CG14655-PA	PS00028	36	58
CG14655-PA	PS00028	114	135
CG14655-PA	PS00028	159	180
CG14655-PA	PS00028	268	288
CG14655-PA	PS00028	296	316
CG14655-PA	PS00028	324	344
CG14655-PA	PS00028	352	372
CG14711-PA	PS00028	228	248
CG14711-PA	PS00028	256	276
CG14711-PA	PS00028	284	304
CG14711-PA	PS00028	312	332
CG14711-PA	PS00028	340	362
CG14938-PA	PS00028	223	243
CG14938-PA	PS00028	251	271
CG14938-PA	PS00028	279	299
CG14938-PA	PS00028	307	327
CG14938-PA	PS00028	335	355
CG14938-PA	PS00028	363	383
CG14938-PA	PS00028	391	411
CG14938-PA	PS00028	419	439
CG14938-PA	PS00028	447	467
CG14938-PA	PS00028	475	495
CG14938-PA	PS00028	503	523
CG14938-PA	PS00028	531	551
CG14938-PA	PS00028	559	579
CG14938-PA	PS00028	587	607
CG14938-PA	PS00028	614	636
CG14938-PA	PS00028	644	664
CG14938-PA	PS00028	676	696
CG14938-PA	PS00028	704	725
CG15073-PA	PS00028	294	316
CG15073-PA	PS00028	325	345
CG15073-PA	PS00028	352	373
CG15073-PA	PS00028	380	400
CG15073-PA	PS00028	466	486
CG15073-PA	PS00028	494	515
CG15269-PA	PS00028	300	320
CG15269-PA	PS00028	327	347
CG15269-PA	PS00028	357	377
CG15269-PA	PS00028	385	405
CG15269-PA	PS00028	413	433
CG15269-PA	PS00028	441	461
CG15269-PA	PS00028	469	489
CG15435-PA	PS00028	458	479
CG15436-PA	PS00028	128	148
CG15436-PA	PS00028	156	176
CG15436-PA	PS00028	184	204
CG15436-PA	PS00028	212	232
CG15436-PA	PS00028	240	260
CG15436-PA	PS00028	268	288
CG15436-PA	PS00028	296	316
CG15436-PA	PS00028	324	345
CG15438-PA	PS00028	261	283
CG15715-PA	PS00028	44	65
CG15725-PA	PS00028	575	595
CG15725-PA	PS00028	672	693
CG1602-PA	PS00028	359	380
CG1602-PA	PS00028	387	407
CG1602-PA	PS00028	415	436
CG1602-PA	PS00028	444	464
CG1602-PA	PS00028	472	492
CG1602-PA	PS00028	500	521
CG1603-PA	PS00028	420	441
CG1603-PA	PS00028	450	471
CG1603-PA	PS00028	478	498
CG1603-PA	PS00028	506	527
CG1603-PA	PS00028	535	555
CG1603-PA	PS00028	563	583
CG1605-PA	PS00028	377	398
CG1605-PA	PS00028	408	429
CG1605-PA	PS00028	436	456
CG1605-PA	PS00028	467	488
CG1605-PA	PS00028	496	516
CG1605-PA	PS00028	524	544
CG1605-PA	PS00028	551	572
CG1647-PA	PS00028	203	224
CG1647-PA	PS00028	262	282
CG16779-PA	PS00028	304	324
CG16779-PA	PS00028	332	352
CG16779-PA	PS00028	360	383
CG16779-PA	PS00028	655	675
CG16779-PA	PS00028	1785	1807
CG16779-PA	PS00028	1929	1949
CG16899-PA	PS00028	163	186
CG17098-PA	PS00028	414	436
CG17098-PA	PS00028	471	493
CG17098-PA	PS00028	525	547
CG17098-PA	PS00028	615	637
CG17181-PA	PS00028	121	141
CG17181-PA	PS00028	152	172
CG17181-PA	PS00028	176	198
CG17181-PA	PS00028	206	226
CG17328-PA	PS00028	149	169
CG17328-PA	PS00028	177	197
CG17328-PA	PS00028	205	225
CG17328-PA	PS00028	233	253
CG17328-PA	PS00028	261	282
CG17328-PA	PS00028	318	338
CG17385-PA	PS00028	18	39
CG17385-PA	PS00028	48	68
CG17385-PA	PS00028	76	96
CG17385-PA	PS00028	104	124
CG17385-PA	PS00028	132	152
CG17385-PA	PS00028	160	180
CG17385-PA	PS00028	215	236
CG17568-PA	PS00028	314	335
CG17568-PA	PS00028	343	363
CG17568-PA	PS00028	371	391
CG17568-PA	PS00028	398	418
CG17568-PA	PS00028	426	446
CG17568-PA	PS00028	454	475
CG17802-PA	PS00028	282	302
CG17802-PA	PS00028	339	360
CG17802-PA	PS00028	371	391
CG17802-PA	PS00028	399	421
CG17806-PA	PS00028	262	282
CG17806-PA	PS00028	319	339
CG17806-PA	PS00028	350	370
CG17806-PA	PS00028	378	400
CG17829-PA	PS00028	27	49
CG17829-PA	PS00028	135	157
CG17829-PA	PS00028	177	199
CG17829-PA	PS00028	237	257
CG17829-PA	PS00028	263	284
CG17829-PA	PS00028	292	313
CG17829-PA	PS00028	320	343
CG17829-PA	PS00028	352	373
CG17912-PA	PS00028	13	34
CG17912-PA	PS00028	37	58
CG17958-PA	PS00028	196	217
CG17958-PA	PS00028	253	273
CG17958-PA	PS00028	281	301
CG17958-PA	PS00028	310	330
CG17958-PA	PS00028	339	359
CG17958-PA	PS00028	407	428
CG18011-PA	PS00028	333	354
CG18011-PA	PS00028	363	386
CG18011-PA	PS00028	398	418
CG18011-PA	PS00028	430	450
CG18011-PA	PS00028	488	508
CG18011-PA	PS00028	518	539
CG18011-PA	PS00028	545	565
CG18011-PA	PS00028	615	637
CG18011-PA	PS00028	684	707
CG18011-PA	PS00028	726	747
CG18011-PA	PS00028	754	775
CG18011-PA	PS00028	780	801
CG18011-PA	PS00028	809	829
CG18011-PA	PS00028	864	885
CG18081-PA	PS00028	44	65
CG18262-PA	PS00028	174	195
CG18262-PA	PS00028	224	246
CG18262-PA	PS00028	251	271
CG18262-PA	PS00028	279	299
CG18262-PA	PS00028	305	327
CG18262-PA	PS00028	335	355
CG18262-PA	PS00028	363	383
CG18262-PA	PS00028	391	411
CG18265-PA	PS00028	242	263
CG18265-PA	PS00028	378	399
CG18265-PA	PS00028	474	495
CG18265-PA	PS00028	597	618
CG18265-PA	PS00028	802	823
CG18265-PA	PS00028	875	896
CG18265-PA	PS00028	911	932
CG18265-PA	PS00028	994	1015
CG18446-PA	PS00028	81	101
CG18446-PA	PS00028	317	338
CG18446-PA	PS00028	358	379
CG1845-PA	PS00028	25	49
CG18476-PA	PS00028	206	227
CG18476-PA	PS00028	236	256
CG18476-PA	PS00028	289	309
CG18476-PA	PS00028	401	422
CG18476-PA	PS00028	461	481
CG18476-PA	PS00028	490	511
CG18476-PA	PS00028	520	540
CG18476-PA	PS00028	638	659
CG18476-PA	PS00028	698	719
CG18476-PA	PS00028	753	774
CG18476-PA	PS00028	818	838
CG18476-PA	PS00028	846	866
CG18476-PA	PS00028	874	894
CG18476-PA	PS00028	902	924
CG1856-PA	PS00028	648	669
CG18764-PA	PS00028	258	280
CG18764-PA	PS00028	288	309
CG18764-PA	PS00028	317	337
CG18764-PA	PS00028	345	365
CG18764-PA	PS00028	373	395
CG18783-PB	PS00028	196	216
CG18783-PB	PS00028	273	293
CG18783-PB	PS00028	301	321
CG18783-PB	PS00028	329	349
CG18783-PB	PS00028	357	377
CG18783-PB	PS00028	385	407
CG18783-PB	PS00028	415	435
CG18783-PB	PS00028	443	463
CG2102-PA	PS00028	441	463
CG2102-PA	PS00028	500	522
CG2102-PA	PS00028	558	580
CG2116-PA	PS00028	285	305
CG2116-PA	PS00028	313	334
CG2116-PA	PS00028	341	362
CG2116-PA	PS00028	370	391
CG2116-PA	PS00028	400	421
CG2120-PA	PS00028	130	150
CG2120-PA	PS00028	158	178
CG2120-PA	PS00028	186	206
CG2120-PA	PS00028	214	237
CG2120-PA	PS00028	264	284
CG2120-PA	PS00028	292	314
CG2120-PA	PS00028	322	342
CG2129-PA	PS00028	183	204
CG2129-PA	PS00028	236	257
CG2129-PA	PS00028	270	291
CG2129-PA	PS00028	296	316
CG2129-PA	PS00028	324	346
CG2129-PA	PS00028	354	374
CG2129-PA	PS00028	382	402
CG2129-PA	PS00028	410	430
CG2129-PA	PS00028	438	458
CG2202-PA	PS00028	150	171
CG2202-PA	PS00028	192	213
CG2202-PA	PS00028	221	242
CG2202-PA	PS00028	476	496
CG2202-PA	PS00028	504	525
CG2202-PA	PS00028	532	553
CG2202-PA	PS00028	573	593
CG2202-PA	PS00028	600	620
CG2202-PA	PS00028	628	648
CG2202-PA	PS00028	656	676
CG2202-PA	PS00028	684	704
CG2202-PA	PS00028	712	732
CG2202-PA	PS00028	739	760
CG2244-PA	PS00028	554	577
CG2707-PA	PS00028	17	38
CG2790-PA	PS00028	315	337
CG2790-PA	PS00028	493	515
CG2889-PA	PS00028	331	352
CG2889-PA	PS00028	366	386
CG2889-PA	PS00028	395	416
CG2889-PA	PS00028	424	444
CG2889-PA	PS00028	454	474
CG2889-PA	PS00028	481	502
CG2889-PA	PS00028	510	530
CG2889-PA	PS00028	538	559
CG2932-PA	PS00028	199	221
CG2932-PA	PS00028	229	251
CG2932-PA	PS00028	259	279
CG3032-PA	PS00028	158	179
CG3032-PA	PS00028	188	209
CG3032-PA	PS00028	218	241
CG3032-PA	PS00028	254	275
CG3032-PA	PS00028	294	315
CG3032-PA	PS00028	325	345
CG3032-PA	PS00028	352	373
CG3032-PA	PS00028	381	401
CG3032-PA	PS00028	409	429
CG30443-PA	PS00028	178	198
CG30443-PA	PS00028	254	274
CG30443-PA	PS00028	301	321
CG30443-PA	PS00028	329	349
CG30443-PA	PS00028	357	377
CG30443-PA	PS00028	385	405
CG30443-PA	PS00028	411	431
CG30443-PA	PS00028	463	484
CG3065-PA	PS00028	111	133
CG3065-PA	PS00028	141	163
CG3065-PA	PS00028	171	191
CG3065-PA	PS00028	348	368
CG3065-PA	PS00028	376	396
CG31224-PA	PS00028	8	28
CG31224-PA	PS00028	1272	1293
CG31224-PA	PS00028	1442	1462
CG31224-PA	PS00028	1466	1486
CG31224-PA	PS00028	1494	1514
CG31224-PA	PS00028	1522	1542
CG31224-PA	PS00028	1579	1601
CG31224-PA	PS00028	1640	1660
CG31224-PA	PS00028	1670	1690
CG31224-PA	PS00028	1698	1719
CG31224-PA	PS00028	1726	1746
CG31365-PA	PS00028	451	471
CG31365-PA	PS00028	485	505
CG31365-PA	PS00028	513	533
CG31365-PA	PS00028	541	562
CG31365-PA	PS00028	571	591
CG31365-PA	PS00028	598	619
CG31381-PA	PS00028	403	425
CG31388-PA	PS00028	197	218
CG31388-PA	PS00028	286	306
CG31388-PA	PS00028	314	334
CG31388-PA	PS00028	342	363
CG31388-PA	PS00028	373	393
CG31388-PA	PS00028	401	423
CG31441-PA	PS00028	197	217
CG31441-PA	PS00028	225	245
CG31441-PA	PS00028	253	273
CG31441-PA	PS00028	281	301
CG31441-PA	PS00028	309	331
CG3158-PA	PS00028	1400	1422
CG31632-PA	PS00028	509	531
CG31632-PA	PS00028	538	558
CG31632-PA	PS00028	566	586
CG31632-PA	PS00028	594	614
CG31632-PA	PS00028	622	642
CG31632-PA	PS00028	650	671
CG31666-PB	PS00028	519	540
CG31670-PA	PS00028	320	340
CG31670-PA	PS00028	348	368
CG31670-PA	PS00028	376	396
CG31670-PA	PS00028	404	424
CG31670-PA	PS00028	432	452
CG31670-PA	PS00028	460	481
CG31753-PA	PS00028	341	363
CG31753-PA	PS00028	371	392
CG31753-PA	PS00028	400	421
CG31753-PA	PS00028	429	449
CG31753-PA	PS00028	457	477
CG31753-PA	PS00028	937	957
CG31753-PA	PS00028	965	986
CG31753-PA	PS00028	994	1014
CG32120-PA	PS00028	415	435
CG32120-PA	PS00028	443	463
CG32120-PA	PS00028	471	491
CG32120-PA	PS00028	499	520
CG32121-PA	PS00028	452	472
CG3242-PA	PS00028	397	417
CG3242-PA	PS00028	425	445
CG3242-PA	PS00028	453	473
CG3242-PA	PS00028	481	501
CG3242-PA	PS00028	509	529
CG32466-PA	PS00028	490	510
CG32466-PA	PS00028	519	539
CG32466-PA	PS00028	547	567
CG32466-PA	PS00028	575	597
CG32466-PA	PS00028	605	625
CG32466-PA	PS00028	636	656
CG32577-PA	PS00028	477	498
CG32577-PA	PS00028	1028	1049
CG32767-PA	PS00028	511	531
CG32767-PA	PS00028	562	582
CG32767-PA	PS00028	594	614
CG32767-PA	PS00028	622	642
CG32767-PA	PS00028	650	670
CG32767-PA	PS00028	678	698
CG3281-PA	PS00028	205	226
CG3281-PA	PS00028	249	270
CG3281-PA	PS00028	323	343
CG3281-PA	PS00028	351	371
CG3281-PA	PS00028	379	399
CG3281-PA	PS00028	407	429
CG3281-PA	PS00028	493	515
CG32830-PA	PS00028	369	392
CG32904-PA	PS00028	440	461
CG33133-PA	PS00028	298	319
CG33133-PA	PS00028	329	349
CG33133-PA	PS00028	389	409
CG33133-PA	PS00028	419	441
CG33133-PA	PS00028	450	471
CG33133-PA	PS00028	478	498
CG33133-PA	PS00028	506	527
CG33261-PA	PS00028	345	366
CG33473-PB	PS00028	489	511
CG33473-PB	PS00028	519	541
CG33473-PB	PS00028	549	569
CG3407-PA	PS00028	168	188
CG3407-PA	PS00028	497	517
CG3407-PA	PS00028	525	545
CG3407-PA	PS00028	553	574
CG3407-PA	PS00028	582	602
CG3407-PA	PS00028	610	630
CG3407-PA	PS00028	638	658
CG3445-PA	PS00028	504	526
CG3445-PA	PS00028	533	553
CG3445-PA	PS00028	561	583
CG3445-PA	PS00028	591	613
CG3743-PA	PS00028	116	138
CG3743-PA	PS00028	146	168
CG3743-PA	PS00028	176	198
CG3743-PA	PS00028	205	225
CG3743-PA	PS00028	233	255
CG3743-PA	PS00028	263	285
CG3758-PA	PS00028	311	331
CG3758-PA	PS00028	346	366
CG3758-PA	PS00028	370	392
CG3758-PA	PS00028	400	420
CG3847-PA	PS00028	222	242
CG3847-PA	PS00028	250	272
CG3850-PA	PS00028	130	153
CG3850-PA	PS00028	198	218
CG3850-PA	PS00028	226	248
CG3850-PA	PS00028	256	280
CG3851-PA	PS00028	222	242
CG3851-PA	PS00028	250	270
CG3851-PA	PS00028	278	298
CG3851-PA	PS00028	306	326
CG3941-PA	PS00028	288	308
CG3941-PA	PS00028	316	336
CG3941-PA	PS00028	344	364
CG3941-PA	PS00028	372	392
CG3941-PA	PS00028	400	420
CG3941-PA	PS00028	428	448
CG3941-PA	PS00028	456	476
CG3941-PA	PS00028	486	506
CG3941-PA	PS00028	513	533
CG3941-PA	PS00028	541	562
CG3956-PA	PS00028	247	267
CG3956-PA	PS00028	282	302
CG3956-PA	PS00028	306	328
CG3956-PA	PS00028	336	356
CG3998-PA	PS00028	33	53
CG3998-PA	PS00028	61	82
CG3998-PA	PS00028	405	426
CG3998-PA	PS00028	453	473
CG3998-PA	PS00028	483	505
CG3998-PA	PS00028	511	532
CG3998-PA	PS00028	575	595
CG3998-PA	PS00028	603	624
CG3998-PA	PS00028	632	652
CG3998-PA	PS00028	660	680
CG4076-PA	PS00028	86	106
CG4133-PA	PS00028	88	109
CG4148-PA	PS00028	273	294
CG4148-PA	PS00028	302	322
CG4148-PA	PS00028	328	350
CG4148-PA	PS00028	357	377
CG4148-PA	PS00028	385	405
CG4148-PA	PS00028	413	434
CG4282-PA	PS00028	330	351
CG4282-PA	PS00028	386	406
CG4282-PA	PS00028	417	438
CG4282-PA	PS00028	448	469
CG4282-PA	PS00028	477	498
CG4282-PA	PS00028	511	532
CG4282-PA	PS00028	570	590
CG4282-PA	PS00028	598	619
CG4360-PA	PS00028	144	164
CG4360-PA	PS00028	172	192
CG4360-PA	PS00028	200	220
CG4360-PA	PS00028	284	304
CG4360-PA	PS00028	312	332
CG4360-PA	PS00028	340	362
CG4360-PA	PS00028	478	498
CG4360-PA	PS00028	506	526
CG4360-PA	PS00028	534	554
CG4424-PA	PS00028	189	209
CG4424-PA	PS00028	217	237
CG4424-PA	PS00028	245	265
CG4424-PA	PS00028	273	293
CG4424-PA	PS00028	301	323
CG4427-PA	PS00028	265	287
CG4427-PA	PS00028	295	317
CG4427-PA	PS00028	325	345
CG4496-PA	PS00028	247	267
CG4496-PA	PS00028	275	297
CG4496-PA	PS00028	433	453
CG4496-PA	PS00028	461	481
CG4496-PA	PS00028	489	509
CG4496-PA	PS00028	537	557
CG4603-PA	PS00028	319	341
CG4677-PB	PS00028	437	460
CG4677-PB	PS00028	504	526
CG4677-PB	PS00028	534	556
CG4677-PB	PS00028	564	586
CG4707-PA	PS00028	334	355
CG4707-PA	PS00028	390	410
CG4707-PA	PS00028	427	448
CG4707-PA	PS00028	458	479
CG4707-PA	PS00028	487	508
CG4707-PA	PS00028	521	542
CG4707-PA	PS00028	580	600
CG4707-PA	PS00028	608	629
CG4807-PA	PS00028	546	567
CG4820-PA	PS00028	243	265
CG4820-PA	PS00028	273	293
CG4820-PA	PS00028	343	365
CG4881-PA	PS00028	323	343
CG4881-PA	PS00028	351	371
CG4881-PA	PS00028	583	603
CG4881-PA	PS00028	611	631
CG4881-PA	PS00028	643	663
CG4881-PA	PS00028	874	895
CG4881-PA	PS00028	1042	1062
CG4881-PA	PS00028	1070	1090
CG4903-PA	PS00028	622	643
CG4903-PA	PS00028	1218	1238
CG4903-PA	PS00028	1244	1265
CG4903-PA	PS00028	1295	1315
CG4903-PA	PS00028	1323	1345
CG4936-PA	PS00028	362	382
CG4936-PA	PS00028	390	410
CG4936-PA	PS00028	418	438
CG4936-PA	PS00028	446	466
CG4936-PA	PS00028	474	494
CG5215-PB	PS00028	207	229
CG5215-PB	PS00028	255	277
CG5215-PB	PS00028	368	390
CG5249-PA	PS00028	879	899
CG5249-PA	PS00028	907	927
CG5249-PA	PS00028	935	955
CG5249-PA	PS00028	963	983
CG5557-PA	PS00028	160	180
CG5557-PA	PS00028	188	208
CG5557-PA	PS00028	216	238
CG5557-PA	PS00028	246	266
CG5557-PA	PS00028	277	297
CG5575-PA	PS00028	502	522
CG5575-PA	PS00028	530	551
CG5575-PA	PS00028	569	590
CG5580-PA	PS00028	1092	1115
CG5649-PA	PS00028	28	50
CG5669-PA	PS00028	742	764
CG5669-PA	PS00028	772	794
CG5669-PA	PS00028	802	822
CG5683-PA	PS00028	186	206
CG5683-PA	PS00028	214	234
CG5683-PA	PS00028	242	262
CG5683-PA	PS00028	270	290
CG6143-PB	PS00028	218	240
CG6143-PB	PS00028	321	343
CG6143-PB	PS00028	491	513
CG6254-PA	PS00028	331	352
CG6254-PA	PS00028	364	384
CG6254-PA	PS00028	394	416
CG6254-PA	PS00028	424	444
CG6254-PA	PS00028	452	472
CG6254-PA	PS00028	479	499
CG6254-PA	PS00028	507	527
CG6254-PA	PS00028	535	556
CG6355-PA	PS00028	1008	1030
CG6384-PA	PS00028	540	561
CG6384-PA	PS00028	569	590
CG6470-PA	PS00028	201	221
CG6654-PA	PS00028	360	380
CG6654-PA	PS00028	385	406
CG6654-PA	PS00028	414	434
CG6654-PA	PS00028	442	462
CG6654-PA	PS00028	470	490
CG6654-PA	PS00028	498	518
CG6654-PA	PS00028	526	546
CG6654-PA	PS00028	554	574
CG6654-PA	PS00028	582	602
CG6689-PA	PS00028	387	407
CG6689-PA	PS00028	415	436
CG6689-PA	PS00028	444	465
CG6689-PA	PS00028	492	512
CG6689-PA	PS00028	520	540
CG6689-PA	PS00028	547	567
CG6689-PA	PS00028	575	597
CG6701-PA	PS00028	131	151
CG6707-PA	PS00028	76	98
CG6765-PA	PS00028	501	521
CG6765-PA	PS00028	581	602
CG6791-PB	PS00028	167	188
CG6791-PB	PS00028	238	259
CG6791-PB	PS00028	354	375
CG6791-PB	PS00028	425	447
CG6791-PB	PS00028	516	537
CG6791-PB	PS00028	589	610
CG6791-PB	PS00028	754	775
CG6791-PB	PS00028	826	847
CG6791-PB	PS00028	946	967
CG6792-PA	PS00028	214	234
CG6792-PA	PS00028	244	264
CG6792-PA	PS00028	272	292
CG6792-PA	PS00028	357	377
CG6808-PA	PS00028	229	249
CG6808-PA	PS00028	257	277
CG6808-PA	PS00028	285	305
CG6808-PA	PS00028	313	333
CG6808-PA	PS00028	341	363
CG6813-PA	PS00028	159	179
CG6813-PA	PS00028	187	207
CG6824-PB	PS00028	1199	1219
CG6824-PB	PS00028	1227	1247
CG6824-PB	PS00028	1255	1276
CG6930-PA	PS00028	237	258
CG6930-PA	PS00028	266	286
CG6930-PA	PS00028	294	314
CG6930-PA	PS00028	322	342
CG7101-PA	PS00028	64	85
CG7101-PA	PS00028	92	113
CG7101-PA	PS00028	214	235
CG7101-PA	PS00028	271	292
CG7101-PA	PS00028	330	351
CG7163-PA	PS00028	22	43
CG7357-PA	PS00028	209	229
CG7357-PA	PS00028	236	257
CG7357-PA	PS00028	265	286
CG7357-PA	PS00028	294	314
CG7357-PA	PS00028	324	346
CG7368-PA	PS00028	330	350
CG7368-PA	PS00028	358	378
CG7368-PA	PS00028	386	406
CG7368-PA	PS00028	414	434
CG7372-PA	PS00028	160	181
CG7372-PA	PS00028	232	253
CG7372-PA	PS00028	631	651
CG7372-PA	PS00028	659	679
CG7372-PA	PS00028	687	707
CG7372-PA	PS00028	715	735
CG7372-PA	PS00028	743	763
CG7372-PA	PS00028	771	791
CG7372-PA	PS00028	799	820
CG7512-PA	PS00028	323	345
CG7512-PA	PS00028	406	426
CG7672-PA	PS00028	439	459
CG7672-PA	PS00028	467	487
CG7672-PA	PS00028	495	515
CG7672-PA	PS00028	523	543
CG7672-PA	PS00028	551	571
CG7691-PA	PS00028	191	211
CG7691-PA	PS00028	219	243
CG7734-PD	PS00028	486	506
CG7734-PD	PS00028	514	536
CG7734-PD	PS00028	1818	1838
CG7734-PD	PS00028	1846	1868
CG7734-PD	PS00028	2308	2328
CG7734-PD	PS00028	2336	2358
CG7734-PD	PS00028	2381	2403
CG7752-PA	PS00028	268	289
CG7752-PA	PS00028	297	318
CG7752-PA	PS00028	390	410
CG7752-PA	PS00028	417	437
CG7752-PA	PS00028	495	515
CG7847-PA	PS00028	1038	1060
CG7847-PA	PS00028	1068	1088
CG7847-PA	PS00028	1096	1116
CG7928-PA	PS00028	259	280
CG7928-PA	PS00028	286	306
CG7928-PA	PS00028	314	334
CG7928-PA	PS00028	342	362
CG7928-PA	PS00028	399	419
CG7938-PA	PS00028	203	223
CG7938-PA	PS00028	231	251
CG7938-PA	PS00028	259	279
CG7938-PA	PS00028	288	308
CG7938-PA	PS00028	317	337
CG7987-PA	PS00028	142	162
CG7987-PA	PS00028	170	190
CG7987-PA	PS00028	343	363
CG7987-PA	PS00028	371	391
CG7987-PA	PS00028	424	444
CG7987-PA	PS00028	475	496
CG7987-PA	PS00028	504	525
CG7987-PA	PS00028	534	554
CG7987-PA	PS00028	562	582
CG7987-PA	PS00028	589	609
CG7987-PA	PS00028	620	640
CG7987-PA	PS00028	648	668
CG7987-PA	PS00028	676	697
CG7987-PA	PS00028	709	729
CG7987-PA	PS00028	1262	1282
CG8013-PB	PS00028	413	434
CG8092-PA	PS00028	911	932
CG8108-PA	PS00028	476	498
CG8108-PA	PS00028	571	593
CG8145-PA	PS00028	212	233
CG8145-PA	PS00028	241	261
CG8145-PA	PS00028	269	289
CG8145-PA	PS00028	297	319
CG8159-PA	PS00028	194	214
CG8159-PA	PS00028	222	242
CG8159-PA	PS00028	250	270
CG8159-PA	PS00028	278	298
CG8159-PA	PS00028	304	326
CG8209-PA	PS00028	91	113
CG8301-PA	PS00028	221	242
CG8301-PA	PS00028	249	270
CG8301-PA	PS00028	277	297
CG8301-PA	PS00028	305	327
CG8301-PA	PS00028	338	359
CG8301-PA	PS00028	367	388
CG8301-PA	PS00028	400	421
CG8301-PA	PS00028	451	471
CG8301-PA	PS00028	480	500
CG8301-PA	PS00028	508	528
CG8301-PA	PS00028	537	557
CG8301-PA	PS00028	565	586
CG8319-PA	PS00028	153	173
CG8319-PA	PS00028	236	256
CG8319-PA	PS00028	268	288
CG8319-PA	PS00028	296	316
CG8319-PA	PS00028	324	344
CG8319-PA	PS00028	352	373
CG8367-PB	PS00028	282	302
CG8367-PB	PS00028	310	330
CG8367-PB	PS00028	338	358
CG8367-PB	PS00028	366	386
CG8367-PB	PS00028	394	414
CG8367-PB	PS00028	422	442
CG8367-PB	PS00028	449	470
CG8367-PB	PS00028	478	499
CG8367-PB	PS00028	563	583
CG8367-PB	PS00028	708	728
CG8388-PA	PS00028	234	255
CG8388-PA	PS00028	289	309
CG8388-PA	PS00028	320	340
CG8388-PA	PS00028	350	371
CG8388-PA	PS00028	379	399
CG8388-PA	PS00028	409	430
CG8388-PA	PS00028	440	461
CG8388-PA	PS00028	469	489
CG8388-PA	PS00028	497	518
CG8478-PB	PS00028	374	394
CG8478-PB	PS00028	531	552
CG8506-PA	PS00028	25	46
CG8573-PA	PS00028	292	313
CG8573-PA	PS00028	321	341
CG8573-PA	PS00028	382	402
CG8573-PA	PS00028	415	435
CG8573-PA	PS00028	443	463
CG8573-PA	PS00028	471	491
CG8573-PA	PS00028	499	519
CG8573-PA	PS00028	525	545
CG8573-PA	PS00028	555	577
CG8573-PA	PS00028	598	619
CG8591-PA	PS00028	324	344
CG8591-PA	PS00028	352	373
CG8591-PA	PS00028	437	457
CG8591-PA	PS00028	467	488
CG8591-PA	PS00028	496	516
CG8591-PA	PS00028	552	573
CG8591-PA	PS00028	589	609
CG8599-PA	PS00028	607	629
CG8643-PA	PS00028	39	60
CG8643-PA	PS00028	658	678
CG8643-PA	PS00028	686	706
CG8643-PA	PS00028	714	734
CG8643-PA	PS00028	742	762
CG8643-PA	PS00028	770	790
CG8643-PA	PS00028	798	818
CG8643-PA	PS00028	826	847
CG8944-PB	PS00028	38	59
CG8944-PB	PS00028	476	496
CG8944-PB	PS00028	506	526
CG8944-PB	PS00028	537	557
CG8944-PB	PS00028	636	656
CG8944-PB	PS00028	666	688
CG8944-PB	PS00028	696	716
CG8944-PB	PS00028	724	744
CG8961-PA	PS00028	35	56
CG8961-PA	PS00028	601	621
CG8961-PA	PS00028	627	648
CG9215-PA	PS00028	307	327
CG9215-PA	PS00028	335	355
CG9215-PA	PS00028	363	383
CG9215-PA	PS00028	391	411
CG9215-PA	PS00028	419	439
CG9233-PA	PS00028	210	231
CG9233-PA	PS00028	238	260
CG9233-PA	PS00028	268	288
CG9233-PA	PS00028	296	316
CG9233-PA	PS00028	324	344
CG9233-PA	PS00028	352	372
CG9233-PA	PS00028	416	436
CG9233-PA	PS00028	443	464
CG9233-PA	PS00028	470	490
CG9425-PB	PS00028	281	303
CG9609-PA	PS00028	37	59
CG9609-PA	PS00028	67	90
CG9609-PA	PS00028	103	126
CG9609-PA	PS00028	134	155
CG9609-PA	PS00028	188	210
CG9609-PA	PS00028	217	238
CG9609-PA	PS00028	253	276
CG9609-PA	PS00028	283	306
CG9786-PA	PS00028	299	319
CG9786-PA	PS00028	707	727
CG9786-PA	PS00028	735	757
CG9793-PA	PS00028	198	218
CG9793-PA	PS00028	226	246
CG9793-PA	PS00028	254	274
CG9793-PA	PS00028	282	302
CG9793-PA	PS00028	310	332
CG9797-PA	PS00028	253	273
CG9797-PA	PS00028	281	301
CG9797-PA	PS00028	309	329
CG9797-PA	PS00028	337	357
CG9797-PA	PS00028	365	387
CG9817-PA	PS00028	588	609
CG9817-PA	PS00028	622	643
CG9817-PA	PS00028	683	704
CG9817-PA	PS00028	728	748
CG9817-PA	PS00028	756	779
CG9895-PA	PS00028	330	352
CG9895-PA	PS00028	360	382
CG9895-PA	PS00028	390	410
CG9908-PA	PS00028	94	115
CG9932-PA	PS00028	1642	1663
CG10296-PA	PS00031	7	33
CG11502-PA	PS00031	200	226
CG11783-PA	PS00031	7	33
CG1378-PA	PS00031	34	60
CG18023-PA	PS00031	363	389
CG33183-PC	PS00031	260	286
CG4059-PB	PS00031	508	534
CG4380-PA	PS00031	104	130
CG4717-PA	PS00031	5	31
CG4761-PA	PS00031	14	40
CG7199-PB	PS00031	52	78
CG7383-PA	PS00031	5	31
CG7404-PB	PS00031	127	153
CG8127-PB	PS00031	458	484
CG9310-PB	PS00031	170	196
CG1028-PI	PS00032	283	288
CG1030-PA	PS00032	304	309
CG10388-PA	PS00032	239	244
CG2189-PA	PS00032	343	348
CG31481-PA	PS00032	164	169
CG4914-PA	PS00032	138	143
CG4920-PA	PS00032	138	143
CG8870-PA	PS00032	94	99
CG17835-PA	PS00033	540	547
CG9015-PA	PS00033	523	530
CG2692-PA	PS00034	54	70
CG6716-PB	PS00034	61	77
CG8216-PA	PS00034	110	126
CG8246-PA	PS00034	39	55
CG9610-PA	PS00034	75	91
CG10037-PA	PS00035	230	242
CG11641-PA	PS00035	828	840
CG12287-PB	PS00035	699	711
CG6246-PA	PS00035	439	451
CG9151-PA	PS00035	240	252
CG11405-PA	PS00036	210	225
CG14029-PA	PS00036	245	259
CG17894-PC	PS00036	1200	1215
CG18266-PA	PS00036	316	329
CG2275-PA	PS00036	217	232
CG2848-PA	PS00036	53	68
CG31258-PA	PS00036	593	607
CG33956-PD	PS00036	391	405
CG7450-PA	PS00036	446	461
CG7952-PB	PS00036	390	404
CG9415-PB	PS00036	86	101
CG12075-PA	PS00037	835	843
CG12543-PA	PS00037	156	164
CG13746-PA	PS00037	25	33
CG2005-PB	PS00037	1000	1008
CG2702-PA	PS00037	232	240
CG33456-PA	PS00037	610	618
CG33555-PC	PS00037	1640	1648
CG3399-PD	PS00037	801	809
CG4063-PA	PS00037	64	72
CG5124-PA	PS00037	172	180
CG5789-PA	PS00037	1243	1251
CG6905-PA	PS00037	63	71
CG7239-PA	PS00037	42	50
CG7518-PA	PS00037	137	145
CG8153-PC	PS00037	966	974
CG9045-PA	PS00037	88	96
CG9045-PA	PS00037	139	147
CG9045-PA	PS00037	191	199
CG9342-PA	PS00037	72	80
CG9638-PB	PS00037	74	82
CG10077-PA	PS00039	309	317
CG10279-PA	PS00039	433	441
CG10333-PA	PS00039	550	558
CG2173-PA	PS00039	309	317
CG3506-PA	PS00039	397	405
CG4916-PA	PS00039	205	213
CG5800-PA	PS00039	223	231
CG6227-PA	PS00039	665	673
CG6418-PB	PS00039	421	429
CG7033-PA	PS00039	382	390
CG7483-PA	PS00039	173	181
CG8611-PB	PS00039	483	491
CG9075-PA	PS00039	177	185
CG9253-PA	PS00039	209	217
CG9630-PA	PS00039	171	179
CG9680-PA	PS00039	303	311
CG9748-PA	PS00039	457	465
CG10969-PA	PS00041	462	504
CG18076-PH	PS00041	3978	4021
CG3022-PA	PS00041	613	654
CG4432-PB	PS00041	468	509
CG8228-PA	PS00041	369	410
CG9416-PA	PS00041	64	105
CG3281-PA	PS00046	299	305
CG5499-PA	PS00046	24	30
CG3379-PA	PS00047	15	19
CG15440-PA	PS00048	80	90
CG3661-PA	PS00049	79	105
CG1963-PA	PS00050	90	105
CG7977-PA	PS00050	255	270
CG1517-PB	PS00052	776	802
CG7014-PA	PS00052	96	122
CG8922-PA	PS00052	94	120
CG2033-PA	PS00053	100	117
CG1524-PA	PS00054	116	138
CG1527-PA	PS00054	116	138
CG11274-PA	PS00055	534	541
CG7925-PB	PS00055	71	78
CG8415-PA	PS00055	60	67
CG8857-PA	PS00056	120	132
CG11482-PA	PS00058	100	106
CG8169-PA	PS00058	117	123
CG1982-PA	PS00059	65	79
CG3322-PA	PS00059	43	57
CG4649-PA	PS00059	65	79
CG6598-PA	PS00059	69	83
CG10425-PA	PS00061	176	204
CG10672-PA	PS00061	208	236
CG11811-PA	PS00061	99	127
CG12068-PA	PS00061	171	199
CG12171-PA	PS00061	142	170
CG1444-PA	PS00061	193	221
CG14946-PB	PS00061	174	202
CG17121-PA	PS00061	229	257
CG31546-PA	PS00061	149	177
CG31548-PA	PS00061	141	169
CG31549-PA	PS00061	142	170
CG3415-PA	PS00061	154	182
CG3481-PC	PS00061	140	168
CG3484-PA	PS00061	139	167
CG3603-PA	PS00061	145	173
CG3699-PA	PS00061	136	164
CG4665-PA	PS00061	129	157
CG4899-PA	PS00061	154	182
CG7113-PA	PS00061	149	177
CG7322-PA	PS00061	134	162
CG7601-PA	PS00061	193	221
CG8757-PA	PS00061	165	193
CG8948-PA	PS00061	820	848
CG9150-PA	PS00061	151	179
CG10638-PA	PS00062	149	166
CG10863-PA	PS00062	150	167
CG12766-PA	PS00062	151	168
CG2767-PA	PS00062	149	166
CG9436-PA	PS00062	145	162
CG10638-PA	PS00063	260	275
CG10805-PA	PS00063	174	189
CG10863-PA	PS00063	261	276
CG12766-PA	PS00063	262	277
CG2767-PA	PS00063	269	284
CG3041-PA	PS00063	255	270
CG32655-PA	PS00063	118	133
CG32721-PA	PS00063	106	121
CG8668-PA	PS00063	530	545
CG9436-PA	PS00063	256	271
CG10160-PA	PS00064	190	196
CG1749-PA	PS00065	76	104
CG6287-PA	PS00065	148	175
CG10367-PA	PS00066	672	686
CG10748-PA	PS00068	167	179
CG10749-PA	PS00068	172	184
CG32577-PA	PS00068	903	915
CG5362-PA	PS00068	155	167
CG12529-PA	PS00069	204	210
CG10650-PA	PS00070	172	183
CG14120-PA	PS00070	693	704
CG15350-PA	PS00070	26	37
CG17174-PA	PS00070	987	998
CG17242-PA	PS00070	171	182
CG17896-PB	PS00070	296	307
CG18374-PA	PS00070	272	283
CG30095-PA	PS00070	142	153
CG31075-PA	PS00070	284	295
CG3752-PA	PS00070	314	325
CG7145-PA	PS00070	352	363
CG12055-PA	PS00071	147	154
CG15899-PB	PS00071	480	487
CG32300-PB	PS00071	202	209
CG6958-PA	PS00071	505	512
CG8893-PA	PS00071	147	154
CG9467-PA	PS00071	654	661
CG12262-PA	PS00072	155	167
CG3902-PA	PS00072	155	167
CG4703-PA	PS00072	146	158
CG4860-PA	PS00072	155	167
CG6638-PA	PS00072	160	172
CG12262-PA	PS00073	370	389
CG3902-PA	PS00073	367	386
CG4703-PA	PS00073	358	377
CG6638-PA	PS00073	374	393
CG4434-PA	PS00074	156	169
CG5320-PA	PS00074	168	181
CG2151-PB	PS00076	159	169
CG7430-PA	PS00076	73	83
CG12602-PA	PS00079	757	777
CG32557-PA	PS00079	602	622
CG3759-PA	PS00079	866	886
CG5959-PA	PS00079	640	660
CG32557-PA	PS00080	607	618
CG3759-PA	PS00080	871	882
CG5959-PA	PS00080	645	656
CG1543-PB	PS00084	312	319
CG5235-PA	PS00084	265	272
CG3832-PA	PS00085	234	246
CG10093-PA	PS00086	431	440
CG10241-PA	PS00086	437	446
CG10242-PA	PS00086	438	447
CG10243-PA	PS00086	438	447
CG10246-PA	PS00086	400	409
CG10247-PA	PS00086	442	451
CG10248-PA	PS00086	444	453
CG10755-PA	PS00086	436	445
CG10833-PA	PS00086	439	448
CG10842-PA	PS00086	452	461
CG10843-PA	PS00086	454	463
CG11466-PA	PS00086	453	462
CG11715-PA	PS00086	512	521
CG11821-PA	PS00086	475	484
CG12800-PA	PS00086	450	459
CG13478-PB	PS00086	481	490
CG13977-PA	PS00086	444	453
CG14032-PA	PS00086	447	456
CG1438-PA	PS00086	474	483
CG1488-PB	PS00086	423	432
CG15077-PA	PS00086	498	507
CG17453-PA	PS00086	454	463
CG17577-PA	PS00086	455	464
CG18377-PA	PS00086	529	538
CG18559-PA	PS00086	476	485
CG2060-PA	PS00086	437	446
CG2110-PA	PS00086	438	447
CG2397-PA	PS00086	428	437
CG3050-PA	PS00086	446	455
CG3466-PA	PS00086	442	451
CG3540-PA	PS00086	447	456
CG3616-PA	PS00086	457	466
CG3656-PA	PS00086	449	458
CG3972-PA	PS00086	490	499
CG4120-PA	PS00086	463	472
CG4373-PA	PS00086	450	459
CG4486-PA	PS00086	442	451
CG5196-PA	PS00086	314	323
CG6042-PA	PS00086	475	484
CG6081-PA	PS00086	439	448
CG6578-PA	PS00086	498	507
CG6730-PA	PS00086	449	458
CG6816-PA	PS00086	459	468
CG7241-PA	PS00086	447	456
CG8228-PA	PS00086	138	147
CG8302-PA	PS00086	447	456
CG8453-PA	PS00086	451	460
CG8457-PA	PS00086	437	446
CG8733-PA	PS00086	443	452
CG8859-PA	PS00086	453	462
CG8864-PA	PS00086	443	452
CG9081-PA	PS00086	429	438
CG9438-PA	PS00086	444	453
CG11793-PA	PS00087	43	53
CG9027-PC	PS00087	80	90
CG8905-PA	PS00088	175	182
CG5371-PA	PS00089	592	614
CG3181-PA	PS00091	181	209
CG10523-PB	PS00092	219	225
CG12863-PA	PS00092	201	207
CG14570-PA	PS00092	52	58
CG30480-PA	PS00092	812	818
CG32647-PA	PS00092	159	165
CG5561-PA	PS00092	104	110
CG6711-PA	PS00092	935	941
CG9154-PA	PS00092	142	148
CG9531-PA	PS00092	223	229
CG9666-PA	PS00092	124	130
CG9960-PA	PS00092	113	119
CG3285-PA	PS00093	182	187
CG14062-PB	PS00094	143	155
CG14163-PA	PS00094	502	514
CG30043-PA	PS00094	708	720
CG33950-PF	PS00094	1334	1346
CG9635-PD	PS00094	2434	2446
CG10692-PA	PS00095	324	342
CG14478-PA	PS00095	356	374
CG3011-PA	PS00096	304	320
CG18572-PA	PS00097	1964	1971
CG10932-PA	PS00098	105	123
CG17320-PA	PS00098	81	99
CG17597-PA	PS00098	81	99
CG4581-PA	PS00098	124	142
CG4600-PA	PS00098	90	108
CG9149-PA	PS00098	84	102
CG13316-PB	PS00099	209	222
CG4581-PA	PS00099	444	457
CG4600-PA	PS00099	379	392
CG9149-PA	PS00099	372	385
CG9244-PB	PS00099	207	220
CG1129-PA	PS00101	265	293
CG1129-PA	PS00101	317	345
CG7254-PA	PS00102	673	685
CG18315-PA	PS00103	127	139
CG2867-PA	PS00103	426	438
CG3593-PA	PS00103	120	132
CG1461-PA	PS00105	317	330
CG4233-PB	PS00105	277	290
CG10033-PA	PS00107	783	807
CG10079-PB	PS00107	944	971
CG10244-PA	PS00107	476	504
CG10261-PA	PS00107	270	297
CG10295-PA	PS00107	436	459
CG10498-PA	PS00107	14	37
CG10522-PA	PS00107	119	142
CG10539-PA	PS00107	83	109
CG10579-PD	PS00107	211	234
CG10776-PA	PS00107	230	251
CG10895-PA	PS00107	180	207
CG10951-PA	PS00107	111	134
CG10967-PA	PS00107	15	38
CG11228-PA	PS00107	48	71
CG11236-PA	PS00107	7	33
CG11489-PC	PS00107	353	376
CG12072-PA	PS00107	725	749
CG12147-PA	PS00107	74	97
CG1362-PA	PS00107	59	82
CG1389-PA	PS00107	481	502
CG14026-PC	PS00107	272	293
CG14030-PA	PS00107	820	843
CG14217-PD	PS00107	33	57
CG14305-PA	PS00107	34	60
CG14895-PA	PS00107	299	322
CG14992-PA	PS00107	129	156
CG15072-PA	PS00107	47	70
[truncated: 15,936 more rows]
