# Supplementary material for: Rampant Adaptive Evolution in Regions of Proteins with Unknown Function in Drosophila simulans
Source: PLoS One. 2007 Oct 31;2(10):e1113. doi: 10.1371/journal.pone.0001113 (PMC2040203; doi:10.1371/journal.pone.0001113)
Supplement: Table S2 — Counts of polymorphic and fixed sites for (1) the portion of each gene in protein domains and (2) the remainder of the protein for each gene. (0.39 MB TXT) [file pone.0001113.s002.txt]

Gene	noDom	NSpoly	NSfix	Spoly	Sfix	MKcodons	avgsample	FETpval	NInoDom	Dom	NSpoly	NSfix	Spoly	Sfix	MKcodons	avgsample	FETpval	Nidom
CG10000-PA	noDom	10	3	14	2	250	3.8	0.632183908	0.5500	Dom	5	0	13	3	151	4.07	0.54887218	1.7143
CG10001-PA	noDom	0	0	3	2	90	4.09	1	0.7500	Dom	0	0	6	0	230	3.98	1	0.1429
CG10002-PA	noDom	0	1	2	3	233	3.97	1	0.6667	Dom	0	0	4	1	215	3.72	1	0.4000
CG10009-PA	noDom	0	0	1	4	74	3.77	1	2.5000	Dom	0	0	5	6	179	3.83	1	1.1667
CG10011-PA	noDom	11	4	61	22	1291	4.25	1	0.8903	Dom	0	0	32	17	483	4.58	1	0.5455
CG10014-PA	noDom	0	3	13	10	205	3.92	0.22	0.1964	Dom	1	0	7	6	100	3.39	1	1.7500
CG10019-PA	noDom	6	3	7	5	391	4.86	1	1.3125	Dom	0	1	19	10	565	4.62	0.366666667	0.2750
CG10021-PA	noDom	1	1	20	5	297	3.89	0.401709402	0.2857	Dom	1	0	19	8	315	4.03	1	0.9000
CG10023-PA	noDom	0	1	18	6	374	4.11	0.28	0.1842	Dom	1	0	24	11	532	4.23	1	0.9600
CG10029-PA	noDom	3	6	14	10	222	3.19	0.258731924	0.4190	Dom	0	2	1	1	90	4.37	1	0.3333
CG10031-PA	noDom	3	0	3	1	48	3.52	1	2.0000	Dom	1	0	5	0	43	4.79	1	0.3333
CG10032-PA	noDom	6	3	8	5	104	2.55	1	1.1667	Dom	5	1	1	4	65	3.58	0.08008658	7.5000
CG10033-PA	noDom	1	2	6	4	386	4.21	0.559440559	0.4762	Dom	0	1	20	4	517	3.7	0.2	0.1190
CG10034-PA	noDom	1	1	26	6	361	3.94	0.374331551	0.2593	Dom	0	0	3	3	57	3.14	1	1.0000
CG10036-PB	noDom	0	0	4	0	163	4.18	1	0.2000	Dom	0	0	2	2	90	4.43	1	1.0000
CG10037-PA	noDom	0	0	1	2	144	4.72	1	1.5000	Dom	0	0	7	4	238	4.12	1	0.6250
CG10038-PA	noDom	2	2	12	3	153	4.36	0.272187822	0.3077	Dom	3	2	2	0	80	4.12	1	0.4444
CG10041-PA	noDom	1	1	0	0	20	3.15	1	1.0000	Dom	4	5	10	2	158	3.26	0.158823529	0.2273
CG10042-PB	noDom	9	28	16	33	820	4.18	0.475942936	0.6897	Dom	0	0	1	1	53	4.25	1	1.0000
CG10043-PA	noDom	1	0	6	4	274	4.06	1	1.4286	Dom	0	0	3	4	293	3.97	1	1.2500
CG10045-PA	noDom	1	1	0	0	57	3.58	1	1.0000	Dom	0	1	2	2	130	3.15	1	0.5000
CG10047-PA	noDom	1	0	9	2	166	4.03	1	0.6000	Dom	1	0	6	0	146	3.63	1	0.2857
CG10052-PA	noDom	3	0	10	3	412	2.83	1	1.4545	Dom	2	0	16	4	289	3.37	1	0.8824
CG10053-PA	noDom	4	5	8	2	158	4.54	0.169802334	0.2778	Dom	1	0	3	1	35	4.11	1	1.0000
CG10055-PA	noDom	0	7	12	7	430	4.37	0.006421405	0.0769	Dom	0	1	1	1	48	4.79	1	0.5000
CG10059-PA	noDom	0	0	1	0	21	4.95	1	0.5000	Dom	3	0	5	2	148	4.77	1	2.0000
CG10064-PA	noDom	0	1	25	6	337	4.08	0.21875	0.1346	Dom	0	0	13	1	236	3.25	1	0.1429
CG10069-PB	noDom	2	2	1	0	86	4.29	1	0.5000	Dom	2	0	25	6	380	4.29	1	0.8077
CG10077-PA	noDom	0	1	5	4	204	3.61	1	0.4167	Dom	1	0	9	11	443	3.07	0.476190476	2.4000
CG10079-PB	noDom	0	0	58	11	646	3.4	1	0.2034	Dom	1	1	40	7	477	4.16	0.302721088	0.1951
CG10080-PA	noDom	2	7	49	34	1168	4.5	0.072560594	0.2625	Dom	1	3	5	2	81	4.77	0.242424242	0.2500
CG10082-PA	noDom	3	2	25	11	554	4.43	0.644814905	0.6154	Dom	2	1	2	0	200	3.95	1	0.5000
CG10083-PA	noDom	2	0	26	6	372	5.12	1	0.7778	Dom	1	0	3	0	89	5.56	1	0.5000
CG10084-PA	noDom	4	5	0	12	580	4.72	0.021052632	10.8333	Dom	0	0	2	5	264	5.39	1	2.0000
CG10089-PD	noDom	1	0	14	0	256	4.26	1	0.1333	Dom	0	0	9	0	118	5	1	0.1000
CG10091-PA	noDom	1	0	3	1	56	5.39	1	1.0000	Dom	2	1	3	2	112	4.46	1	1.1250
CG10093-PA	noDom	3	6	27	5	307	4.23	0.005777971	0.1224	Dom	0	0	1	0	9	2.89	1	0.5000
CG10095-PA	noDom	2	0	4	2	271	4.29	1	1.8000	Dom	1	0	1	1	301	3.74	1	2.0000
CG10103-PA	noDom	0	0	15	4	202	3.54	1	0.3125	Dom	1	1	2	4	115	2.99	1	1.6667
CG10107-PA	noDom	2	7	27	14	596	3.74	0.025312913	0.2009	Dom	5	7	42	23	756	3.9	0.197584761	0.4186
CG10113-PA	noDom	1	3	13	10	370	4.41	0.325925926	0.3929	Dom	0	2	0	2	47	5	1	1.0000
CG10120-PB	noDom	2	1	13	7	557	3.56	1	0.8571	Dom	0	1	0	0	50	3.7	1	0.5000
CG10122-PA	noDom	4	6	57	21	1085	3.13	0.06224843	0.2709	Dom	0	4	1	0	80	2	0.2	0.1000
CG10123-PA	noDom	5	10	17	43	802	4.2	0.755450153	1.3333	Dom	3	1	0	3	44	3.89	0.142857143	8.0000
CG10124-PA	noDom	0	1	3	2	156	4.06	1	0.3750	Dom	0	2	1	0	20	3.85	0.333333333	0.1667
CG10126-PB	noDom	0	4	2	0	68	4.79	0.066666667	0.0667	Dom	0	6	4	4	101	4.01	0.084915085	0.1429
CG10131-PA	noDom	2	0	14	5	212	3.75	1	1.2000	Dom	0	0	1	0	22	3	1	0.5000
CG10132-PA	noDom	0	2	21	15	871	4.11	0.193456615	0.2424	Dom	1	0	2	3	148	3.56	1	2.6667
CG10134-PA	noDom	1	0	7	1	155	4.15	1	0.5000	Dom	0	0	12	3	99	4.85	1	0.3077
CG10138-PA	noDom	0	0	4	4	101	4.01	1	1.0000	Dom	0	1	5	0	142	3.81	0.166666667	0.0833
CG10142-PA	noDom	0	1	15	11	484	4.04	0.444444444	0.3750	Dom	0	0	1	2	26	4.46	1	1.5000
CG10144-PA	noDom	8	0	70	15	809	4.25	0.346062384	2.0282	Dom	3	3	8	4	163	3.95	0.626696833	0.5556
CG10145-PA	noDom	1	0	8	3	449	3.69	1	0.8889	Dom	0	0	1	0	53	4.96	1	0.5000
CG10147-PA	noDom	1	0	15	1	146	4.35	1	0.2500	Dom	0	2	9	1	193	3.3	0.045454545	0.0667
CG10149-PA	noDom	0	2	14	6	237	4.47	0.121212121	0.1556	Dom	0	0	5	2	150	4.21	1	0.5000
CG10152-PA	noDom	1	0	15	3	298	4.44	1	0.5000	Dom	0	0	2	0	61	3.89	1	0.3333
CG10155-PA	noDom	1	0	5	3	287	4.39	1	1.3333	Dom	0	0	2	0	108	3.96	1	0.3333
CG10163-PA	noDom	1	1	18	2	211	4.88	0.25974026	0.1579	Dom	2	0	5	0	79	5.86	1	0.5000
CG10165-PA	noDom	0	0	4	0	27	4.44	1	0.2000	Dom	0	1	3	4	138	4.75	1	0.6250
CG10166-PA	noDom	0	0	7	5	108	4.81	1	0.7500	Dom	0	0	2	3	84	3.7	1	1.3333
CG10173-PA	noDom	3	2	56	10	656	4.63	0.196008359	0.2573	Dom	1	0	2	1	14	5	1	1.3333
CG10175-PC	noDom	1	1	8	15	421	3.19	1	1.7778	Dom	0	0	3	6	73	3.07	1	1.7500
CG1017-PA	noDom	1	0	7	2	179	4.11	1	0.7500	Dom	0	0	13	6	223	3.81	1	0.5000
CG10181-PA	noDom	2	1	73	14	624	4.76	0.425221314	0.3041	Dom	0	0	31	5	357	4.26	1	0.1875
CG10185-PA	noDom	2	1	97	24	1380	4.39	0.494237789	0.3827	Dom	0	1	7	4	94	5.84	0.416666667	0.3125
CG10186-PA	noDom	6	2	41	35	1251	4.12	0.456388501	2.0000	Dom	0	0	0	3	112	4.43	1	4.0000
CG10188-PA	noDom	4	4	11	24	720	4.33	0.418826535	2.0833	Dom	0	0	8	12	332	4.86	1	1.4444
CG10191-PA	noDom	1	1	0	2	70	3.17	1	3.0000	Dom	1	4	7	7	241	4.16	0.337805298	0.4000
CG10192-PA	noDom	10	24	24	46	1381	4	0.662346556	0.8272	Dom	1	0	0	1	122	2.66	1	4.0000
CG10195-PA	noDom	10	3	10	9	235	4.43	0.267253125	2.5000	Dom	0	0	1	0	6	4.83	1	0.5000
CG1019-PA	noDom	0	0	7	1	162	5.14	1	0.2500	Dom	1	0	3	1	267	4.97	1	1.0000
CG10206-PA	noDom	0	0	13	4	353	4.39	1	0.3571	Dom	1	0	0	2	80	3.99	0.333333333	6.0000
CG10209-PA	noDom	0	1	8	5	304	2.62	0.428571429	0.3333	Dom	1	0	10	0	106	4.76	1	0.1818
CG10211-PA	noDom	1	0	23	10	254	4.09	1	0.9167	Dom	2	2	57	25	873	3.51	0.586663402	0.4483
CG10212-PA	noDom	7	9	27	33	892	3.75	1	0.9714	Dom	0	0	4	1	47	4.77	1	0.4000
CG10215-PA	noDom	1	0	27	9	178	4.52	1	0.7143	Dom	0	0	5	0	30	5	1	0.1667
CG10225-PA	noDom	5	3	7	5	216	4.87	1	1.1250	Dom	0	1	4	8	162	3.93	1	0.9000
CG10228-PA	noDom	10	23	34	19	1108	3.26	0.003669344	0.2619	Dom	2	3	8	6	351	3.51	0.628482972	0.5833
CG10230-PA	noDom	0	1	6	3	208	3.42	0.4	0.2857	Dom	0	0	0	3	113	2.89	1	4.0000
CG10236-PA	noDom	4	7	52	36	1291	3.53	0.201172491	0.4363	Dom	1	2	67	32	1634	3.92	0.257029703	0.3235
CG10237-PB	noDom	1	0	2	0	131	4.89	1	0.6667	Dom	0	0	1	0	135	4.5	1	0.5000
CG10241-PA	noDom	5	4	19	14	389	4.32	1	0.9000	Dom	0	0	1	1	8	3.75	1	1.0000
CG10242-PA	noDom	2	2	31	10	347	5.06	0.28593577	0.3438	Dom	0	0	1	0	7	4	1	0.5000
CG10243-PA	noDom	5	5	27	12	355	4.22	0.284967786	0.4643	Dom	0	0	1	0	10	4.9	1	0.5000
CG10244-PA	noDom	1	0	10	2	283	5.48	1	0.5455	Dom	1	0	22	5	339	4.92	1	0.5217
CG10246-PA	noDom	2	0	20	8	351	4.43	1	1.2857	Dom	0	0	1	1	7	5	1	1.0000
CG10247-PA	noDom	0	3	21	11	310	4.64	0.055614973	0.1364	Dom	0	0	1	1	7	4.29	1	1.0000
CG10249-PC	noDom	10	2	60	15	924	4.05	1	0.9617	Dom	0	0	7	4	148	3.99	1	0.6250
CG10250-PA	noDom	4	4	10	6	226	3.84	0.673352178	0.6364	Dom	0	0	1	1	46	3.5	1	1.0000
CG10254-PA	noDom	7	59	13	17	814	3.07	0.00068756	0.1714	Dom	0	0	1	5	94	2.65	1	3.0000
CG10255-PA	noDom	4	0	33	5	539	4.42	1	0.8824	Dom	0	0	12	2	179	4.35	1	0.2308
CG10261-PA	noDom	2	0	5	4	169	3.15	0.490909091	2.5000	Dom	0	0	4	4	242	2.92	1	1.0000
CG10262-PA	noDom	1	2	6	1	161	5.12	0.183333333	0.1905	Dom	0	0	2	1	16	5	1	0.6667
CG10263-PD	noDom	5	1	11	9	313	4.23	0.352386744	2.5000	Dom	0	0	2	0	30	3.93	1	0.3333
CG10267-PA	noDom	0	2	4	2	110	3.51	0.428571429	0.2000	Dom	1	8	7	4	194	4.01	0.028101929	0.1389
CG10269-PA	noDom	3	2	8	14	424	4.3	0.37049424	2.2222	Dom	0	0	4	4	303	4.18	1	1.0000
CG10270-PA	noDom	0	3	11	9	351	3.02	0.217391304	0.2083	Dom	0	0	11	1	307	3.52	1	0.1667
CG10272-PA	noDom	4	3	72	12	1369	4.38	0.085082694	0.2226	Dom	0	0	6	3	81	4.15	1	0.5714
CG10274-PA	noDom	0	1	5	6	202	4.21	1	0.5833	Dom	1	0	7	2	207	4.83	1	0.7500
CG10277-PA	noDom	1	3	4	10	347	3.61	1	1.1000	Dom	0	2	2	4	91	4.09	1	0.5556
CG10278-PA	noDom	4	6	13	8	297	3.7	0.441363189	0.4592	Dom	3	1	10	7	261	3.97	1	1.4545
CG10279-PA	noDom	1	4	1	1	201	3.95	1	0.4000	Dom	0	0	3	5	230	2.55	1	1.5000
CG10281-PA	noDom	0	0	9	12	271	4.32	1	1.3000	Dom	0	0	2	9	199	4.6	1	3.3333
CG1028-PI	noDom	0	0	1	5	204	4.56	1	3.0000	Dom	0	0	2	0	140	4.36	1	0.3333
CG10293-PA	noDom	0	0	1	2	300	3.53	1	1.5000	Dom	0	0	3	0	78	4.78	1	0.2500
CG10295-PA	noDom	1	0	8	2	332	5.33	1	0.6667	Dom	1	0	10	3	262	4.23	1	0.7273
CG10296-PA	noDom	3	0	10	5	168	4.87	0.522058824	2.1818	Dom	1	0	2	0	24	4	1	0.6667
CG10297-PA	noDom	0	0	0	3	66	4.64	1	4.0000	Dom	0	0	0	1	25	5	1	2.0000
CG10300-PA	noDom	0	0	5	0	115	4.74	1	0.1667	Dom	0	1	4	3	114	4.67	1	0.4000
CG10301-PA	noDom	0	0	3	2	169	4.62	1	0.7500	Dom	1	0	3	1	106	3.8	1	1.0000
CG10303-PA	noDom	1	5	4	8	287	4.57	0.614845938	0.6000	Dom	0	0	0	1	26	5.92	1	2.0000
CG1030-PA	noDom	0	0	3	6	211	4.56	1	1.7500	Dom	0	0	1	4	139	4.17	1	2.5000
CG10311-PA	noDom	0	0	1	1	59	4.83	1	1.0000	Dom	0	1	1	1	82	4.46	1	0.5000
CG10315-PA	noDom	2	4	7	8	386	3.62	0.659442724	0.6750	Dom	6	1	3	3	119	3.8	0.265734266	3.5000
CG10318-PA	noDom	4	0	4	5	237	4.78	0.104895105	6.0000	Dom	0	0	1	3	58	3.86	1	2.0000
CG1031-PA	noDom	2	2	25	7	298	4.26	0.255156608	0.3077	Dom	0	2	1	5	87	3.84	1	1.0000
CG10321-PA	noDom	0	3	9	8	274	3.93	0.218421053	0.2250	Dom	0	9	7	12	413	3.95	0.062131347	0.1625
CG10324-PA	noDom	6	1	8	16	297	3.37	0.02811519	6.6111	Dom	0	0	2	0	73	3.63	1	0.3333
CG10325-PB	noDom	0	0	5	6	170	3.59	1	1.1667	Dom	2	0	9	8	356	3.83	0.485380117	2.7000
CG10327-PB	noDom	1	0	5	3	112	4.88	1	1.3333	Dom	0	1	5	8	334	4.56	1	0.7500
CG10328-PA	noDom	0	4	3	1	94	2.89	0.142857143	0.1000	Dom	13	15	8	10	296	3.09	1	1.0694
CG10333-PA	noDom	1	0	30	11	358	4.1	1	0.7742	Dom	2	0	14	6	306	4.06	1	1.4000
CG10334-PA	noDom	1	2	5	4	162	4.8	1	0.5556	Dom	0	0	0	2	36	3.92	1	3.0000
CG10335-PA	noDom	0	0	22	2	241	5.34	1	0.1304	Dom	0	0	3	0	9	6	1	0.2500
CG10337-PA	noDom	3	0	0	0	21	5.1	1	4.0000	Dom	3	0	11	4	159	4.07	1	1.6667
CG10339-PA	noDom	2	2	7	7	397	3.27	1	1.0000	Dom	0	0	2	1	18	2.11	1	0.6667
CG10341-PA	noDom	3	4	26	6	343	5.02	0.056944645	0.2074	Dom	0	1	2	0	46	4.41	0.333333333	0.1667
CG10343-PA	noDom	0	0	2	3	83	4.04	1	1.3333	Dom	1	0	3	1	80	4.22	1	1.0000
CG10344-PB	noDom	3	1	6	2	172	5.74	1	0.8571	Dom	0	0	0	1	42	6	1	2.0000
CG10348-PA	noDom	1	1	7	5	311	2.7	1	0.7500	Dom	0	0	6	1	100	2.4	1	0.2857
CG1034-PG	noDom	0	1	4	7	307	4.58	1	0.8000	Dom	1	0	4	3	110	4.21	1	1.6000
CG10354-PA	noDom	2	1	30	13	617	4.34	1	0.6774	Dom	0	0	3	1	66	4.98	1	0.5000
CG10360-PA	noDom	10	3	11	8	364	4.54	0.450132998	2.0625	Dom	1	2	3	3	75	4.36	1	0.6667
CG10362-PA	noDom	2	1	4	25	682	3.37	0.08266129	7.8000	Dom	0	0	1	4	142	4.14	1	2.5000
CG10363-PA	noDom	7	9	40	16	1090	3.83	0.071478015	0.3317	Dom	0	0	1	0	17	3.29	1	0.5000
CG10366-PA	noDom	3	4	15	6	249	3.98	0.207459207	0.3500	Dom	1	1	5	4	160	3.53	1	0.8333
CG10367-PA	noDom	2	1	12	3	229	3.9	1	0.4615	Dom	0	7	21	11	453	4.2	0.002069055	0.0682
CG10370-PA	noDom	0	0	19	5	358	5.22	1	0.3000	Dom	0	0	2	1	19	5	1	0.6667
CG10371-PB	noDom	1	0	3	4	99	5.03	1	2.5000	Dom	0	0	2	0	60	3.3	1	0.3333
CG10372-PA	noDom	0	2	13	10	307	4.65	0.22	0.2619	Dom	0	0	1	2	71	4.42	1	1.5000
CG10375-PA	noDom	0	0	2	4	145	4.77	1	1.6667	Dom	0	0	0	2	80	4.11	1	3.0000
CG10376-PA	noDom	2	1	3	1	128	3.93	1	0.7500	Dom	8	0	16	1	196	3.91	1	1.0588
CG10377-PA	noDom	0	1	2	3	51	4.51	1	0.6667	Dom	0	0	7	7	328	3.73	1	1.0000
CG10379-PA	noDom	2	2	98	21	1549	4.16	0.158427538	0.2222	Dom	1	0	5	0	86	5.12	1	0.3333
CG10382-PA	noDom	1	1	5	5	157	5.09	1	1.0000	Dom	2	1	11	5	232	4.56	1	0.7500
CG10384-PA	noDom	1	0	5	2	214	3.03	1	1.0000	Dom	0	0	0	1	59	3.71	1	2.0000
CG10385-PA	noDom	9	11	20	20	654	4.12	0.788070787	0.8333	Dom	2	2	1	4	96	4.97	0.523809524	2.5000
CG10387-PA	noDom	10	2	20	5	348	5.09	1	1.0476	Dom	1	0	10	0	171	3.74	1	0.1818
CG10388-PA	noDom	0	0	2	1	188	3.3	1	0.6667	Dom	0	0	2	1	166	3.6	1	0.6667
CG10393-PA	noDom	1	0	6	2	103	4.94	1	0.8571	Dom	2	0	5	0	53	4.96	1	0.5000
CG10405-PA	noDom	1	0	2	0	28	4	1	0.6667	Dom	1	0	16	6	175	4.18	1	0.8235
CG10413-PA	noDom	0	1	25	7	440	3.94	0.242424242	0.1538	Dom	1	1	20	6	323	4.66	0.444444444	0.3333
CG10414-PA	noDom	6	10	19	10	526	3.63	0.1167072	0.3500	Dom	0	1	0	0	38	4.92	1	0.5000
CG10421-PA	noDom	2	0	15	5	268	3.15	1	1.1250	Dom	0	0	31	5	277	4.23	1	0.1875
CG10424-PA	noDom	3	3	19	3	214	4.47	0.091304348	0.2000	Dom	0	0	2	0	9	5	1	0.3333
CG10425-PA	noDom	1	0	6	6	248	2.83	1	2.0000	Dom	0	0	0	1	23	2	1	2.0000
CG10428-PA	noDom	1	2	11	14	373	4.17	1	0.8333	Dom	0	0	4	2	85	4.69	1	0.6000
CG10431-PA	noDom	5	5	23	12	428	4.62	0.466555331	0.5417	Dom	3	3	5	4	123	4.95	1	0.8333
CG10435-PA	noDom	5	6	6	4	336	4.11	0.66992141	0.6122	Dom	1	0	0	1	58	3.91	1	4.0000
CG10446-PA	noDom	4	0	9	9	261	4.71	0.114969241	5.0000	Dom	0	0	4	3	159	5.13	1	0.8000
CG10447-PA	noDom	0	1	2	2	78	3.51	1	0.5000	Dom	0	0	2	3	51	3.88	1	1.3333
CG10449-PA	noDom	0	0	5	3	211	4.53	1	0.6667	Dom	2	0	5	3	118	5.02	1	2.0000
CG1044-PA	noDom	3	0	21	5	595	4	1	1.0909	Dom	0	0	0	1	101	3.89	1	2.0000
CG10459-PA	noDom	2	1	4	3	78	3.99	1	1.2000	Dom	2	6	6	5	149	4.83	0.352067953	0.3673
CG10463-PA	noDom	4	2	31	9	437	3.83	0.618765773	0.5208	Dom	0	0	3	1	17	4.76	1	0.5000
CG10467-PA	noDom	9	0	23	9	285	5.41	0.166659037	4.1667	Dom	0	0	1	0	6	6	1	0.5000
CG10469-PA	noDom	1	1	2	0	20	4.05	1	0.3333	Dom	2	2	8	7	158	4.21	1	0.8889
CG1046-PA	noDom	5	3	8	7	211	5.09	1	1.3333	Dom	0	0	1	1	49	5.71	1	1.0000
CG10472-PA	noDom	1	0	1	0	33	3.21	1	1.0000	Dom	0	3	1	5	195	3.33	1	0.7500
CG10473-PA	noDom	4	8	6	9	337	4.01	1	0.7937	Dom	1	8	2	3	230	4.25	0.505494505	0.2963
CG10475-PA	noDom	1	0	2	0	30	3.23	1	0.6667	Dom	0	0	5	2	181	3.09	1	0.5000
CG10477-PA	noDom	0	1	0	0	9	5	1	0.5000	Dom	0	0	4	0	17	3.71	1	0.2000
CG10478-PA	noDom	2	19	3	7	208	3.37	0.295513534	0.3000	Dom	0	2	0	2	16	3.94	1	1.0000
CG10479-PA	noDom	1	0	7	1	202	3.75	1	0.5000	Dom	0	0	3	2	105	3.64	1	0.7500
CG10480-PA	noDom	1	1	1	3	157	3.15	1	2.0000	Dom	0	0	4	5	249	3.59	1	1.2000
CG10484-PA	noDom	0	3	8	10	259	4.31	0.257142857	0.3056	Dom	0	0	2	3	142	3.73	1	1.3333
CG10486-PA	noDom	5	5	16	9	473	4.28	0.473556477	0.5882	Dom	0	0	1	2	15	4.47	1	1.5000
CG10488-PA	noDom	1	0	8	6	331	4.52	1	1.5556	Dom	2	2	5	5	238	4.41	1	1.0000
CG1048-PA	noDom	9	5	4	4	124	3.27	0.661919505	1.6667	Dom	1	0	2	2	51	3	1	2.0000
CG10491-PB	noDom	1	0	2	0	198	4.85	1	0.6667	Dom	7	1	5	2	278	4.37	0.569230769	2.0000
CG10492-PA	noDom	0	3	2	15	401	2.85	1	1.3333	Dom	1	0	1	9	259	3.71	0.181818182	10.0000
CG10495-PA	noDom	5	3	13	17	261	4.97	0.438139019	1.9286	Dom	1	0	2	3	40	5.78	1	2.6667
CG10496-PA	noDom	9	16	22	18	504	4.59	0.201913145	0.4859	Dom	1	2	0	0	22	4.36	1	0.6667
CG10497-PA	noDom	1	0	5	2	214	4.6	1	1.0000	Dom	1	3	4	1	133	3.55	0.206349206	0.2000
CG10498-PA	noDom	0	0	0	1	26	4.23	1	2.0000	Dom	0	2	7	1	221	4.36	0.066666667	0.0833
CG1049-PA	noDom	0	0	7	10	369	4.85	1	1.3750	Dom	1	0	0	3	74	4.66	0.25	8.0000
CG10504-PA	noDom	0	0	1	5	74	4.69	1	3.0000	Dom	0	0	15	8	312	5.47	1	0.5625
CG10505-PA	noDom	6	2	75	13	643	4.86	0.606652721	0.4298	Dom	1	2	32	9	358	3.76	0.149501661	0.2020
CG10516-PA	noDom	1	1	13	3	177	3.63	0.405228758	0.2857	Dom	0	0	4	1	96	2.61	1	0.4000
CG10521-PA	noDom	2	0	7	2	274	2.57	1	1.1250	Dom	0	0	4	2	222	4.41	1	0.6000
CG10522-PA	noDom	13	1	88	22	1102	4.89	0.463978517	1.8090	Dom	4	0	22	2	290	4.76	1	0.6522
CG10523-PB	noDom	0	1	13	1	327	4.82	0.133333333	0.0714	Dom	0	0	1	1	61	5.25	1	1.0000
CG10528-PA	noDom	2	3	6	3	148	3.88	0.58041958	0.4286	Dom	1	2	10	0	106	4.01	0.038461538	0.0606
CG10529-PA	noDom	2	0	0	2	28	3.71	0.333333333	9.0000	Dom	0	1	1	1	17	3.18	1	0.5000
CG10530-PA	noDom	0	2	0	3	25	3.4	1	1.3333	Dom	1	0	0	0	17	3	1	2.0000
CG10533-PA	noDom	0	1	0	0	13	3.69	1	0.5000	Dom	0	3	1	2	17	3.88	1	0.3750
CG10534-PA	noDom	0	5	0	4	54	4.8	1	0.8333	Dom	0	1	0	0	17	5.94	1	0.5000
CG10536-PB	noDom	0	1	0	3	82	3.87	1	2.0000	Dom	3	1	8	3	120	4.09	1	0.8889
CG10539-PA	noDom	1	1	2	1	200	3.81	1	0.6667	Dom	0	0	9	4	250	4.62	1	0.5000
CG10540-PA	noDom	0	0	8	2	232	3.65	1	0.3333	Dom	0	0	2	0	14	4	1	0.3333
CG10543-PA	noDom	1	8	11	12	573	3.55	0.103161633	0.2407	Dom	1	6	17	21	688	3.81	0.215000258	0.3492
CG10546-PA	noDom	1	0	2	1	89	3.82	1	1.3333	Dom	0	1	0	0	123	2.7	1	0.5000
CG10561-PA	noDom	1	4	23	13	373	4.04	0.141196	0.2333	Dom	0	1	0	3	20	2.5	1	2.0000
CG10564-PA	noDom	9	2	55	13	1105	4.36	1	0.8333	Dom	0	0	13	2	241	4.37	1	0.2143
CG10565-PA	noDom	2	4	10	17	432	4.48	1	0.9818	Dom	0	0	1	1	97	4.4	1	1.0000
CG10570-PA	noDom	0	0	1	1	42	2.9	1	1.0000	Dom	0	0	0	1	22	2.91	1	2.0000
CG10571-PA	noDom	2	0	17	3	394	4.06	1	0.6667	Dom	4	1	7	3	224	4.62	1	1.2500
CG10573-PA	noDom	0	0	23	5	680	4.1	1	0.2500	Dom	0	0	4	2	158	2.61	1	0.6000
CG10575-PA	noDom	6	1	14	4	257	3.93	1	1.1667	Dom	0	0	3	1	25	3.4	1	0.5000
CG10578-PA	noDom	0	2	5	7	203	3.63	0.505494505	0.4444	Dom	0	0	1	1	56	4.59	1	1.0000
CG10579-PD	noDom	0	0	5	0	199	4.21	1	0.1667	Dom	0	0	8	1	294	3.73	1	0.2222
CG10587-PA	noDom	0	0	1	0	29	3.66	1	0.5000	Dom	2	1	8	8	160	3	1	1.5000
CG10588-PA	noDom	13	10	39	23	765	3.59	0.623285491	0.7636	Dom	0	0	0	2	18	2.89	1	3.0000
CG10591-PA	noDom	1	1	4	2	94	2.76	1	0.6000	Dom	0	0	4	4	115	2.39	1	1.0000
CG10596-PC	noDom	2	0	6	2	289	3.69	1	1.2857	Dom	0	0	7	4	252	3.25	1	0.6250
CG10598-PB	noDom	0	0	1	0	65	5.26	1	0.5000	Dom	2	3	5	12	126	3.62	1	1.6250
CG1059-PA	noDom	0	1	3	9	262	4.29	1	1.2500	Dom	0	0	0	1	29	3.86	1	2.0000
CG10600-PA	noDom	1	5	10	13	576	4.14	0.362258431	0.4242	Dom	3	9	4	11	477	3.87	1	0.9600
CG10601-PA	noDom	0	0	3	3	325	4.16	1	1.0000	Dom	2	0	7	0	236	4.94	1	0.3750
CG10604-PB	noDom	1	0	10	3	275	3.65	1	0.7273	Dom	0	0	4	0	64	5.12	1	0.2000
CG10605-PA	noDom	1	1	5	4	383	3.4	1	0.8333	Dom	3	0	7	5	204	3.75	0.505494505	3.0000
CG10617-PA	noDom	4	2	18	6	393	3.49	0.645198939	0.6140	Dom	0	0	0	2	75	2.39	1	3.0000
CG10619-PA	noDom	1	0	3	2	250	4.67	1	1.5000	Dom	0	0	2	0	252	4.21	1	0.3333
CG10620-PA	noDom	5	1	28	19	599	4.14	0.390410446	2.0690	Dom	0	0	0	1	18	4.11	1	2.0000
CG10622-PA	noDom	0	1	24	7	328	4.17	0.25	0.1600	Dom	0	0	3	0	20	5.5	1	0.2500
CG10627-PA	noDom	2	1	18	8	407	4.13	1	0.7105	Dom	0	0	0	1	9	5.89	1	2.0000
CG10631-PA	noDom	23	13	70	39	1906	3.6	1	0.9658	Dom	4	3	13	15	358	3.93	0.690565275	1.4286
CG10632-PA	noDom	2	0	8	4	345	3.41	1	1.6667	Dom	0	1	6	2	118	4.26	0.333333333	0.2143
CG10637-PA	noDom	5	3	21	17	900	4.11	1	1.2273	Dom	1	3	11	6	310	4.47	0.272180451	0.2917
CG10638-PA	noDom	2	2	11	3	206	5.39	0.532679739	0.3333	Dom	2	0	2	2	43	5.28	0.466666667	3.0000
CG1063-PB	noDom	4	1	61	64	2008	3.72	0.36519563	2.6210	Dom	0	0	6	5	222	2.32	1	0.8571
CG10641-PA	noDom	0	0	6	4	128	4.72	1	0.7143	Dom	0	0	1	2	61	4.15	1	1.5000
CG10642-PA	noDom	3	0	10	6	230	3.57	0.517027864	2.5455	Dom	0	1	24	6	334	4.17	0.225806452	0.1400
CG10646-PA	noDom	0	0	9	3	227	3.82	1	0.4000	Dom	1	0	4	0	63	3.05	1	0.4000
CG10648-PA	noDom	0	1	10	8	196	3.41	0.473684211	0.4091	Dom	5	0	3	1	73	4.19	0.444444444	3.0000
CG10650-PA	noDom	1	5	0	4	98	3.85	1	1.6667	Dom	2	4	3	2	172	4.13	0.567099567	0.4500
CG10655-PA	noDom	4	3	12	6	344	4.78	0.672877054	0.6731	Dom	0	0	1	1	27	4.96	1	1.0000
CG10657-PA	noDom	0	0	9	0	146	5.51	1	0.1000	Dom	0	0	4	3	125	4.2	1	0.8000
CG1065-PA	noDom	0	0	8	2	258	4.33	1	0.3333	Dom	0	0	1	0	36	4.92	1	0.5000
CG10662-PA	noDom	1	1	38	9	697	3.94	0.369897959	0.2564	Dom	1	0	4	1	44	3.05	1	0.8000
CG10663-PA	noDom	4	2	14	5	206	3.61	1	0.6667	Dom	3	2	17	11	337	3.89	1	0.8889
CG10669-PA	noDom	8	6	12	10	415	3.17	1	1.0879	Dom	0	0	18	7	299	3.15	1	0.4211
CG1066-PB	noDom	2	1	3	2	463	3.21	1	1.1250	Dom	3	1	3	4	402	2.5	0.545454545	2.5000
CG10670-PA	noDom	14	1	45	13	389	4.89	0.273896792	2.2826	Dom	2	0	24	3	177	4.6	1	0.4800
CG10672-PA	noDom	0	0	10	1	236	3.12	1	0.1818	Dom	0	0	0	1	26	2.35	1	2.0000
CG10679-PA	noDom	1	0	0	0	3	2	1	2.0000	Dom	0	0	2	2	64	3.64	1	1.0000
CG10682-PA	noDom	0	0	0	1	35	4.2	1	2.0000	Dom	0	1	0	4	113	4.7	1	2.5000
CG10683-PA	noDom	5	16	2	7	134	2.99	1	0.9412	Dom	0	6	1	5	60	3.2	1	0.4286
CG10686-PA	noDom	1	1	5	6	280	3.88	1	1.1667	Dom	0	2	7	10	271	4.71	0.50877193	0.4583
CG10687-PA	noDom	1	2	8	5	216	3.98	0.55	0.4444	Dom	1	1	19	2	251	4.57	0.249011858	0.1500
CG10689-PA	noDom	0	0	25	8	496	4.47	1	0.3462	Dom	0	0	10	4	233	3.55	1	0.4545
CG10695-PA	noDom	1	26	4	20	458	2.98	0.174595796	0.3111	Dom	0	0	0	1	27	3.52	1	2.0000
CG10698-PA	noDom	5	0	17	1	238	5.04	1	0.6667	Dom	0	0	14	1	228	3.63	1	0.1333
CG10699-PB	noDom	0	0	6	0	201	4.56	1	0.1429	Dom	0	0	4	3	250	4.58	1	0.8000
CG10701-PB	noDom	0	0	3	5	284	3.28	1	1.5000	Dom	0	0	4	3	303	3.64	1	0.8000
CG10703-PA	noDom	2	6	11	12	465	4.31	0.412028179	0.4643	Dom	0	0	2	0	80	3.33	1	0.3333
CG10704-PA	noDom	2	5	24	5	385	4.17	0.010479558	0.1200	Dom	1	0	9	2	99	3.07	1	0.6000
CG10706-PC	noDom	0	2	3	7	696	3.73	1	0.6667	Dom	0	0	1	2	62	3.82	1	1.5000
CG1070-PA	noDom	1	4	13	4	453	4.48	0.039340776	0.1429	Dom	4	11	25	14	641	4.26	0.017273342	0.2404
CG10713-PA	noDom	5	1	6	10	242	3.24	0.148606811	4.7143	Dom	1	0	1	0	60	2.08	1	1.0000
CG10718-PA	noDom	3	3	15	13	553	4.49	1	0.8750	Dom	2	0	12	5	311	5.18	1	1.3846
CG10719-PA	noDom	3	1	31	8	568	5.06	1	0.5625	Dom	3	1	13	6	306	4.8	1	1.0000
CG10724-PA	noDom	0	0	2	1	55	2.76	1	0.6667	Dom	1	0	30	2	454	4.84	1	0.1935
CG10728-PA	noDom	1	1	2	8	207	5.1	0.454545455	3.0000	Dom	0	2	4	1	58	5.48	0.142857143	0.1333
CG1072-PB	noDom	0	1	1	0	88	4.91	1	0.2500	Dom	0	0	3	1	177	4.54	1	0.5000
CG10731-PA	noDom	0	0	7	2	92	5.27	1	0.3750	Dom	2	0	2	3	67	5.64	0.428571429	4.0000
CG10732-PA	noDom	23	9	78	25	1254	4.74	0.648069893	0.7899	Dom	0	1	2	0	19	5.11	0.333333333	0.1667
CG10733-PA	noDom	0	0	4	3	119	4.09	1	0.8000	Dom	0	0	6	3	66	3.48	1	0.5714
CG10737-PC	noDom	0	1	12	3	651	2.68	0.25	0.1538	Dom	0	0	7	0	116	3.07	1	0.1250
CG10738-PB	noDom	4	3	43	13	706	4.09	0.35678165	0.3977	Dom	0	0	28	8	368	3.28	1	0.3103
CG10741-PA	noDom	2	0	7	0	196	3.8	1	0.3750	Dom	2	1	8	2	215	4.69	1	0.5000
CG10743-PA	noDom	1	2	11	12	340	2.96	1	0.7222	Dom	1	0	9	5	102	4.04	1	1.2000
CG10748-PA	noDom	3	4	10	2	232	3.28	0.12874097	0.2182	Dom	0	0	0	1	11	3.45	1	2.0000
CG10754-PA	noDom	0	0	11	1	166	4.97	1	0.1667	Dom	0	0	7	1	64	4.86	1	0.2500
CG10755-PA	noDom	4	11	5	12	338	3.42	1	0.9028	Dom	0	0	0	1	7	2.86	1	2.0000
CG10763-PA	noDom	0	0	7	1	61	4.93	1	0.2500	Dom	0	0	8	2	254	3.17	1	0.3333
CG10772-PB	noDom	3	2	46	10	996	4.11	0.252095132	0.3121	Dom	1	0	1	1	50	5	1	2.0000
CG10776-PA	noDom	4	1	12	5	411	4.45	1	1.1538	Dom	1	0	24	3	303	4.81	1	0.3200
CG1077-PA	noDom	5	5	4	14	446	3.26	0.209625157	3.0000	Dom	2	3	2	3	60	2.87	1	1.0000
CG10790-PB	noDom	1	1	1	0	26	3.08	1	0.5000	Dom	0	6	0	1	66	3.7	1	0.2857
CG10793-PA	noDom	3	5	13	15	306	3.48	0.70859878	0.7619	Dom	0	2	1	1	35	4.31	1	0.3333
CG10798-PA	noDom	4	13	7	9	342	3.94	0.281752672	0.4464	Dom	0	3	1	2	88	2.41	1	0.3750
CG10802-PA	noDom	1	3	6	5	143	5.22	0.569230769	0.4286	Dom	1	0	2	6	183	3.85	0.333333333	4.6667
CG10809-PA	noDom	0	1	4	4	210	3.72	1	0.5000	Dom	0	0	1	0	95	3.02	1	0.5000
CG10824-PA	noDom	4	1	18	3	337	4.6	1	0.5263	Dom	2	2	3	2	71	5.24	1	0.7500
CG1082-PA	noDom	6	4	20	2	316	4.11	0.05988135	0.2000	Dom	1	0	4	3	82	4.96	1	1.6000
CG10833-PA	noDom	5	1	33	9	364	5.04	1	0.8824	Dom	0	0	5	1	8	6	1	0.3333
CG10839-PA	noDom	0	0	5	4	93	4.4	1	0.8333	Dom	0	0	1	4	61	4.7	1	2.5000
CG10844-PA	noDom	0	1	54	80	3581	3.78	1	0.7364	Dom	0	1	7	6	580	3.49	1	0.4375
CG10847-PA	noDom	6	3	26	20	934	3.92	0.71955462	1.3611	Dom	3	3	19	6	471	4.83	0.320441516	0.3500
CG10849-PA	noDom	0	0	0	1	70	2.29	1	2.0000	Dom	0	4	1	2	70	2.23	0.428571429	0.3000
CG10851-PA	noDom	0	0	2	1	55	3.93	1	0.6667	Dom	0	0	2	7	249	3.92	1	2.6667
CG10853-PA	noDom	0	1	0	1	39	3.79	1	1.0000	Dom	0	1	3	2	77	3.95	1	0.3750
CG10855-PA	noDom	0	6	5	6	164	4.51	0.102294764	0.1667	Dom	1	2	3	0	35	4.71	0.4	0.1667
CG10863-PA	noDom	1	0	12	6	212	4.15	1	1.0769	Dom	0	0	6	0	44	4.34	1	0.1429
CG10864-PA	noDom	0	2	22	4	230	3.09	0.03968254	0.0725	Dom	0	0	4	0	69	3.23	1	0.2000
CG10869-PA	noDom	0	2	24	4	402	3.68	0.034482759	0.0667	Dom	1	0	1	1	83	4.05	1	2.0000
CG1086-PA	noDom	0	0	6	0	249	3.84	1	0.1429	Dom	0	0	5	0	342	3.81	1	0.1667
CG10874-PA	noDom	2	0	8	4	243	4.25	1	1.6667	Dom	1	0	0	0	24	4.21	1	2.0000
CG10881-PA	noDom	0	1	5	3	154	4.82	0.444444444	0.3333	Dom	0	0	2	1	66	4.94	1	0.6667
CG10882-PA	noDom	1	0	44	6	640	4.67	1	0.3111	Dom	4	0	7	6	371	4.17	0.237394958	4.3750
CG10888-PA	noDom	0	0	3	2	107	3.85	1	0.7500	Dom	0	0	11	2	212	3.26	1	0.2500
CG10889-PA	noDom	1	5	19	11	376	4.46	0.068861562	0.2000	Dom	0	1	0	0	38	4.79	1	0.5000
CG10890-PA	noDom	18	4	39	14	725	4.03	0.560083378	1.4250	Dom	1	1	7	2	206	4.73	0.490909091	0.3750
CG10895-PA	noDom	0	0	2	0	120	4.71	1	0.3333	Dom	0	0	12	4	261	4.49	1	0.3846
CG10897-PA	noDom	16	5	81	15	1518	4.17	0.352679328	0.5528	Dom	5	3	45	6	1047	3.9	0.094507622	0.2283
CG1089-PA	noDom	13	7	12	8	299	4.52	1	1.2115	Dom	1	2	4	3	84	4.56	1	0.5333
CG10903-PA	noDom	3	2	6	9	186	4.3	0.616873065	1.9048	Dom	0	0	1	1	30	5.77	1	1.0000
CG10907-PA	noDom	5	0	26	5	271	4.92	1	1.3333	Dom	0	0	17	3	116	4.34	1	0.2222
CG10910-PB	noDom	3	2	17	1	165	5.1	0.10728402	0.1481	Dom	6	4	30	1	219	3.24	0.009023243	0.0903
CG10911-PA	noDom	6	10	5	10	132	5.24	1	1.1667	Dom	1	0	2	2	54	3.87	1	2.0000
CG10912-PA	noDom	2	4	3	10	106	2.83	1	1.6500	Dom	0	1	1	0	22	2.73	1	0.2500
CG10913-PA	noDom	1	0	7	2	298	4.36	1	0.7500	Dom	0	0	1	0	11	5.36	1	0.5000
CG10915-PA	noDom	1	3	11	6	398	4.34	0.272180451	0.2917	Dom	1	1	1	1	103	3.5	1	1.0000
CG10916-PA	noDom	3	2	8	2	154	4.54	0.56043956	0.4444	Dom	0	0	4	2	36	4.47	1	0.6000
CG10920-PA	noDom	1	14	2	11	157	3.24	0.583333333	0.5333	Dom	0	1	2	3	54	3.59	1	0.6667
CG10922-PA	noDom	1	4	7	7	253	3.48	0.337805298	0.4000	Dom	0	1	1	1	63	4.27	1	0.5000
CG10923-PA	noDom	0	1	24	5	432	3.87	0.2	0.1200	Dom	0	1	14	8	207	3.96	0.391304348	0.3000
CG10930-PA	noDom	2	7	3	1	69	2.64	0.216783217	0.1875	Dom	0	2	4	5	122	2.71	0.490909091	0.4000
CG10932-PA	noDom	2	1	3	12	311	3.56	0.171568627	4.8750	Dom	0	0	1	1	23	3.74	1	1.0000
CG10933-PA	noDom	2	0	6	3	106	4.1	1	1.7143	Dom	0	0	16	2	174	3.22	1	0.1765
CG10936-PA	noDom	6	5	33	13	883	3.18	0.297097305	0.4804	Dom	4	1	15	6	287	3.64	1	1.0938
CG10938-PA	noDom	0	1	0	0	32	4.03	1	0.5000	Dom	0	4	1	7	153	3.19	1	0.8000
CG10939-PA	noDom	0	1	7	2	175	3.85	0.3	0.1875	Dom	0	0	6	1	74	4.92	1	0.2857
CG1093-PA	noDom	4	5	36	28	937	3.83	0.722650116	0.6532	Dom	0	0	9	4	164	3.96	1	0.5000
CG10946-PA	noDom	0	0	2	0	62	3.15	1	0.3333	Dom	0	0	4	1	143	3.11	1	0.4000
CG10948-PC	noDom	9	1	37	6	533	3.72	1	0.9211	Dom	0	1	1	2	110	4.11	1	0.7500
CG10951-PA	noDom	1	2	3	9	255	3.08	1	1.6667	Dom	0	2	4	15	372	3.58	1	1.0667
CG10952-PA	noDom	3	0	3	7	468	3.09	0.06993007	8.0000	Dom	0	0	1	1	369	3.12	1	1.0000
CG10955-PA	noDom	0	0	20	10	509	3.99	1	0.5238	Dom	0	0	3	5	117	4.49	1	1.5000
CG10959-PA	noDom	6	4	11	3	152	4.53	0.392639207	0.4667	Dom	0	1	5	2	171	3.67	0.375	0.2500
CG10960-PB	noDom	3	0	5	1	95	4.69	1	1.3333	Dom	1	5	21	3	339	4.81	0.002122016	0.0606
CG10961-PA	noDom	0	1	0	7	179	2.09	1	4.0000	Dom	0	0	0	1	129	2.09	1	2.0000
CG10966-PA	noDom	1	0	28	13	760	2.92	1	0.9655	Dom	4	1	8	4	318	3.27	1	1.3889
CG10967-PA	noDom	1	0	16	2	483	3.24	1	0.3529	Dom	0	0	4	2	220	2.95	1	0.6000
CG10969-PA	noDom	11	7	8	7	226	3.65	0.732527688	1.3333	Dom	5	6	13	4	210	3.79	0.124528713	0.3061
CG10975-PA	noDom	0	3	10	19	582	4.14	0.534274194	0.4545	Dom	3	0	14	10	593	4.17	0.273504274	2.9333
CG10981-PA	noDom	1	7	1	5	114	4.52	1	0.7500	Dom	1	9	2	5	96	4.45	0.536764706	0.4000
CG10989-PA	noDom	0	0	3	0	105	2.6	1	0.2500	Dom	1	0	0	1	134	2.31	1	4.0000
CG1098-PA	noDom	0	1	3	8	319	4.28	1	1.1250	Dom	0	0	4	4	242	3.17	1	1.0000
CG10990-PA	noDom	1	2	5	5	285	4.2	1	0.6667	Dom	1	3	1	5	78	3.53	1	1.5000
CG10992-PA	noDom	2	3	6	5	244	3.59	1	0.6429	Dom	0	0	1	0	34	3.56	1	0.5000
CG1099-PA	noDom	2	13	2	16	436	3.93	1	1.2143	Dom	0	2	3	17	422	4.42	1	1.5000
CG11000-PA	noDom	1	0	2	0	148	3.83	1	0.6667	Dom	0	0	2	0	87	4.93	1	0.3333
CG11007-PA	noDom	0	0	5	2	133	2.6	1	0.5000	Dom	0	0	4	2	91	2.24	1	0.6000
CG11009-PA	noDom	1	0	9	2	230	4.11	1	0.6000	Dom	2	1	9	2	131	4.44	1	0.4500
CG1100-PA	noDom	0	0	4	15	285	4.81	1	3.2000	Dom	0	0	1	5	112	4.41	1	3.0000
CG11010-PA	noDom	0	0	20	6	517	3.71	1	0.3333	Dom	0	0	1	1	37	3.35	1	1.0000
CG1101-PA	noDom	0	1	2	2	86	4.17	1	0.5000	Dom	0	0	2	6	123	5.13	1	2.3333
CG11024-PA	noDom	0	0	1	0	35	4.2	1	0.5000	Dom	0	0	1	2	71	3.89	1	1.5000
CG11025-PA	noDom	3	0	25	5	375	4.85	1	0.9231	Dom	0	0	3	0	67	4.51	1	0.2500
CG11029-PA	noDom	5	2	23	8	257	3.09	1	0.7500	Dom	0	1	4	4	101	2.99	1	0.5000
CG11030-PA	noDom	2	0	13	8	251	3.08	0.5256917	1.9286	Dom	0	0	1	0	14	2	1	0.5000
CG11035-PA	noDom	1	1	4	6	117	4.22	1	1.4000	Dom	1	0	2	2	54	4.87	1	2.0000
CG11044-PA	noDom	3	0	14	8	400	4.46	0.526956522	2.4000	Dom	0	0	2	2	39	5	1	1.0000
CG11055-PA	noDom	5	4	28	19	620	3.8	1	0.8276	Dom	0	0	6	1	74	4.99	1	0.2857
CG11061-PA	noDom	5	6	18	13	451	3.6	0.503793998	0.6316	Dom	1	2	4	2	148	2.69	0.523809524	0.4000
CG11069-PA	noDom	1	1	7	13	270	4.12	1	1.7500	Dom	0	0	2	6	191	2.83	1	2.3333
CG11071-PA	noDom	0	4	9	9	351	2.87	0.114969241	0.2000	Dom	0	0	1	2	116	4.86	1	1.5000
CG11073-PA	noDom	3	2	6	9	428	2.63	0.616873065	1.9048	Dom	0	2	4	6	182	2.94	0.515151515	0.4667
CG11084-PC	noDom	4	3	32	9	693	3.37	0.344620614	0.3788	Dom	3	2	17	4	317	3.52	0.558072362	0.3704
CG11085-PA	noDom	0	0	5	0	94	3.66	1	0.1667	Dom	0	1	2	0	116	3.34	0.333333333	0.1667
CG1108-PA	noDom	6	3	16	10	346	4.55	1	1.1324	Dom	0	0	5	4	78	4.9	1	0.8333
CG11094-PA	noDom	1	0	4	4	258	3.59	1	2.0000	Dom	0	1	6	6	187	2.95	1	0.5000
CG11098-PA	noDom	29	9	27	17	920	4.72	0.162393801	1.9286	Dom	3	5	10	3	123	5.24	0.16374269	0.2424
CG11099-PA	noDom	5	0	13	1	232	3.29	1	0.8571	Dom	1	0	4	0	57	2.25	1	0.4000
CG1109-PA	noDom	0	2	8	12	340	4.07	0.515151515	0.4815	Dom	0	1	2	8	283	4.03	1	1.5000
CG11105-PB	noDom	1	1	3	1	279	3.64	1	0.5000	Dom	0	1	1	0	142	3.57	1	0.2500
CG11107-PA	noDom	0	5	18	2	323	4.5	0.000395257	0.0263	Dom	0	0	4	2	154	3.89	1	0.6000
CG11121-PA	noDom	0	0	9	1	128	2.85	1	0.2000	Dom	6	1	6	4	226	3.61	0.338235294	2.5000
CG11122-PA	noDom	11	8	55	34	1522	3.43	0.798662962	0.8333	Dom	16	12	23	17	880	2.96	1	0.9808
CG11123-PA	noDom	3	2	19	8	259	3.33	0.636749166	0.6000	Dom	0	0	8	1	155	3.9	1	0.2222
CG11124-PA	noDom	2	2	9	4	138	4.93	0.584033613	0.5000	Dom	0	0	1	0	7	5	1	0.5000
CG1112-PA	noDom	4	4	19	8	352	3.67	0.402388275	0.4500	Dom	0	0	2	1	62	2.77	1	0.6667
CG11136-PA	noDom	1	0	37	7	527	3.87	1	0.4211	Dom	0	0	14	3	115	3.82	1	0.2667
CG11138-PC	noDom	0	0	3	1	114	3.39	1	0.5000	Dom	1	0	10	6	246	2.7	1	1.2727
CG11139-PA	noDom	1	0	13	9	256	4.34	1	1.4286	Dom	0	0	2	2	63	4.97	1	1.0000
CG11147-PA	noDom	0	1	31	5	395	4.16	0.162162162	0.0938	Dom	0	0	12	3	192	3.34	1	0.3077
CG11156-PA	noDom	2	12	22	15	797	3.19	0.004887359	0.1605	Dom	0	2	3	4	277	3.41	0.5	0.4167
CG11162-PA	noDom	0	2	3	7	133	2.59	1	0.6667	Dom	0	0	5	2	76	2.95	1	0.5000
CG11165-PA	noDom	0	0	1	0	13	4.46	1	0.5000	Dom	0	3	3	2	101	5.24	0.196428571	0.1875
CG11168-PA	noDom	10	1	17	7	375	4.69	0.387489367	2.4444	Dom	1	1	14	10	297	5.56	1	0.7333
CG11170-PB	noDom	13	4	16	7	235	4.16	0.729795118	1.3176	Dom	0	0	1	0	12	4	1	0.5000
CG11172-PA	noDom	2	5	6	8	620	3.17	0.655658755	0.6429	Dom	1	4	24	13	453	3.51	0.139676113	0.2240
CG11173-PA	noDom	1	1	5	5	134	3.91	1	1.0000	Dom	0	0	3	1	99	4.34	1	0.5000
CG11175-PA	noDom	2	0	43	4	391	4.9	1	0.3409	Dom	0	0	2	0	22	4.36	1	0.3333
CG11180-PA	noDom	3	2	5	6	253	3.73	1	1.5556	Dom	13	1	7	3	164	4.37	0.272068511	3.5000
CG11181-PA	noDom	4	6	24	14	450	4.14	0.28160096	0.4286	Dom	12	10	11	16	379	4.97	0.396483986	1.6742
CG11182-PA	noDom	0	0	2	3	127	4.07	1	1.3333	Dom	0	0	3	0	53	4.34	1	0.2500
CG11188-PA	noDom	3	4	21	6	291	4.09	0.157233527	0.2545	Dom	2	2	0	3	84	3.01	0.428571429	4.0000
CG11191-PA	noDom	0	0	6	1	217	3.21	1	0.2857	Dom	1	1	0	0	24	3.71	1	1.0000
CG11192-PA	noDom	1	2	2	0	25	4.84	0.4	0.2222	Dom	3	0	13	5	183	4.68	0.54887218	1.7143
CG11194-PA	noDom	1	2	8	5	239	3.05	0.55	0.4444	Dom	3	0	9	3	92	4.25	1	1.6000
CG11196-PA	noDom	0	0	0	1	14	3.5	1	2.0000	Dom	0	1	7	5	183	3.61	0.461538462	0.3750
CG11198-PA	noDom	4	3	148	28	1979	4.52	0.095697297	0.2433	Dom	0	2	2	1	51	4.43	0.4	0.2222
CG11199-PA	noDom	2	3	42	7	821	4.62	0.038896952	0.1395	Dom	2	0	6	4	203	4.47	0.515151515	2.1429
CG11202-PA	noDom	0	2	1	5	155	2.99	1	1.0000	Dom	5	2	12	6	322	3.29	1	1.0769
CG11213-PA	noDom	0	0	0	1	111	3.77	1	2.0000	Dom	1	0	3	1	147	3.65	1	1.0000
CG11219-PA	noDom	16	3	24	15	751	4.23	0.129886147	2.7200	Dom	1	1	5	1	74	4.26	0.464285714	0.3333
CG1121-PA	noDom	2	1	30	6	368	4.41	0.457271036	0.3387	Dom	1	0	4	3	89	3.22	1	1.6000
CG11221-PA	noDom	0	0	8	2	158	3.63	1	0.3333	Dom	0	0	23	0	230	3.85	1	0.0417
CG11228-PA	noDom	0	1	8	4	239	4.57	0.384615385	0.2778	Dom	0	0	15	2	295	5.25	1	0.1875
CG11236-PA	noDom	2	5	13	10	199	3.94	0.389846743	0.3929	Dom	2	0	2	0	36	4.08	1	1.0000
CG11247-PA	noDom	0	2	4	10	200	5.11	1	0.7333	Dom	0	0	5	5	222	4.43	1	1.0000
CG11255-PA	noDom	0	1	6	3	280	4.23	0.4	0.2857	Dom	0	0	0	1	13	3.31	1	2.0000
CG11257-PA	noDom	23	1	29	5	320	4.41	0.384529422	2.4000	Dom	0	0	4	0	63	3	1	0.2000
CG11259-PA	noDom	5	3	3	15	506	3.88	0.060093774	6.0000	Dom	0	0	8	7	220	4.84	1	0.8889
CG11265-PA	noDom	0	4	3	8	404	4.16	0.516483516	0.4500	Dom	1	1	6	15	444	3.63	0.5256917	2.2857
CG11266-PA	noDom	0	1	6	5	199	4.42	1	0.4286	Dom	0	2	7	5	264	3.12	0.461538462	0.2500
CG11274-PA	noDom	1	2	7	2	288	3.15	0.236363636	0.2500	Dom	4	1	11	7	499	3.65	0.62138548	1.6667
CG11275-PA	noDom	2	3	12	5	260	3.08	0.308878256	0.3462	Dom	0	0	0	1	51	2.47	1	2.0000
CG11276-PA	noDom	0	0	5	4	168	4.3	1	0.8333	Dom	0	0	1	1	74	3	1	1.0000
CG11278-PA	noDom	0	0	2	2	104	3.3	1	1.0000	Dom	1	0	5	1	108	3.61	1	0.6667
CG11280-PA	noDom	0	0	23	5	456	3.1	1	0.2500	Dom	1	0	17	2	188	3.46	1	0.3333
CG11282-PA	noDom	0	0	15	7	259	4.61	1	0.5000	Dom	2	0	13	7	178	4.4	1	1.7143
CG11289-PA	noDom	13	2	29	6	314	4.94	1	1.0889	Dom	0	0	2	0	16	4.69	1	0.3333
CG11290-PA	noDom	14	4	75	32	1626	3.78	0.586063443	1.3026	Dom	0	0	5	0	97	4.58	1	0.1667
CG11294-PA	noDom	0	1	6	4	89	4.54	0.454545455	0.3571	Dom	0	0	1	0	135	4.19	1	0.5000
CG11295-PA	noDom	0	4	11	11	346	3.6	0.113377926	0.2000	Dom	0	0	9	10	270	3.7	1	1.1000
CG1129-PA	noDom	1	1	3	8	255	4.4	1	2.2500	Dom	0	1	1	2	50	5.8	1	0.7500
CG11300-PA	noDom	0	1	0	1	15	3.4	1	1.0000	Dom	0	5	1	3	21	3.24	0.444444444	0.3333
CG11301-PA	noDom	0	1	2	0	30	4.9	0.333333333	0.1667	Dom	0	1	7	0	81	4.86	0.125	0.0625
CG11303-PA	noDom	0	0	1	0	62	4.05	1	0.5000	Dom	0	0	3	1	199	3.5	1	0.5000
CG11305-PA	noDom	5	2	11	8	418	3.31	0.66798419	1.5000	Dom	0	0	3	5	201	3.57	1	1.5000
CG1130-PA	noDom	4	2	7	4	374	3.86	1	1.0417	Dom	0	0	5	2	177	4.44	1	0.5000
CG11310-PA	noDom	1	2	7	3	80	3.8	0.51048951	0.3333	Dom	1	0	3	1	20	4.65	1	1.0000
CG11317-PA	noDom	0	0	2	1	185	4.66	1	0.6667	Dom	0	0	1	1	71	5.06	1	1.0000
CG11318-PA	noDom	7	5	17	7	346	3.65	0.4793316	0.5926	Dom	0	2	15	2	230	4.59	0.035087719	0.0625
CG11319-PA	noDom	5	1	29	9	696	4.01	1	1.0000	Dom	0	0	8	0	85	3.87	1	0.1111
CG11323-PA	noDom	2	1	59	13	720	4.67	0.467012218	0.3500	Dom	0	0	3	1	51	5.96	1	0.5000
CG11324-PB	noDom	0	0	6	4	260	3.9	1	0.7143	Dom	0	0	3	1	88	4.35	1	0.5000
CG11325-PC	noDom	1	2	6	1	162	2.69	0.183333333	0.1905	Dom	0	1	12	1	228	3.59	0.142857143	0.0769
CG11326-PA	noDom	1	1	18	11	540	3.81	1	0.6316	Dom	3	0	17	9	345	3.71	0.532019704	2.2222
CG11327-PA	noDom	2	12	2	4	144	3.38	0.549226006	0.3846	Dom	2	4	2	6	102	2.42	1	1.4000
CG1132-PA	noDom	9	3	16	6	190	3.73	1	1.0294	Dom	0	0	5	0	79	3.65	1	0.1667
CG11330-PA	noDom	2	1	14	11	263	3.79	1	1.2000	Dom	1	0	3	1	80	3.52	1	1.0000
CG11331-PA	noDom	0	6	7	6	318	3.14	0.043601651	0.1250	Dom	0	0	1	0	9	4.22	1	0.5000
CG11335-PA	noDom	0	0	4	3	179	3.3	1	0.8000	Dom	1	0	10	2	93	5.47	1	0.5455
CG11337-PA	noDom	0	5	26	11	497	4.08	0.005134788	0.0741	Dom	0	0	10	0	105	4.38	1	0.0909
CG1133-PA	noDom	1	0	7	1	177	3.85	1	0.5000	Dom	1	0	5	6	306	4.11	1	2.3333
CG11342-PA	noDom	3	0	11	4	117	3.65	1	1.6667	Dom	3	0	7	0	59	3.51	1	0.5000
CG11349-PA	noDom	2	1	11	12	244	4.02	1	1.6250	Dom	7	4	11	9	224	4.17	0.717831407	1.3333
CG1134-PA	noDom	5	0	27	1	226	5.42	1	0.4286	Dom	1	0	5	1	33	5	1	0.6667
CG11350-PB	noDom	0	0	1	0	26	2.58	1	0.5000	Dom	0	0	0	6	162	2.07	1	7.0000
CG11354-PA	noDom	0	0	2	3	197	3.29	1	1.3333	Dom	0	0	3	3	263	2.53	1	1.0000
CG1135-PA	noDom	5	3	20	9	372	3.69	1	0.7143	Dom	2	1	4	2	75	3.89	1	0.9000
CG11368-PA	noDom	0	0	0	1	24	2.42	1	2.0000	Dom	0	0	1	0	19	2	1	0.5000
CG11375-PA	noDom	1	4	37	22	994	4.04	0.148969796	0.2421	Dom	0	0	10	14	355	4.19	1	1.3636
CG11377-PA	noDom	0	3	1	4	169	2.56	1	0.6250	Dom	1	1	0	5	132	4.71	0.285714286	6.0000
CG11380-PA	noDom	1	0	4	1	238	3.14	1	0.8000	Dom	1	2	3	3	163	3.29	1	0.6667
CG11381-PA	noDom	1	3	3	4	161	4.55	1	0.6250	Dom	2	3	3	2	96	4.06	1	0.5625
CG11382-PB	noDom	4	1	0	7	165	3.38	0.01010101	20.0000	Dom	1	2	1	4	138	2.94	1	1.6667
CG11395-PA	noDom	2	2	9	2	122	3.24	0.516483516	0.3000	Dom	6	8	8	10	186	3.64	1	0.9506
CG11396-PA	noDom	5	3	16	14	317	5.05	0.708726322	1.3235	Dom	0	0	3	1	54	5.87	1	0.5000
CG11397-PA	noDom	5	18	29	21	986	3.19	0.005284922	0.2316	Dom	0	0	2	1	75	3.68	1	0.6667
CG11399-PB	noDom	0	3	21	10	568	3.91	0.047794118	0.1250	Dom	1	1	13	6	184	5.61	1	0.5000
CG1139-PA	noDom	0	0	5	1	71	3.8	1	0.3333	Dom	1	3	9	7	298	4	0.582043344	0.4000
CG11405-PA	noDom	0	0	2	3	119	2.62	1	1.3333	Dom	0	0	0	4	163	2.74	1	5.0000
CG11407-PA	noDom	5	0	27	11	411	4.12	0.305670695	2.5714	Dom	0	0	2	0	10	5.5	1	0.3333
CG1140-PA	noDom	3	3	34	6	415	4.74	0.079145546	0.2000	Dom	0	0	1	0	22	4.77	1	0.5000
CG11414-PA	noDom	7	6	32	23	591	4.7	1	0.8312	Dom	0	1	4	3	76	5.25	1	0.4000
CG11415-PA	noDom	0	0	2	1	20	3.85	1	0.6667	Dom	0	0	3	7	183	4.38	1	2.0000
CG11416-PA	noDom	9	4	12	4	288	3.02	1	0.7692	Dom	3	3	5	5	206	3.31	1	1.0000
CG11417-PA	noDom	2	4	8	15	363	3.24	1	1.0667	Dom	2	1	1	1	42	2.38	1	1.5000
CG11418-PA	noDom	2	2	1	7	227	2.68	0.236363636	4.0000	Dom	0	0	0	7	148	2.31	1	8.0000
CG11423-PA	noDom	2	9	11	9	463	4.48	0.06563953	0.2500	Dom	1	1	2	1	51	4.76	1	0.6667
CG11425-PA	noDom	2	2	7	5	170	4.46	1	0.7500	Dom	2	0	0	1	56	4	0.333333333	6.0000
CG11426-PA	noDom	5	1	4	5	202	3.44	0.286713287	3.6000	Dom	0	0	0	2	54	2.46	1	3.0000
CG11427-PA	noDom	3	2	25	22	852	3.49	1	1.1795	Dom	2	1	2	3	82	3	1	2.0000
CG1142-PA	noDom	2	2	15	4	160	4.21	0.270468662	0.3125	Dom	1	0	6	2	40	3.8	1	0.8571
CG11436-PA	noDom	0	3	3	9	299	2.91	1	0.6250	Dom	0	0	0	4	53	3	1	5.0000
CG11437-PA	noDom	0	0	3	3	159	2.99	1	1.0000	Dom	0	0	0	1	39	2.54	1	2.0000
CG11438-PA	noDom	2	0	3	2	205	3.75	1	2.2500	Dom	0	0	4	1	59	3.73	1	0.4000
CG1143-PA	noDom	0	1	7	2	134	2.3	0.3	0.1875	Dom	1	0	4	1	52	2.35	1	0.8000
CG11440-PA	noDom	2	2	6	0	185	4.31	0.133333333	0.1429	Dom	0	1	1	3	64	5	1	1.0000
CG11450-PA	noDom	1	5	0	7	240	2.9	0.461538462	2.6667	Dom	0	0	0	2	45	3.98	1	3.0000
CG11451-PA	noDom	42	36	52	39	1218	4.01	0.756381773	0.8771	Dom	0	0	1	0	15	3	1	0.5000
CG11453-PA	noDom	1	0	26	6	386	4.45	1	0.5185	Dom	0	0	0	1	8	4	1	2.0000
CG11454-PA	noDom	2	3	1	4	104	5.08	1	1.8750	Dom	0	1	2	3	60	5.77	1	0.6667
CG11456-PA	noDom	6	2	7	5	215	3.76	0.642414861	1.7500	Dom	1	0	8	0	76	3.71	1	0.2222
CG11470-PA	noDom	0	2	8	2	141	4.68	0.090909091	0.1111	Dom	0	0	1	0	6	5.33	1	0.5000
CG11473-PA	noDom	0	0	8	2	564	3.14	1	0.3333	Dom	1	1	2	1	118	3.89	1	0.6667
CG1147-PA	noDom	2	1	3	4	182	4.27	1	1.8750	Dom	0	0	4	2	234	4.55	1	0.6000
CG11489-PC	noDom	1	0	3	2	228	2.79	1	1.5000	Dom	0	0	3	10	284	2.53	1	2.7500
CG1148-PA	noDom	0	0	0	7	302	4.88	1	8.0000	Dom	1	0	0	0	25	5.88	1	2.0000
CG11490-PA	noDom	1	1	5	9	381	3.6	1	1.6667	Dom	0	0	1	8	127	2.56	1	4.5000
CG11491-PB	noDom	3	0	2	3	192	3.09	0.196428571	5.3333	Dom	0	0	3	4	153	2.9	1	1.2500
CG11494-PA	noDom	0	2	6	18	468	2.64	1	0.9048	Dom	0	0	2	5	121	3.51	1	2.0000
CG11502-PA	noDom	0	1	13	2	489	3.12	0.1875	0.1071	Dom	0	1	3	1	124	2.56	0.4	0.2500
CG11505-PB	noDom	2	9	4	8	493	2.77	0.640405361	0.5400	Dom	2	4	4	20	637	2.89	0.570503979	2.5200
CG11512-PA	noDom	0	0	2	0	29	2	1	0.3333	Dom	0	0	0	4	103	2.33	1	5.0000
CG11518-PA	noDom	0	0	0	1	50	2.4	1	2.0000	Dom	1	0	4	14	533	2.68	0.263157895	6.0000
CG11522-PB	noDom	0	1	1	2	154	3.84	1	0.7500	Dom	0	0	2	0	87	3.48	1	0.3333
CG11527-PA	noDom	6	12	73	33	1390	3.7	0.006720131	0.2474	Dom	3	1	10	12	298	4.09	0.593043478	2.3636
CG11529-PA	noDom	3	0	0	0	36	4.44	1	4.0000	Dom	3	1	10	6	180	3.67	1	1.2727
CG1152-PA	noDom	0	2	33	8	457	3.83	0.049833887	0.0882	Dom	0	1	0	1	31	3.39	1	1.0000
CG11534-PA	noDom	0	1	13	4	295	3.61	0.277777778	0.1786	Dom	3	0	6	1	86	4.48	1	1.1429
CG11537-PA	noDom	2	2	4	2	212	5.12	1	0.6000	Dom	1	0	9	4	379	4.8	1	1.0000
CG11546-PA	noDom	0	0	7	4	237	3.94	1	0.6250	Dom	0	0	3	1	54	4.19	1	0.5000
CG1154-PA	noDom	1	0	3	1	148	2.74	1	1.0000	Dom	0	0	0	2	24	2	1	3.0000
CG11550-PA	noDom	1	1	6	3	112	4.48	1	0.5714	Dom	1	0	2	2	126	4.56	1	2.0000
CG11556-PA	noDom	0	0	5	6	193	4.45	1	1.1667	Dom	3	0	6	8	346	4.84	0.205882353	5.1429
CG11560-PA	noDom	2	5	4	5	98	2.86	0.632867133	0.6000	Dom	0	0	4	1	48	3.1	1	0.4000
CG11561-PA	noDom	3	3	4	21	510	4.88	0.110027286	4.4000	Dom	2	1	5	16	311	3.79	0.193675889	4.2500
CG11567-PA	noDom	0	0	32	10	425	3.93	1	0.3333	Dom	0	0	8	2	117	4.72	1	0.3333
CG11579-PA	noDom	0	1	1	4	161	3.34	1	1.2500	Dom	0	0	2	6	278	3.29	1	2.3333
CG11581-PA	noDom	0	1	0	1	53	2.64	1	1.0000	Dom	1	0	9	7	166	2.97	1	1.6000
CG11590-PA	noDom	0	0	1	1	103	4.07	1	1.0000	Dom	1	0	3	0	22	3.23	1	0.5000
CG11604-PA	noDom	1	6	3	8	238	3.91	1	0.6429	Dom	0	4	3	9	106	3.4	0.528571429	0.5000
CG11608-PA	noDom	1	6	2	8	190	4.53	1	0.8571	Dom	1	1	1	3	78	5	1	2.0000
CG11614-PA	noDom	2	0	6	2	395	4.41	1	1.2857	Dom	3	1	15	3	409	4.42	1	0.5000
CG11617-PA	noDom	1	3	0	9	167	4.58	0.307692308	5.0000	Dom	0	1	0	2	53	4.47	1	1.5000
CG11621-PA	noDom	7	6	75	18	1106	4.41	0.069220809	0.2857	Dom	0	0	15	7	387	4.69	1	0.5000
CG11622-PA	noDom	2	0	7	4	238	4.11	1	1.8750	Dom	0	0	6	5	264	4.34	1	0.8571
CG11626-PA	noDom	3	0	4	2	154	3.93	0.5	2.4000	Dom	1	1	2	0	65	5.22	1	0.3333
CG11635-PA	noDom	0	3	6	6	148	4.7	0.228571429	0.2500	Dom	1	7	0	2	70	4.21	1	0.7500
CG11641-PA	noDom	7	1	20	5	436	3.98	1	1.1429	Dom	4	0	14	9	351	4.74	0.267692308	3.3333
CG11648-PB	noDom	0	0	9	0	211	5	1	0.1000	Dom	1	0	8	2	240	5.13	1	0.6667
CG11650-PA	noDom	0	2	3	6	76	3.42	1	0.5833	Dom	0	0	1	0	16	3.69	1	0.5000
CG11654-PA	noDom	1	1	18	5	346	5	0.43	0.3158	Dom	0	0	1	1	26	5.92	1	1.0000
CG11656-PA	noDom	1	3	7	3	169	4.76	0.244755245	0.2500	Dom	3	2	5	0	32	5.72	0.444444444	0.2222
CG11660-PA	noDom	12	2	38	8	418	4.65	1	1.0000	Dom	0	1	4	1	52	5.77	0.333333333	0.2000
CG11668-PA	noDom	8	0	6	3	107	4.66	0.205882353	5.1429	Dom	1	0	10	5	195	4.75	1	1.0909
CG11674-PA	noDom	3	5	4	5	139	4.79	1	0.8000	Dom	1	1	2	4	110	4.71	1	1.6667
CG11694-PA	noDom	0	4	0	2	58	2.29	1	0.6000	Dom	0	0	0	3	24	2	1	4.0000
CG11695-PA	noDom	0	1	3	3	155	3.36	1	0.5000	Dom	0	0	1	3	111	3.49	1	2.0000
CG11696-PA	noDom	1	3	3	5	332	3.08	1	0.7500	Dom	0	0	5	1	210	3.42	1	0.3333
CG1169-PA	noDom	2	0	10	5	196	3.56	1	1.6364	Dom	0	0	5	0	49	3.71	1	0.1667
CG11714-PA	noDom	0	12	1	12	167	2.9	1	0.5000	Dom	0	3	2	2	40	5.1	0.428571429	0.2500
CG11720-PA	noDom	0	0	0	3	32	4.31	1	4.0000	Dom	0	1	0	1	3	3	1	1.0000
CG11727-PA	noDom	0	2	16	7	541	3.69	0.12	0.1569	Dom	0	0	4	1	154	3.12	1	0.4000
CG1172-PA	noDom	0	0	0	6	139	4.56	1	7.0000	Dom	0	0	2	2	61	4.97	1	1.0000
CG11762-PA	noDom	4	2	6	0	99	3.14	0.454545455	0.2381	Dom	0	1	6	2	103	4	0.333333333	0.2143
CG11770-PA	noDom	1	0	14	11	652	4.49	1	1.6000	Dom	0	0	1	0	35	3	1	0.5000
CG11783-PA	noDom	5	1	14	16	592	3.52	0.182132384	3.4000	Dom	0	0	2	0	24	2.08	1	0.3333
CG11784-PA	noDom	0	1	1	0	59	3.88	1	0.2500	Dom	0	1	3	3	116	3.86	1	0.5000
CG11785-PA	noDom	0	0	1	1	82	2.99	1	1.0000	Dom	0	1	0	0	92	3.39	1	0.5000
CG11790-PA	noDom	1	1	0	1	64	3.56	1	2.0000	Dom	0	0	5	2	103	3.63	1	0.5000
CG11793-PA	noDom	0	0	4	1	111	3.93	1	0.4000	Dom	0	0	0	1	20	3.65	1	2.0000
CG11798-PA	noDom	2	1	12	7	764	3.34	1	0.9231	Dom	0	0	7	1	190	3.15	1	0.2500
CG11799-PA	noDom	1	1	5	1	290	4.61	0.464285714	0.3333	Dom	2	2	2	2	307	4.53	1	1.0000
CG1179-PA	noDom	1	0	2	3	102	2.99	1	2.6667	Dom	0	0	0	1	12	3	1	2.0000
CG11804-PA	noDom	0	0	5	1	304	4.6	1	0.3333	Dom	1	0	4	4	134	4.53	1	2.0000
CG11807-PA	noDom	0	0	11	6	323	5.05	1	0.5833	Dom	0	1	1	1	85	4.02	1	0.5000
CG11808-PA	noDom	1	1	0	2	83	2.34	1	3.0000	Dom	1	1	2	2	79	3.38	1	1.0000
CG1180-PA	noDom	0	0	8	0	100	2.63	1	0.1111	Dom	0	0	1	0	14	3	1	0.5000
CG11811-PA	noDom	2	1	2	1	38	4.03	1	1.0000	Dom	1	1	5	3	142	3.27	1	0.6667
CG11814-PA	noDom	17	3	113	39	1758	4.07	0.410351166	1.5789	Dom	2	0	9	4	290	4.54	1	1.5000
CG11815-PA	noDom	2	1	9	0	86	4.87	0.25	0.1500	Dom	6	0	6	3	100	4.26	0.228571429	4.0000
CG11820-PA	noDom	1	1	8	0	151	3.15	0.2	0.1111	Dom	0	0	3	1	28	3	1	0.5000
CG11821-PA	noDom	4	6	25	10	352	2.87	0.130975021	0.3022	Dom	0	0	3	0	7	2	1	0.2500
CG11835-PA	noDom	5	0	5	2	185	3.14	0.46969697	3.0000	Dom	16	15	11	18	359	3.91	0.31213976	1.6823
CG11837-PA	noDom	0	0	10	11	186	3.28	1	1.0909	Dom	0	0	4	1	53	2.68	1	0.4000
CG11838-PB	noDom	8	3	36	30	1073	3.26	0.334558406	1.8851	Dom	1	0	4	4	82	3.23	1	2.0000
CG11843-PA	noDom	1	1	2	1	29	3.76	1	0.6667	Dom	2	0	14	6	187	4.41	1	1.4000
CG11844-PB	noDom	3	0	3	7	270	4.26	0.06993007	8.0000	Dom	4	0	6	0	58	3.83	1	0.7143
CG11856-PA	noDom	7	32	17	43	1114	4.09	0.337543307	0.5926	Dom	2	15	16	25	726	3.88	0.061071732	0.2868
CG11858-PA	noDom	0	1	2	2	26	2.38	1	0.5000	Dom	0	0	5	1	72	3.94	1	0.3333
CG11861-PA	noDom	0	0	4	8	440	3.75	1	1.8000	Dom	0	0	4	4	251	4.22	1	1.0000
CG11864-PA	noDom	2	6	7	1	159	4.64	0.040559441	0.1071	Dom	0	0	1	0	7	5	1	0.5000
CG11866-PA	noDom	3	6	10	7	441	4.59	0.410983982	0.4156	Dom	0	1	1	0	41	4.27	1	0.2500
CG11872-PA	noDom	11	3	44	18	874	4.21	0.745288014	1.2667	Dom	0	0	14	4	234	3.9	1	0.3333
CG11873-PA	noDom	0	0	6	11	450	3.31	1	1.7143	Dom	11	8	28	26	1074	2.41	0.790524605	1.2414
CG11874-PA	noDom	5	5	21	16	527	4.12	0.733891698	0.7727	Dom	1	0	0	0	10	3	1	2.0000
CG11875-PA	noDom	1	2	5	7	144	4.4	1	0.8889	Dom	0	1	1	3	102	4.96	1	1.0000
CG11883-PA	noDom	0	0	9	7	301	2.91	1	0.8000	Dom	0	0	7	4	173	4.1	1	0.6250
CG11888-PA	noDom	0	3	12	8	514	3.21	0.093167702	0.1731	Dom	1	1	12	14	329	4.06	1	1.1538
CG11895-PA	noDom	5	1	57	39	1307	3.84	0.399367642	2.0690	Dom	2	1	140	32	1566	3.99	0.467889177	0.3511
CG11897-PA	noDom	3	4	13	17	746	3.63	1	1.0286	Dom	1	1	15	13	386	4.1	1	0.8750
CG11898-PA	noDom	4	2	38	16	702	3.93	1	0.7265	Dom	1	1	26	8	338	3.91	0.442857143	0.3333
CG11899-PA	noDom	1	0	15	8	284	5.35	1	1.1250	Dom	1	0	1	0	19	6	1	1.0000
CG11901-PA	noDom	0	0	1	1	128	4.33	1	1.0000	Dom	0	0	4	1	274	3.64	1	0.4000
CG11906-PA	noDom	3	3	18	11	272	3.96	0.664460066	0.6316	Dom	2	1	3	0	47	4.49	1	0.3750
CG11908-PA	noDom	14	29	19	28	697	3.44	0.5138825	0.7250	Dom	4	2	2	1	52	4	1	1.1111
CG11910-PA	noDom	3	1	17	4	267	4.57	1	0.5556	Dom	0	1	5	0	112	4.33	0.166666667	0.0833
CG11911-PA	noDom	0	2	0	0	35	5.97	1	0.3333	Dom	0	4	1	3	172	4.83	1	0.4000
CG11912-PA	noDom	0	0	0	2	24	3.04	1	3.0000	Dom	2	4	0	4	170	3.74	0.466666667	3.0000
CG11915-PA	noDom	4	1	19	5	321	3.72	1	0.7500	Dom	6	2	12	1	192	3.59	0.530827068	0.3590
CG11919-PA	noDom	3	2	48	8	712	3.58	0.185083172	0.2449	Dom	0	0	0	1	17	2.88	1	2.0000
CG11920-PA	noDom	1	0	7	1	98	5.01	1	0.5000	Dom	1	1	5	1	158	4.26	0.464285714	0.3333
CG11921-PA	noDom	2	1	8	0	218	4.38	0.272727273	0.1667	Dom	0	0	3	0	78	4.19	1	0.2500
CG11922-PA	noDom	1	0	8	3	137	4.18	1	0.8889	Dom	0	0	1	3	79	2.7	1	2.0000
CG11927-PA	noDom	3	3	4	6	190	2.98	1	1.4000	Dom	0	2	0	6	133	4.38	1	2.3333
CG11940-PA	noDom	0	0	13	10	521	3.5	1	0.7857	Dom	2	0	6	4	439	3.31	0.515151515	2.1429
CG11949-PA	noDom	3	2	27	18	945	3.23	1	0.9048	Dom	2	0	24	7	505	4.09	1	0.9600
CG11956-PA	noDom	7	4	41	7	771	4.17	0.190874718	0.3048	Dom	0	0	1	0	8	3.25	1	0.5000
CG11958-PA	noDom	1	3	16	6	474	3.07	0.103946488	0.2059	Dom	0	0	1	0	29	2.62	1	0.5000
CG11963-PA	noDom	0	2	5	3	364	3.26	0.444444444	0.2222	Dom	2	0	2	0	57	4.11	1	1.0000
CG11966-PA	noDom	0	0	16	3	433	3.46	1	0.2353	Dom	0	0	4	0	80	2.99	1	0.2000
CG11970-PA	noDom	7	8	44	20	1101	3.73	0.137345528	0.4148	Dom	0	1	3	5	180	3.21	1	0.7500
CG11975-PA	noDom	0	0	10	2	227	4.61	1	0.2727	Dom	0	0	3	1	71	4.44	1	0.5000
CG11979-PA	noDom	1	0	13	1	163	5.31	1	0.2857	Dom	0	0	1	0	12	5.5	1	0.5000
CG11981-PA	noDom	0	0	1	1	34	4	1	1.0000	Dom	0	0	4	3	142	3.83	1	0.8000
CG11982-PA	noDom	0	2	4	6	242	4.57	0.515151515	0.4667	Dom	1	0	1	2	60	4.22	1	3.0000
CG11987-PA	noDom	0	0	8	3	178	2.8	1	0.4444	Dom	0	0	6	5	267	2.49	1	0.8571
CG11990-PA	noDom	0	1	12	8	426	5.26	0.428571429	0.3462	Dom	0	0	3	1	19	6	1	0.5000
CG11999-PA	noDom	0	0	2	0	23	3.7	1	0.3333	Dom	0	0	3	1	105	3.04	1	0.5000
CG12000-PA	noDom	1	2	1	3	77	4.23	1	1.3333	Dom	0	0	3	5	133	3.05	1	1.5000
CG12002-PA	noDom	6	3	13	9	359	3.45	1	1.2500	Dom	6	5	46	17	888	3.96	0.285278415	0.4468
CG12003-PA	noDom	0	4	6	3	281	3.04	0.06993007	0.1143	Dom	0	0	1	1	90	3.97	1	1.0000
CG12008-PC	noDom	1	0	27	10	665	4.04	1	0.7857	Dom	3	1	122	63	2818	3.51	1	1.0407
CG12009-PA	noDom	6	2	14	7	217	4.32	1	1.2444	Dom	16	8	33	14	478	4.35	0.790872624	0.8333
CG1200-PB	noDom	2	0	5	4	243	3.83	0.490909091	2.5000	Dom	0	0	6	2	191	3.64	1	0.4286
CG12011-PA	noDom	8	4	16	5	288	4.48	0.690459485	0.6353	Dom	6	1	3	0	34	4.26	1	0.8750
CG12016-PA	noDom	0	1	7	4	212	5.25	0.416666667	0.3125	Dom	0	0	2	1	47	4.94	1	0.6667
CG12017-PA	noDom	1	1	13	6	391	3.67	1	0.5000	Dom	1	3	5	0	91	2.88	0.047619048	0.0833
CG12020-PA	noDom	1	1	20	8	231	5	0.517241379	0.4286	Dom	1	0	2	1	75	4.37	1	1.3333
CG12021-PA	noDom	3	5	16	6	456	3.82	0.10399877	0.2745	Dom	0	0	11	8	274	4.06	1	0.7500
CG12026-PA	noDom	0	1	10	4	219	5.23	0.333333333	0.2273	Dom	0	0	1	0	12	5.67	1	0.5000
CG12027-PA	noDom	3	2	1	2	56	2.84	1	2.0000	Dom	1	0	1	1	18	2.17	1	2.0000
CG12031-PA	noDom	4	6	35	33	1112	3.98	0.736555736	0.6746	Dom	0	0	3	5	150	4.25	1	1.5000
CG12042-PA	noDom	3	1	15	13	337	4.43	0.6128198	1.7500	Dom	0	0	3	3	55	2.65	1	1.0000
CG12045-PA	noDom	0	0	6	0	99	3.93	1	0.1429	Dom	0	1	1	2	100	2.58	1	0.7500
CG12052-PI	noDom	2	2	18	7	639	3.96	0.568018189	0.4211	Dom	0	0	8	3	208	4.54	1	0.4444
CG12054-PA	noDom	3	1	7	2	282	4.46	1	0.7500	Dom	0	0	5	6	289	4.49	1	1.1667
CG12055-PA	noDom	0	0	12	2	291	5.04	1	0.2308	Dom	0	0	1	0	8	5.25	1	0.5000
CG12058-PA	noDom	1	9	9	15	284	3.11	0.215318428	0.3200	Dom	0	1	1	3	50	3.14	1	1.0000
CG12068-PA	noDom	3	0	9	3	237	5.1	1	1.6000	Dom	0	0	2	0	20	4.5	1	0.3333
CG12069-PA	noDom	0	0	3	1	84	3.46	1	0.5000	Dom	0	0	12	2	210	2.64	1	0.2308
CG12070-PA	noDom	0	5	2	4	226	3.53	0.454545455	0.2778	Dom	2	4	10	9	536	3.09	0.644720497	0.5455
CG12072-PA	noDom	1	0	11	7	311	2.97	1	1.3333	Dom	4	2	17	13	435	3.49	1	1.2963
CG12073-PA	noDom	0	0	3	3	148	3.91	1	1.0000	Dom	0	0	12	4	296	4.57	1	0.3846
CG12075-PA	noDom	3	3	26	8	505	3.59	0.319345661	0.3333	Dom	0	0	10	4	177	2.73	1	0.4545
CG12076-PA	noDom	3	2	6	3	223	4.49	1	0.7619	Dom	0	1	8	3	327	3.38	0.333333333	0.2222
CG12079-PA	noDom	0	1	4	6	202	4.97	1	0.7000	Dom	0	0	1	0	19	5.05	1	0.5000
CG12082-PA	noDom	3	5	7	6	228	3.77	0.659442724	0.5833	Dom	3	4	19	13	458	3.82	0.676599677	0.5600
CG12085-PA	noDom	0	0	4	2	206	4.89	1	0.6000	Dom	1	0	9	3	336	3.6	1	0.8000
CG12086-PA	noDom	3	4	15	12	449	3.6	0.681464253	0.6500	Dom	0	0	2	1	78	3.38	1	0.6667
CG1208-PA	noDom	0	0	0	2	35	2.51	1	3.0000	Dom	2	13	12	14	320	4.56	0.044198122	0.2473
CG12094-PA	noDom	4	1	4	5	308	3.47	0.300699301	3.0000	Dom	1	1	0	2	37	3.92	1	3.0000
CG12099-PA	noDom	5	5	16	13	531	5.2	1	0.8235	Dom	0	0	4	1	37	4.27	1	0.4000
CG12109-PB	noDom	2	9	11	11	486	2.71	0.132241137	0.3000	Dom	5	4	10	5	282	3.11	0.678456051	0.6545
CG12111-PA	noDom	0	0	3	2	51	3.18	1	0.7500	Dom	0	0	1	2	105	3.29	1	1.5000
CG12124-PA	noDom	3	21	14	25	742	2.91	0.077511393	0.3152	Dom	2	3	1	0	84	2.5	1	0.3750
CG12127-PA	noDom	1	2	9	7	211	3.54	0.582043344	0.5333	Dom	0	0	1	0	23	4	1	0.5000
CG12129-PA	noDom	2	5	3	9	197	3.97	1	1.2500	Dom	0	1	0	0	50	3.32	1	0.5000
CG12134-PA	noDom	0	5	9	7	273	3.64	0.045112782	0.1333	Dom	1	0	1	1	32	4.28	1	2.0000
CG12139-PB	noDom	0	1	56	40	1739	3.12	0.422680412	0.3596	Dom	1	2	29	27	1369	2.93	0.611953613	0.6222
CG1213-PA	noDom	0	0	0	1	46	3.98	1	2.0000	Dom	1	2	18	12	347	4.2	0.561217009	0.4561
CG12141-PB	noDom	2	0	3	8	205	4.87	0.128205128	6.7500	Dom	0	0	3	10	279	3.14	1	2.7500
CG12143-PA	noDom	1	0	0	1	52	4.54	1	4.0000	Dom	2	2	7	0	132	4.39	0.109090909	0.1250
CG12147-PA	noDom	2	8	2	8	118	3.7	1	1.0000	Dom	0	3	2	6	204	3.72	1	0.5833
CG12149-PA	noDom	2	5	49	36	908	3.19	0.235309675	0.3700	Dom	0	0	8	4	144	2.97	1	0.5556
CG12151-PA	noDom	1	3	0	5	170	3.68	0.444444444	3.0000	Dom	0	1	2	4	207	3.57	1	0.8333
CG12153-PA	noDom	4	5	11	12	611	3.31	1	0.9028	Dom	1	1	7	5	200	4.28	1	0.7500
CG12155-PA	noDom	0	6	5	14	315	4.99	0.288706945	0.3571	Dom	0	1	0	5	117	5.34	1	3.0000
CG12163-PA	noDom	0	0	16	19	444	4.85	1	1.1765	Dom	0	0	2	0	36	5.08	1	0.3333
CG12164-PA	noDom	1	0	0	1	36	4.25	1	4.0000	Dom	0	1	9	1	260	3.95	0.181818182	0.1000
CG12169-PA	noDom	0	1	1	3	45	5.24	1	1.0000	Dom	0	7	0	10	176	3.38	1	1.3750
CG12171-PA	noDom	0	2	11	7	169	4.31	0.189473684	0.2222	Dom	0	0	3	1	23	5	1	0.5000
CG12175-PB	noDom	0	0	0	4	194	2.34	1	5.0000	Dom	0	1	0	1	90	2.04	1	1.0000
CG12176-PA	noDom	7	1	23	4	393	4.01	1	0.8333	Dom	2	2	23	4	307	3.28	0.159383442	0.2083
CG12181-PB	noDom	1	7	0	7	83	2.43	1	2.0000	Dom	0	0	0	5	15	2	1	6.0000
CG12186-PA	noDom	5	1	13	4	148	5.2	1	1.0714	Dom	6	1	8	5	195	4.41	0.354360165	2.3333
CG12187-PA	noDom	2	1	17	9	500	3.27	1	0.8333	Dom	0	1	2	0	80	2.94	0.333333333	0.1667
CG12191-PA	noDom	2	2	9	2	238	4.89	0.516483516	0.3000	Dom	0	0	7	1	181	4.67	1	0.2500
CG12192-PA	noDom	2	10	14	10	294	4.33	0.031666578	0.2000	Dom	0	5	4	11	211	3.1	0.530443756	0.4000
CG12194-PA	noDom	0	0	2	2	69	4.99	1	1.0000	Dom	0	0	16	5	338	4.12	1	0.3529
CG12199-PA	noDom	1	2	7	7	443	2.92	1	0.6667	Dom	1	0	2	6	202	2.18	0.333333333	4.6667
CG12202-PA	noDom	0	2	5	9	517	3.54	1	0.5556	Dom	0	0	5	2	246	3.84	1	0.5000
CG12204-PA	noDom	4	0	8	2	125	3.61	1	1.6667	Dom	2	2	2	1	53	3.17	1	0.6667
CG12206-PA	noDom	1	3	5	17	317	3.37	1	1.5000	Dom	1	2	1	1	96	3.7	1	0.6667
CG12207-PB	noDom	2	0	12	1	275	4.83	1	0.4615	Dom	0	0	1	0	38	6	1	0.5000
CG12210-PB	noDom	1	0	2	1	61	5.08	1	1.3333	Dom	0	0	4	0	53	5.92	1	0.2000
CG12212-PA	noDom	1	4	16	18	744	3.23	0.363411995	0.4471	Dom	2	1	7	12	497	3.19	0.544155844	2.4375
CG12217-PA	noDom	0	1	0	1	89	3.19	1	1.0000	Dom	0	0	3	2	164	3.82	1	0.7500
CG12219-PA	noDom	1	7	6	9	260	2.33	0.345219594	0.3571	Dom	0	0	1	2	67	2.79	1	1.5000
CG12223-PE	noDom	0	0	1	0	87	3.22	1	0.5000	Dom	0	0	5	2	279	3.65	1	0.5000
CG12225-PA	noDom	0	9	20	12	1033	3.37	0.001318392	0.0619	Dom	0	1	0	5	220	2.28	1	3.0000
CG12227-PA	noDom	1	1	0	1	14	4.86	1	2.0000	Dom	2	1	8	3	98	5.33	1	0.6667
CG12233-PB	noDom	0	0	7	1	206	3.31	1	0.2500	Dom	0	0	1	0	17	2.35	1	0.5000
CG12236-PA	noDom	3	1	11	5	284	4.23	1	1.0000	Dom	3	0	4	4	170	4.71	0.236363636	4.0000
CG12238-PA	noDom	11	16	23	28	1318	3.36	0.811964799	0.8529	Dom	0	5	5	4	264	3.05	0.085914086	0.1389
CG12240-PB	noDom	2	1	6	3	135	4.27	1	0.8571	Dom	3	0	3	4	101	4.66	0.2	5.0000
CG12241-PA	noDom	1	0	13	7	320	3.38	1	1.1429	Dom	0	0	17	6	341	4.11	1	0.3889
CG12245-PA	noDom	4	1	5	2	225	5.44	1	1.2500	Dom	1	0	6	0	123	4.57	1	0.2857
CG12252-PA	noDom	2	4	18	16	645	4.65	0.661419661	0.5368	Dom	0	0	7	4	85	5.21	1	0.6250
CG12254-PA	noDom	0	0	11	9	208	3.6	1	0.8333	Dom	1	2	16	15	456	3.85	1	0.6275
CG12256-PA	noDom	0	0	4	0	32	5	1	0.2000	Dom	1	0	17	6	192	5.3	1	0.7778
CG1225-PA	noDom	6	6	15	15	541	4.18	1	1.0000	Dom	0	0	5	6	228	4.96	1	1.1667
CG12264-PA	noDom	0	1	6	3	237	2.25	0.4	0.2857	Dom	0	0	0	1	12	2.58	1	2.0000
CG12275-PA	noDom	1	1	1	4	83	3.42	1	2.5000	Dom	0	1	2	1	32	3.81	1	0.3333
CG12276-PA	noDom	0	0	3	6	147	4.31	1	1.7500	Dom	1	2	5	5	99	5.33	1	0.6667
CG12279-PA	noDom	0	0	3	0	10	4.9	1	0.2500	Dom	3	1	1	2	77	3.01	0.485714286	3.0000
CG1227-PA	noDom	1	0	3	3	33	5.94	1	2.0000	Dom	1	0	11	2	235	4.88	1	0.5000
CG12283-PA	noDom	2	2	15	10	518	3.17	1	0.6875	Dom	0	0	0	7	146	2.65	1	8.0000
CG12284-PA	noDom	1	3	3	3	178	4.16	0.571428571	0.5000	Dom	0	2	3	4	138	4.11	0.5	0.4167
CG12287-PB	noDom	9	3	21	4	571	4.44	0.659405611	0.5682	Dom	2	3	15	1	176	4.43	0.027568922	0.0938
CG1228-PA	noDom	0	0	10	4	192	4.06	1	0.4545	Dom	0	0	9	5	579	3.1	1	0.6000
CG12290-PA	noDom	1	0	11	3	288	4.64	1	0.6667	Dom	0	0	18	5	352	4.1	1	0.3158
CG12295-PB	noDom	2	0	33	5	904	4.38	1	0.5294	Dom	0	0	1	0	177	3.21	1	0.5000
CG12296-PA	noDom	1	1	21	1	357	4.25	0.163043478	0.0909	Dom	0	0	13	2	289	4.66	1	0.2143
CG12297-PA	noDom	2	7	5	1	92	4.27	0.040559441	0.1250	Dom	1	1	4	2	69	4.16	1	0.6000
CG12298-PA	noDom	0	0	8	5	223	4.24	1	0.6667	Dom	0	1	9	10	247	5.11	1	0.5500
CG12299-PA	noDom	2	1	2	1	112	3.02	1	1.0000	Dom	3	1	5	6	284	2.52	0.569230769	2.3333
CG12301-PA	noDom	13	5	13	15	495	3.57	0.128817456	2.6667	Dom	2	2	1	2	75	4.31	1	1.5000
CG12304-PA	noDom	4	2	10	2	235	4.73	0.568627451	0.4545	Dom	1	0	1	0	47	4.98	1	1.0000
CG12306-PA	noDom	0	0	2	1	156	3.35	1	0.6667	Dom	0	0	2	9	323	4.13	1	3.3333
CG12307-PA	noDom	0	2	1	1	65	2.77	1	0.3333	Dom	2	4	3	0	53	3	0.166666667	0.1500
CG12311-PA	noDom	0	4	5	20	414	3.58	1	0.7000	Dom	0	1	0	2	68	2.82	1	1.5000
CG12316-PA	noDom	1	6	28	18	708	4.66	0.037693343	0.1872	Dom	6	5	3	6	168	4.18	0.405858538	2.0417
CG12317-PA	noDom	0	1	1	4	100	3.99	1	1.2500	Dom	1	13	8	10	231	3.79	0.04429366	0.1746
CG1231-PA	noDom	5	9	4	5	148	4.03	0.691317809	0.7200	Dom	1	4	1	6	78	4.09	1	1.4000
CG12323-PA	noDom	3	0	4	0	92	4.22	1	0.8000	Dom	0	0	3	3	134	4.25	1	1.0000
CG12325-PA	noDom	2	2	13	11	443	4.62	1	0.8571	Dom	1	2	13	7	308	3.5	0.537549407	0.3810
CG12330-PA	noDom	0	0	0	1	22	3.27	1	2.0000	Dom	3	1	3	0	173	4.11	1	0.5000
CG12333-PA	noDom	1	1	12	2	116	2.52	0.35	0.2308	Dom	0	0	10	4	271	2.94	1	0.4545
CG12338-PA	noDom	3	0	9	5	242	3.38	0.514705882	2.4000	Dom	0	0	2	0	16	3.88	1	0.3333
CG1233-PB	noDom	14	7	29	19	740	4.87	0.788208041	1.2500	Dom	1	0	6	6	122	4.86	1	2.0000
CG12340-PA	noDom	2	17	2	21	459	2.58	1	1.2222	Dom	1	23	4	8	325	3.34	0.033613445	0.1500
CG12342-PA	noDom	5	4	20	10	521	4.18	0.695800864	0.6286	Dom	1	1	5	7	185	3.29	1	1.3333
CG12345-PA	noDom	2	0	27	6	517	4.03	1	0.7500	Dom	0	0	2	0	46	3.7	1	0.3333
CG12348-PE	noDom	0	1	1	2	282	3.56	1	0.7500	Dom	0	0	4	1	303	3.34	1	0.4000
CG12357-PA	noDom	0	0	1	2	53	3.64	1	1.5000	Dom	0	0	2	2	59	3.88	1	1.0000
CG12361-PA	noDom	2	1	15	3	246	4.04	0.488721805	0.3750	Dom	1	2	12	6	202	3.72	0.530827068	0.3590
CG12362-PA	noDom	1	3	11	7	368	3.37	0.293233083	0.3333	Dom	0	1	0	0	43	3	1	0.5000
CG12369-PA	noDom	0	0	2	0	66	5.03	1	0.3333	Dom	0	0	18	0	253	4.86	1	0.0526
CG12385-PA	noDom	1	0	1	0	28	4.93	1	1.0000	Dom	1	2	14	7	183	3.86	0.533102767	0.3556
CG12386-PA	noDom	0	1	1	2	21	3.95	1	0.7500	Dom	2	2	9	5	176	4.36	1	0.6000
CG12387-PA	noDom	0	0	1	1	30	3.77	1	1.0000	Dom	2	3	14	6	178	4.16	0.312252964	0.3500
CG12388-PA	noDom	0	1	0	2	22	3	1	1.5000	Dom	0	0	8	3	176	2.52	1	0.4444
CG12389-PA	noDom	1	0	30	6	338	4.58	1	0.4516	Dom	0	0	0	1	26	4.08	1	2.0000
CG12391-PA	noDom	0	0	5	3	241	4.42	1	0.6667	Dom	2	1	5	5	222	3.73	1	1.5000
CG12393-PA	noDom	5	0	7	3	153	5.01	0.505494505	3.0000	Dom	1	0	3	7	78	5.19	0.363636364	4.0000
CG12396-PA	noDom	3	7	7	12	453	4.4	1	0.8125	Dom	1	7	0	1	71	3.59	1	0.5000
CG1239-PA	noDom	3	3	4	6	124	4.12	1	1.4000	Dom	4	0	4	0	84	4.89	1	1.0000
CG12402-PA	noDom	1	6	14	6	337	4.3	0.023745819	0.1333	Dom	1	0	15	1	169	3.76	1	0.2500
CG1240-PA	noDom	0	0	4	3	147	3.22	1	0.8000	Dom	0	2	3	2	56	2.79	0.428571429	0.2500
CG12424-PA	noDom	1	0	18	1	464	3.75	1	0.2105	Dom	1	0	11	2	287	4.04	1	0.5000
CG12432-PA	noDom	0	4	19	11	400	4.3	0.029433328	0.1200	Dom	0	0	1	1	48	4.65	1	1.0000
CG12443-PA	noDom	3	2	13	10	500	3.66	1	1.0476	Dom	0	1	2	0	167	3.45	0.333333333	0.1667
CG12448-PB	noDom	0	3	5	7	229	3.4	0.505494505	0.3333	Dom	0	2	0	1	47	2.04	1	0.6667
CG1244-PA	noDom	1	7	17	28	700	3.41	0.240158484	0.4028	Dom	0	1	3	8	170	3.72	1	1.1250
CG12454-PA	noDom	0	2	0	0	45	3.71	1	0.3333	Dom	0	1	0	0	8	3.75	1	0.5000
CG1246-PB	noDom	2	4	7	2	192	4.51	0.135664336	0.2250	Dom	1	0	9	2	152	3.86	1	0.6000
CG12477-PA	noDom	3	13	1	1	87	5.97	0.405228758	0.2857	Dom	0	2	2	0	34	6	0.333333333	0.1111
CG12478-PA	noDom	0	0	1	0	179	3.84	1	0.5000	Dom	0	0	2	4	230	4.27	1	1.6667
CG12488-PA	noDom	3	1	20	11	407	3.44	1	1.1429	Dom	1	0	0	0	36	3.42	1	2.0000
CG12489-PA	noDom	0	1	5	1	161	3.75	0.285714286	0.1667	Dom	0	0	14	2	381	4.37	1	0.2000
CG12492-PA	noDom	0	1	15	2	347	2.7	0.166666667	0.0938	Dom	0	0	6	1	105	2.81	1	0.2857
CG12499-PA	noDom	19	21	54	39	1517	3.4	0.342237669	0.6612	Dom	1	3	0	2	34	4.76	1	1.5000
CG12506-PA	noDom	0	1	2	2	29	4.72	1	0.5000	Dom	1	0	2	0	32	4.84	1	0.6667
CG12512-PA	noDom	9	1	59	5	431	4.68	1	0.5000	Dom	0	0	0	1	12	4	1	2.0000
CG1252-PA	noDom	0	0	2	1	45	4.62	1	0.6667	Dom	3	1	4	6	131	3.44	0.559440559	2.8000
CG12532-PA	noDom	1	1	22	14	740	3.87	1	0.6522	Dom	0	0	1	0	27	4.07	1	0.5000
CG12540-PA	noDom	0	0	2	1	90	4.38	1	0.6667	Dom	0	1	1	3	33	3.97	1	1.0000
CG12543-PA	noDom	1	0	8	4	107	4.04	1	1.1111	Dom	2	0	3	2	73	3.71	1	2.2500
CG12558-PA	noDom	1	0	2	2	46	2.5	1	2.0000	Dom	6	3	3	3	159	2.81	0.622377622	1.7500
CG1257-PA	noDom	0	2	18	7	336	3.65	0.102564103	0.1404	Dom	0	1	2	0	27	2.96	0.333333333	0.1667
CG1258-PA	noDom	0	2	25	5	433	3.91	0.04233871	0.0769	Dom	0	0	21	5	274	3.11	1	0.2727
CG12594-PA	noDom	4	3	10	3	378	4.48	0.612616099	0.4545	Dom	5	0	6	1	172	4.96	1	1.7143
CG12598-PA	noDom	0	3	0	2	156	3.59	1	0.7500	Dom	0	9	3	13	394	3.2	0.28	0.3500
CG1259-PB	noDom	0	0	1	2	83	3.39	1	1.5000	Dom	2	0	1	3	115	3.6	0.4	6.0000
CG12602-PA	noDom	3	2	53	11	642	3.83	0.235255945	0.2963	Dom	0	0	1	0	17	4.76	1	0.5000
CG12605-PA	noDom	2	1	10	7	318	3.6	1	1.0909	Dom	0	0	4	0	119	4.08	1	0.2000
CG12607-PB	noDom	0	1	0	0	30	2.03	1	0.5000	Dom	0	0	0	2	20	2	1	3.0000
CG12620-PA	noDom	1	5	4	5	122	4.24	0.58041958	0.4000	Dom	2	1	2	0	36	3.56	1	0.5000
CG1263-PA	noDom	0	0	9	2	226	4.97	1	0.3000	Dom	0	0	0	1	11	5	1	2.0000
CG1264-PA	noDom	0	0	6	2	167	4.03	1	0.4286	Dom	1	1	15	2	335	3.63	0.298245614	0.1875
CG12653-PA	noDom	0	1	2	2	182	3.79	1	0.5000	Dom	0	2	1	9	329	3.4	1	1.6667
CG12672-PA	noDom	4	1	3	10	258	3.1	0.047385621	6.8750	Dom	2	1	5	4	122	3.22	1	1.2500
CG12673-PA	noDom	2	3	8	3	539	3.4	0.299450549	0.3333	Dom	0	0	2	1	114	3.75	1	0.6667
CG12676-PA	noDom	0	1	12	11	516	3.61	1	0.4615	Dom	0	0	29	17	564	3.45	1	0.6000
CG12690-PA	noDom	4	6	18	15	745	4.09	0.487606766	0.6015	Dom	1	2	6	2	228	4.01	0.490909091	0.2857
CG12701-PA	noDom	1	0	4	7	567	3.71	0.416666667	3.2000	Dom	2	0	12	11	764	3.7	0.486666667	2.7692
CG12703-PA	noDom	0	0	1	2	324	2.7	1	1.5000	Dom	0	0	1	0	43	2.7	1	0.5000
CG12717-PA	noDom	0	23	1	6	106	3.45	0.233333333	0.1458	Dom	2	26	2	6	113	3.55	0.207486631	0.2593
CG12723-PA	noDom	1	1	2	5	160	3.28	1	2.0000	Dom	1	0	6	1	61	2.69	1	0.5714
CG12734-PA	noDom	2	4	13	37	1065	4.91	0.653787759	1.6286	Dom	0	0	1	4	90	5.19	1	2.5000
CG12736-PA	noDom	3	3	12	5	342	4.73	0.62138548	0.4615	Dom	0	0	1	2	12	5	1	1.5000
CG12737-PA	noDom	3	3	26	22	1003	2.58	1	0.8519	Dom	0	0	8	5	160	3.25	1	0.6667
CG1273-PB	noDom	4	5	39	15	602	3.29	0.128073042	0.3333	Dom	2	0	15	3	170	3.12	1	0.7500
CG12743-PB	noDom	5	10	11	10	256	3.12	0.320425809	0.5000	Dom	0	6	6	8	200	2.96	0.114886481	0.1837
CG12744-PA	noDom	0	0	1	3	55	3.47	1	2.0000	Dom	0	2	3	1	59	4.14	0.4	0.1667
CG12746-PC	noDom	3	5	4	3	191	2.63	0.619269619	0.5333	Dom	0	0	0	3	62	2	1	4.0000
CG12749-PA	noDom	0	0	1	0	20	3.3	1	0.5000	Dom	0	0	9	6	174	3.57	1	0.7000
CG12750-PA	noDom	2	3	20	13	504	3.62	0.631829972	0.5000	Dom	12	12	15	12	424	4.49	0.781924352	0.8125
CG12752-PA	noDom	0	0	1	0	13	5.69	1	0.5000	Dom	0	1	2	2	71	5.35	1	0.5000
CG12753-PA	noDom	2	2	36	25	758	4.38	1	0.7027	Dom	1	0	2	3	108	3.15	1	2.6667
CG12758-PA	noDom	0	0	23	11	537	3.82	1	0.5000	Dom	1	0	5	1	132	5.39	1	0.6667
CG1275-PA	noDom	0	2	3	0	104	3.26	0.1	0.0833	Dom	1	0	15	3	172	4.19	1	0.5000
CG12772-PA	noDom	3	5	15	9	629	3.81	0.251672228	0.4167	Dom	0	0	1	1	14	3.86	1	1.0000
CG12773-PA	noDom	0	4	2	10	280	4.15	1	0.7333	Dom	2	0	2	12	274	3.66	0.05	13.0000
CG12781-PA	noDom	2	2	17	20	601	3.82	1	1.1667	Dom	2	0	10	4	304	3.98	1	1.3636
CG12796-PA	noDom	1	2	1	3	89	3.24	1	1.3333	Dom	0	0	4	8	202	2.8	1	1.8000
CG12797-PA	noDom	1	0	0	0	8	5	1	2.0000	Dom	4	4	10	8	248	4.56	1	0.8182
CG12799-PA	noDom	0	0	2	0	18	4.78	1	0.3333	Dom	0	1	2	3	115	4.69	1	0.6667
CG12800-PA	noDom	4	1	35	5	408	4.53	0.528747486	0.4167	Dom	0	0	1	1	10	5	1	1.0000
CG12807-PA	noDom	1	0	10	7	403	3.72	1	1.4545	Dom	4	1	5	0	38	5.34	1	0.4167
CG12809-PA	noDom	10	0	11	6	465	3.93	0.056991318	6.4167	Dom	1	2	9	2	100	3.58	0.175824176	0.2000
CG12819-PB	noDom	14	35	13	14	499	3	0.132363088	0.4464	Dom	1	2	1	1	76	4.14	1	0.6667
CG12832-PA	noDom	0	0	2	0	6	5.83	1	0.3333	Dom	1	1	15	3	160	5.22	0.368421053	0.2500
CG12833-PA	noDom	2	1	22	8	470	3.33	1	0.5870	Dom	1	0	12	0	170	5.27	1	0.1538
CG12838-PA	noDom	0	0	2	0	5	5	1	0.3333	Dom	1	0	4	4	174	4.39	1	2.0000
CG12841-PA	noDom	0	0	2	1	37	2.95	1	0.6667	Dom	0	0	8	3	138	3.97	1	0.4444
CG12843-PA	noDom	0	0	0	1	9	3	1	2.0000	Dom	1	0	4	2	179	2.46	1	1.2000
CG12858-PA	noDom	0	0	29	13	583	3.39	1	0.4667	Dom	0	0	1	0	49	2.29	1	0.5000
CG12863-PA	noDom	11	2	15	7	253	4.98	0.431106458	2.0000	Dom	0	1	4	3	66	4.64	1	0.4000
CG12869-PA	noDom	7	2	24	4	420	3.12	0.619525943	0.5333	Dom	0	1	3	0	92	2.86	0.25	0.1250
CG12876-PA	noDom	1	3	23	15	584	4	0.297239346	0.3333	Dom	0	1	4	2	78	4.63	0.428571429	0.3000
CG12885-PA	noDom	11	3	10	6	588	3.28	0.43972014	1.9091	Dom	0	1	0	1	16	3.25	1	1.0000
CG1288-PA	noDom	2	1	7	2	110	3.17	1	0.5625	Dom	0	0	0	1	12	2.67	1	2.0000
CG12892-PA	noDom	2	7	19	6	422	3.72	0.013003159	0.1313	Dom	0	1	3	3	145	3.94	1	0.5000
CG12897-PA	noDom	0	1	0	2	116	2.64	1	1.5000	Dom	0	3	0	0	17	2	1	0.2500
CG12901-PA	noDom	0	0	0	1	52	2.48	1	2.0000	Dom	1	1	0	0	26	3.12	1	1.0000
CG12911-PA	noDom	1	0	2	0	64	3.83	1	0.6667	Dom	3	0	19	2	191	4.2	1	0.6000
CG12912-PA	noDom	1	0	1	0	80	5.09	1	1.0000	Dom	3	0	7	1	19	5.53	1	1.0000
CG12918-PA	noDom	0	0	1	0	26	4.58	1	0.5000	Dom	0	0	1	4	129	5.09	1	2.5000
CG12919-PA	noDom	2	2	5	5	201	4.17	1	1.0000	Dom	1	0	4	2	143	4.52	1	1.2000
CG12926-PA	noDom	0	1	2	0	126	4.52	0.333333333	0.1667	Dom	0	1	5	1	133	3.68	0.285714286	0.1667
CG12932-PA	noDom	0	0	3	6	252	2.11	1	1.7500	Dom	0	0	2	2	132	2	1	1.0000
CG12942-PA	noDom	10	0	25	6	393	4.32	0.307213924	2.9615	Dom	1	0	11	1	150	5.37	1	0.3333
CG12943-PA	noDom	0	1	0	2	63	4.13	1	1.5000	Dom	2	3	17	7	264	3.8	0.306429203	0.3333
CG12946-PA	noDom	1	0	8	5	212	4.29	1	1.3333	Dom	7	3	9	5	166	4.99	1	1.2000
CG12950-PA	noDom	1	2	14	6	401	4.08	0.268774704	0.3111	Dom	0	0	12	6	345	3.7	1	0.5385
CG12951-PA	noDom	0	0	2	0	21	3.05	1	0.3333	Dom	2	2	9	2	170	3.48	0.516483516	0.3000
CG12952-PA	noDom	1	0	5	6	158	2.94	1	2.3333	Dom	0	0	2	2	45	2.78	1	1.0000
CG12977-PA	noDom	9	2	10	5	230	4.66	0.657608696	1.8182	Dom	1	0	0	0	15	3.87	1	2.0000
CG12991-PA	noDom	8	2	10	6	363	4.62	0.419846058	1.9091	Dom	1	0	0	0	26	4.19	1	2.0000
CG12995-PB	noDom	0	1	2	3	153	4.05	1	0.6667	Dom	0	0	0	2	25	4	1	3.0000
CG12997-PA	noDom	1	1	1	0	22	3	1	0.5000	Dom	5	0	3	2	146	3.1	0.444444444	4.5000
CG1299-PA	noDom	0	3	7	9	196	4.1	0.263157895	0.3125	Dom	1	5	3	5	162	2.7	0.58041958	0.5000
CG13003-PA	noDom	1	3	27	9	366	3.72	0.072819783	0.1786	Dom	3	0	11	5	340	3.68	0.530443756	2.0000
CG13024-PA	noDom	1	0	1	4	96	3.1	0.333333333	5.0000	Dom	2	0	2	1	70	4.17	1	2.0000
CG13025-PA	noDom	4	9	28	8	400	4.54	0.00504333	0.1552	Dom	0	0	3	1	38	4.34	1	0.5000
CG13029-PC	noDom	5	4	6	1	132	4.48	0.307692308	0.3429	Dom	1	0	0	0	40	3.73	1	2.0000
CG13033-PA	noDom	1	1	5	1	119	4.07	0.464285714	0.3333	Dom	3	0	1	0	53	4.62	1	2.0000
CG13040-PA	noDom	0	0	1	0	20	3.75	1	0.5000	Dom	3	0	8	3	132	3.37	1	1.7778
CG13041-PA	noDom	1	0	4	0	29	4.66	1	0.4000	Dom	1	0	7	1	76	5.11	1	0.5000
CG13043-PA	noDom	0	0	2	1	64	3.41	1	0.6667	Dom	2	0	0	2	59	3.36	0.333333333	9.0000
CG13049-PB	noDom	1	1	1	0	42	3.14	1	0.5000	Dom	2	0	12	3	119	3.29	1	0.9231
CG13050-PA	noDom	1	0	0	0	18	4.33	1	2.0000	Dom	0	0	6	1	85	4.82	1	0.2857
CG13053-PA	noDom	0	0	1	0	42	4.17	1	0.5000	Dom	0	0	2	0	38	4	1	0.3333
CG13054-PA	noDom	1	0	7	5	202	2.82	1	1.5000	Dom	0	0	0	3	67	3	1	4.0000
CG13055-PA	noDom	2	0	6	5	177	3.79	0.487179487	2.5714	Dom	0	0	1	0	81	3.93	1	0.5000
CG13059-PA	noDom	0	0	1	0	49	4.9	1	0.5000	Dom	1	1	5	1	67	4.52	0.464285714	0.3333
CG13060-PA	noDom	0	0	1	0	29	3	1	0.5000	Dom	0	0	5	6	79	3.22	1	1.1667
CG13073-PB	noDom	7	2	4	1	215	5.3	1	1.0667	Dom	2	0	1	0	60	4.55	1	1.5000
CG13074-PA	noDom	10	4	14	9	276	4.15	0.724458207	1.4667	Dom	1	3	3	0	67	4.64	0.142857143	0.1250
CG13075-PA	noDom	4	3	7	2	121	4.81	0.596153846	0.4688	Dom	0	6	5	4	86	3.88	0.043956044	0.1190
CG13077-PA	noDom	0	0	1	1	25	2.96	1	1.0000	Dom	0	0	10	7	154	4.05	1	0.7273
CG13084-PA	noDom	5	2	11	5	254	4.93	1	1.0000	Dom	2	1	1	4	59	4.8	0.464285714	3.7500
CG13086-PA	noDom	2	1	4	0	41	5.34	0.428571429	0.3000	Dom	4	0	6	0	92	5.74	1	0.7143
CG13090-PA	noDom	1	5	6	5	144	3.7	0.304298643	0.2857	Dom	3	7	8	6	174	4.03	0.239668865	0.3889
CG13096-PA	noDom	8	4	17	7	275	3.89	1	0.8000	Dom	11	1	7	5	214	4.65	0.154952599	4.5000
CG13097-PA	noDom	2	3	23	5	310	4.34	0.078395187	0.1875	Dom	6	4	7	4	219	3.2	1	0.8750
CG1309-PA	noDom	2	1	14	6	356	4.41	1	0.7000	Dom	0	0	2	1	68	3.35	1	0.6667
CG13109-PA	noDom	4	1	17	17	748	3.35	0.348944086	2.5000	Dom	6	4	29	13	911	3.6	0.710956599	0.6533
CG13123-PA	noDom	1	1	7	9	180	3.16	1	1.2500	Dom	0	1	0	2	60	3.32	1	1.5000
CG13125-PA	noDom	12	4	27	11	380	4.82	1	1.1143	Dom	2	0	5	1	53	5.4	1	1.0000
CG13128-PA	noDom	0	0	2	0	99	2.99	1	0.3333	Dom	1	0	1	1	77	2.82	1	2.0000
CG13133-PA	noDom	1	0	5	1	105	4.23	1	0.6667	Dom	0	0	7	1	77	4	1	0.2500
CG13136-PA	noDom	1	0	5	1	73	2.95	1	0.6667	Dom	4	0	9	1	96	3.75	1	1.0000
CG13138-PB	noDom	1	4	2	11	185	3.37	1	1.6000	Dom	0	0	3	2	81	2	1	0.7500
CG13140-PA	noDom	3	0	0	1	105	3.3	0.25	8.0000	Dom	3	0	7	1	209	4.24	1	1.0000
CG13169-PA	noDom	3	0	6	2	121	3.2	1	1.7143	Dom	4	2	4	3	76	3.5	1	1.3333
CG1316-PA	noDom	0	0	5	4	191	4.57	1	0.8333	Dom	0	0	6	6	191	5.05	1	1.0000
CG13170-PA	noDom	4	0	6	1	70	3.8	1	1.4286	Dom	0	0	1	1	21	4.14	1	1.0000
CG13176-PA	noDom	3	2	11	7	326	4.51	1	0.8889	Dom	0	0	3	0	45	3.93	1	0.2500
CG1317-PB	noDom	4	9	17	13	706	4.44	0.185383483	0.3889	Dom	1	3	3	3	63	4.1	0.571428571	0.5000
CG13188-PA	noDom	2	0	18	3	639	3.79	1	0.6316	Dom	4	1	3	1	163	3.51	1	1.2500
CG13192-PA	noDom	0	2	8	2	128	4.8	0.090909091	0.1111	Dom	2	0	11	7	141	4.24	0.521052632	2.0000
CG13201-PA	noDom	0	0	11	3	130	5.2	1	0.3333	Dom	0	0	0	2	26	4.77	1	3.0000
CG13204-PA	noDom	1	0	27	6	469	4.21	1	0.5000	Dom	2	0	6	0	35	4.49	1	0.4286
CG13209-PA	noDom	12	5	76	18	1237	4.13	0.340739287	0.5346	Dom	0	0	2	3	90	2.38	1	1.3333
CG13217-PA	noDom	1	0	0	2	50	5.8	0.333333333	6.0000	Dom	1	0	4	0	38	6	1	0.4000
CG13218-PA	noDom	0	0	2	0	15	4.8	1	0.3333	Dom	1	1	11	3	93	5.49	0.45	0.3333
CG13222-PA	noDom	0	2	1	2	44	3.05	1	0.5000	Dom	0	0	22	8	253	3.23	1	0.3913
CG13226-PA	noDom	0	0	0	1	37	4.11	1	2.0000	Dom	3	1	13	4	119	4.22	1	0.7143
CG13227-PA	noDom	0	0	5	0	41	5.15	1	0.1667	Dom	0	0	7	1	44	5.14	1	0.2500
CG1322-PB	noDom	5	2	6	6	435	4.48	0.633246011	2.0000	Dom	4	1	12	5	426	4.34	1	1.1538
CG13231-PA	noDom	0	0	0	2	34	3.12	1	3.0000	Dom	0	0	0	1	39	3.54	1	2.0000
CG13232-PA	noDom	2	0	4	5	139	4.34	0.454545455	3.6000	Dom	1	1	5	4	263	4.58	1	0.8333
CG13248-PA	noDom	0	0	13	7	238	3.53	1	0.5714	Dom	0	1	32	6	321	3.78	0.179487179	0.1061
CG13251-PA	noDom	7	5	25	17	688	3.2	1	0.9231	Dom	6	3	7	2	162	4.2	1	0.6563
CG13252-PA	noDom	0	1	0	5	175	3.41	1	3.0000	Dom	0	1	0	1	126	3.53	1	1.0000
CG13272-PA	noDom	10	2	25	7	503	4.17	1	1.1282	Dom	7	2	8	2	117	4.12	1	0.8889
CG13279-PA	noDom	1	2	16	2	289	4.66	0.079699248	0.1176	Dom	0	0	2	6	68	4.56	1	2.3333
CG1327-PA	noDom	0	0	5	4	117	4.58	1	0.8333	Dom	0	1	2	2	55	4	1	0.5000
CG13281-PA	noDom	4	2	25	21	700	3.68	0.682136324	1.4103	Dom	0	0	3	2	64	2.09	1	0.7500
CG13282-PA	noDom	5	2	22	10	308	3.68	1	0.9565	Dom	0	0	7	1	76	3.71	1	0.2500
CG13287-PA	noDom	2	0	17	2	177	4.93	1	0.5000	Dom	0	0	17	7	179	4.7	1	0.4444
CG13296-PA	noDom	2	1	9	8	283	4.2	1	1.3500	Dom	2	0	4	3	82	3.61	0.5	2.4000
CG13298-PA	noDom	0	0	1	0	40	4.7	1	0.5000	Dom	0	0	2	0	65	5.25	1	0.3333
CG13300-PA	noDom	2	0	4	2	283	3.81	1	1.8000	Dom	0	0	0	2	37	3	1	3.0000
CG1330-PA	noDom	0	0	2	2	67	3.79	1	1.0000	Dom	1	1	3	1	86	3.02	1	0.5000
CG13310-PA	noDom	3	1	3	8	209	3.71	0.235164835	4.5000	Dom	0	0	0	2	112	5.25	1	3.0000
CG13311-PA	noDom	0	0	1	2	110	4	1	1.5000	Dom	0	2	1	0	4	4	0.333333333	0.1667
CG13312-PA	noDom	4	1	2	2	188	4.59	0.523809524	2.5000	Dom	0	1	4	0	82	3.96	0.2	0.1000
CG13313-PA	noDom	2	0	5	10	222	3.74	0.154411765	5.5000	Dom	0	1	5	3	92	3.59	0.444444444	0.3333
CG13316-PB	noDom	4	6	4	4	356	3.44	1	0.7143	Dom	0	0	0	2	98	4.54	1	3.0000
CG13318-PA	noDom	2	2	3	4	113	2.73	1	1.2500	Dom	0	0	5	1	195	3.37	1	0.3333
CG13320-PA	noDom	0	0	10	5	327	3.69	1	0.5455	Dom	1	0	6	1	83	4.07	1	0.5714
CG13329-PA	noDom	2	6	6	1	79	3.23	0.040559441	0.1224	Dom	0	1	1	3	53	3	1	1.0000
CG1332-PA	noDom	0	1	33	7	371	4.14	0.195121951	0.1176	Dom	0	0	29	2	360	4.33	1	0.1000
CG13330-PA	noDom	5	5	20	9	329	4.6	0.445923003	0.4762	Dom	5	4	8	2	103	4.09	0.349845201	0.4000
CG13334-PA	noDom	1	4	18	6	229	2.96	0.035720601	0.1474	Dom	0	0	0	1	21	3.43	1	2.0000
CG13343-PA	noDom	1	3	13	0	174	4.25	0.005882353	0.0357	Dom	0	1	12	3	172	3.65	0.25	0.1538
CG13344-PA	noDom	3	1	8	1	132	4.8	1	0.4444	Dom	1	2	4	2	164	3.34	0.523809524	0.4000
CG13345-PA	noDom	1	1	25	7	318	5.02	0.420677362	0.3077	Dom	1	0	17	3	188	4.23	1	0.4444
CG13348-PA	noDom	0	1	5	2	207	3.36	0.375	0.2500	Dom	0	2	4	2	160	3.42	0.428571429	0.2000
CG13350-PA	noDom	5	4	22	14	581	3.71	1	0.7826	Dom	0	0	6	3	130	4.07	1	0.5714
CG13362-PA	noDom	3	4	0	8	185	5.06	0.076923077	7.2000	Dom	0	0	0	1	17	4	1	2.0000
CG13363-PA	noDom	2	8	1	33	736	3.46	0.124584718	5.6667	Dom	1	3	0	10	300	3.68	0.285714286	5.5000
CG13366-PA	noDom	1	5	6	18	643	4.31	1	0.9048	Dom	0	1	0	7	179	3.41	1	4.0000
CG13374-PA	noDom	0	2	0	3	126	2.23	1	1.3333	Dom	0	0	0	1	10	2	1	2.0000
CG13384-PC	noDom	0	2	5	4	117	4.21	0.454545455	0.2778	Dom	0	1	19	6	303	3.72	0.269230769	0.1750
CG13387-PA	noDom	0	0	21	13	840	4.65	1	0.6364	Dom	0	0	0	1	84	4.71	1	2.0000
CG13388-PD	noDom	5	1	7	5	339	4.74	0.600032321	2.2500	Dom	14	2	8	2	338	4.52	0.62541806	1.6667
CG13389-PA	noDom	0	0	1	1	110	5.45	1	1.0000	Dom	0	0	0	1	29	5.93	1	2.0000
CG13391-PA	noDom	0	0	9	3	166	5.22	1	0.4000	Dom	1	0	34	11	642	4.18	1	0.6857
CG13399-PA	noDom	0	0	4	2	41	4.2	1	0.6000	Dom	0	0	7	0	55	4	1	0.1250
CG13403-PA	noDom	2	0	1	1	38	5.89	1	3.0000	Dom	1	1	1	2	75	5.31	1	1.5000
CG1340-PA	noDom	2	3	4	4	89	4.25	1	0.7500	Dom	1	3	6	9	213	4.44	1	0.7143
CG13419-PA	noDom	0	0	2	0	65	2.82	1	0.3333	Dom	0	0	3	3	77	3.31	1	1.0000
CG1341-PA	noDom	0	0	16	5	331	4.69	1	0.3529	Dom	0	0	1	0	14	4.79	1	0.5000
CG13424-PA	noDom	5	5	12	7	252	4.74	0.694152924	0.6154	Dom	0	0	2	2	48	3.62	1	1.0000
CG13428-PA	noDom	0	0	1	2	47	3.26	1	1.5000	Dom	0	1	4	0	35	3.49	0.2	0.1000
CG13430-PA	noDom	1	1	2	1	25	4.72	1	0.6667	Dom	7	0	12	4	181	4.2	0.272727273	3.0769
CG13438-PA	noDom	5	2	12	3	137	4.06	1	0.6154	Dom	0	0	1	0	7	3.29	1	0.5000
CG13439-PA	noDom	0	0	1	1	97	3.87	1	1.0000	Dom	1	0	2	2	228	4.18	1	2.0000
CG13445-PA	noDom	0	0	1	0	20	3	1	0.5000	Dom	0	0	0	1	19	2.32	1	2.0000
CG13460-PA	noDom	3	3	8	2	114	3.7	0.299450549	0.3333	Dom	0	0	2	0	25	3.92	1	0.3333
CG13463-PA	noDom	3	2	5	1	72	2.36	0.545454545	0.4444	Dom	0	0	2	3	73	2.96	1	1.3333
CG13466-PA	noDom	0	0	19	5	344	2.85	1	0.3000	Dom	0	0	13	6	375	3.2	1	0.5000
CG13472-PA	noDom	9	8	12	12	511	4.14	1	1.1111	Dom	0	1	4	1	104	4.82	0.333333333	0.2000
CG13475-PA	noDom	1	0	17	2	292	3.53	1	0.3333	Dom	0	0	6	0	149	2.99	1	0.1429
CG13478-PB	noDom	2	0	31	10	448	3.43	1	1.0313	Dom	0	0	1	0	6	3.67	1	0.5000
CG13489-PA	noDom	3	2	0	1	107	4.2	1	2.6667	Dom	0	0	1	0	36	4.94	1	0.5000
CG13493-PA	noDom	5	14	6	8	336	3.9	0.45872467	0.5143	Dom	0	1	0	0	11	3.91	1	0.5000
CG13502-PA	noDom	1	0	2	7	211	3.34	0.3	5.3333	Dom	0	0	1	4	111	2.44	1	2.5000
CG13503-PE	noDom	2	1	10	6	324	4.35	1	0.9545	Dom	2	1	17	2	308	5.78	0.370779221	0.2500
CG13506-PA	noDom	2	4	6	4	170	3.61	0.608391608	0.4286	Dom	0	0	8	5	187	2.97	1	0.6667
CG13510-PA	noDom	0	0	0	1	50	4	1	2.0000	Dom	0	0	1	1	59	4	1	1.0000
CG13521-PB	noDom	3	3	45	16	797	3.73	0.340583225	0.3696	Dom	1	0	10	3	351	2.97	1	0.7273
CG13535-PA	noDom	4	0	0	1	104	4.48	0.2	10.0000	Dom	0	1	0	0	21	4.19	1	0.5000
CG13544-PA	noDom	3	1	9	2	183	3.99	1	0.6000	Dom	1	1	3	0	58	3.88	0.4	0.2500
CG13549-PA	noDom	2	2	2	0	26	4.69	0.466666667	0.3333	Dom	0	2	4	1	68	5.18	0.142857143	0.1333
CG13570-PA	noDom	4	10	20	4	316	3.55	0.001381664	0.1082	Dom	0	1	3	2	78	2.62	1	0.3750
CG13575-PA	noDom	2	1	5	3	135	4.81	1	1.0000	Dom	3	3	6	3	254	4.03	0.622377622	0.5714
CG13579-PA	noDom	2	0	8	2	211	3.84	1	1.0000	Dom	0	1	12	3	317	4.28	0.25	0.1538
CG13588-PA	noDom	3	8	4	5	250	4.25	0.642414861	0.5333	Dom	2	6	1	6	54	4.13	1	1.5000
CG1358-PA	noDom	0	0	1	1	52	3.37	1	1.0000	Dom	0	0	15	4	353	4.23	1	0.3125
CG13594-PA	noDom	5	2	4	2	376	4.25	1	1.2000	Dom	0	1	0	0	28	4	1	0.5000
CG13604-PA	noDom	2	0	37	13	536	4.55	1	1.1053	Dom	0	0	8	1	83	4.52	1	0.2222
CG13615-PA	noDom	0	1	2	7	186	2.37	1	1.3333	Dom	0	0	3	1	25	2.56	1	0.5000
CG13625-PA	noDom	0	0	4	3	187	2.89	1	0.8000	Dom	3	8	7	6	211	2.79	0.239668865	0.3889
CG13626-PA	noDom	7	1	15	5	273	4.6	0.639910814	1.5000	Dom	0	0	1	1	56	5.43	1	1.0000
CG13627-PA	noDom	2	1	21	3	333	2.78	0.394529915	0.2727	Dom	1	0	3	1	89	2.58	1	1.0000
CG13628-PA	noDom	0	0	3	2	50	3.48	1	0.7500	Dom	0	0	1	0	9	4	1	0.5000
CG1362-PA	noDom	0	2	5	0	79	4.65	0.047619048	0.0556	Dom	0	0	11	6	224	4.62	1	0.5833
CG1363-PA	noDom	1	4	15	9	408	4.53	0.143951834	0.2500	Dom	0	1	2	1	82	4.18	1	0.3333
CG13640-PA	noDom	0	0	0	2	45	4.2	1	3.0000	Dom	0	0	1	2	27	3.96	1	1.5000
CG13643-PA	noDom	4	0	19	17	555	3.51	0.122934676	4.5000	Dom	1	0	0	2	64	3.3	0.333333333	6.0000
CG13646-PA	noDom	4	1	11	2	136	3.74	1	0.6250	Dom	2	0	23	15	285	4.51	0.519230769	2.0000
CG13667-PA	noDom	9	3	27	10	327	3.88	1	0.9821	Dom	2	0	4	2	110	4.95	1	1.8000
CG13670-PA	noDom	3	0	5	3	119	5.35	0.490909091	2.6667	Dom	2	1	3	0	71	5.24	1	0.3750
CG13673-PA	noDom	1	0	0	0	22	4.86	1	2.0000	Dom	2	2	0	0	51	4.96	1	1.0000
CG13674-PA	noDom	0	0	1	0	12	4.67	1	0.5000	Dom	2	0	11	1	99	4.91	1	0.5000
CG13675-PA	noDom	1	1	3	2	176	4.38	1	0.7500	Dom	0	0	3	0	73	5	1	0.2500
CG13676-PA	noDom	3	2	26	8	554	4.11	0.587482219	0.4444	Dom	0	1	6	3	107	4.66	0.4	0.2857
CG1368-PA	noDom	2	0	5	1	83	2.89	1	1.0000	Dom	9	1	14	1	59	3.97	1	0.6667
CG13691-PA	noDom	1	1	4	9	282	2.85	1	2.0000	Dom	1	1	2	1	163	5.21	1	0.6667
CG13699-PA	noDom	7	1	40	8	705	4.95	1	0.8780	Dom	6	0	5	1	95	4.87	1	2.3333
CG13704-PA	noDom	1	0	2	4	71	3.55	0.428571429	3.3333	Dom	0	0	1	2	38	4.76	1	1.5000
CG13708-PA	noDom	9	3	48	22	805	3.51	0.747696001	1.1735	Dom	1	0	8	3	143	4.25	1	0.8889
CG13720-PA	noDom	3	3	12	8	269	4.74	1	0.6923	Dom	1	0	6	4	96	3.3	1	1.4286
CG13721-PA	noDom	3	0	5	0	49	5.82	1	0.6667	Dom	0	0	2	1	43	5.47	1	0.6667
CG13724-PA	noDom	7	2	21	8	325	5.13	1	1.0909	Dom	6	0	9	6	107	4.88	0.122936017	4.9000
CG13728-PA	noDom	5	2	17	10	321	3.47	1	1.2222	Dom	6	0	25	7	253	3.75	0.569172606	2.1538
CG1372-PB	noDom	7	13	20	20	856	3.95	0.409409125	0.5714	Dom	1	3	8	16	578	3.49	1	0.9444
CG13738-PA	noDom	1	5	2	0	53	3.04	0.107142857	0.1111	Dom	0	2	0	1	6	3.5	1	0.6667
CG13739-PA	noDom	1	2	14	4	512	3.79	0.184210526	0.2222	Dom	3	2	2	0	175	3.62	1	0.4444
CG13743-PA	noDom	0	0	3	2	105	4.35	1	0.7500	Dom	0	0	12	0	371	3.91	1	0.0769
CG13744-PA	noDom	1	1	3	1	117	3.71	1	0.5000	Dom	0	1	16	4	199	5.1	0.238095238	0.1471
CG13758-PA	noDom	2	0	6	3	144	4.23	1	1.7143	Dom	1	0	9	4	293	3.81	1	1.0000
CG13761-PB	noDom	1	2	11	5	205	2.5	0.523219814	0.3333	Dom	0	0	1	1	29	2.83	1	1.0000
CG13762-PA	noDom	1	9	2	8	263	3.7	1	0.6000	Dom	0	0	1	2	63	2.16	1	1.5000
CG13772-PA	noDom	7	3	55	11	946	4.24	0.380119773	0.4286	Dom	1	0	9	1	109	3.48	1	0.4000
CG13775-PA	noDom	8	2	15	8	426	3.47	0.682168221	1.6875	Dom	0	0	2	0	42	4.9	1	0.3333
CG13776-PA	noDom	7	3	6	9	219	4.05	0.226194643	2.8571	Dom	0	1	4	2	54	4.33	0.428571429	0.3000
CG13777-PB	noDom	8	1	26	13	926	4.18	0.250122599	2.3333	Dom	0	0	1	0	18	3.56	1	0.5000
CG13778-PA	noDom	1	1	17	11	582	4.03	1	0.6667	Dom	1	0	0	0	24	4	1	2.0000
CG13784-PA	noDom	2	1	23	2	527	4.19	0.297924298	0.1875	Dom	2	0	4	2	78	4.14	1	1.8000
CG13792-PA	noDom	1	1	6	6	440	3.42	1	1.0000	Dom	2	0	4	3	189	3.98	0.5	2.4000
CG13794-PA	noDom	0	0	1	1	35	4.34	1	1.0000	Dom	2	10	2	10	279	2.78	1	1.0000
CG13803-PA	noDom	0	0	5	1	102	5.3	1	0.3333	Dom	1	2	28	8	288	4.22	0.155925156	0.2069
CG13807-PA	noDom	2	0	2	2	77	3.58	0.466666667	3.0000	Dom	0	1	4	2	54	3.57	0.428571429	0.3000
CG1380-PA	noDom	0	1	0	0	13	4.54	1	0.5000	Dom	0	5	13	13	290	3.94	0.058000953	0.1667
CG13813-PA	noDom	2	3	2	15	170	2.52	0.209842789	4.0000	Dom	0	3	0	0	75	2.01	1	0.2500
CG13835-PA	noDom	9	0	4	1	266	3.91	0.357142857	4.0000	Dom	1	0	0	0	10	3.8	1	2.0000
CG13840-PA	noDom	0	5	8	3	176	3.52	0.025641026	0.0741	Dom	6	2	9	2	137	4.54	1	0.7000
CG13848-PA	noDom	2	0	10	0	100	3.5	1	0.2727	Dom	2	0	12	3	130	4.05	1	0.9231
CG1385-PA	noDom	1	0	1	1	53	4.75	1	2.0000	Dom	0	0	0	1	21	4.81	1	2.0000
CG13871-PA	noDom	2	13	8	9	258	5.07	0.060452032	0.2381	Dom	0	1	1	3	29	5.45	1	1.0000
CG13872-PA	noDom	1	11	5	13	306	2.94	0.35753442	0.3889	Dom	0	0	1	2	39	3.33	1	1.5000
CG1387-PA	noDom	6	12	14	21	532	3.65	0.76781907	0.7897	Dom	1	1	0	1	78	2.03	1	2.0000
CG13892-PA	noDom	0	0	1	0	22	2.27	1	0.5000	Dom	0	0	5	4	115	2.18	1	0.8333
CG13893-PA	noDom	3	0	0	3	101	4.12	0.1	16.0000	Dom	0	0	7	9	236	4.38	1	1.2500
CG13894-PA	noDom	3	0	15	7	333	4.02	0.534347826	2.0000	Dom	1	0	4	2	92	4.93	1	1.2000
CG13897-PA	noDom	1	4	4	5	229	5.2	0.58041958	0.4800	Dom	0	2	0	3	38	4.03	1	1.3333
CG13898-PA	noDom	0	1	0	1	9	4	1	1.0000	Dom	0	2	5	4	89	3.88	0.454545455	0.2778
CG1389-PA	noDom	2	3	22	14	363	3.33	0.632686503	0.4891	Dom	6	2	18	4	218	4.37	0.645198939	0.6140
CG13906-PA	noDom	7	4	11	4	323	3.57	0.682837529	0.6667	Dom	1	0	8	0	49	3.76	1	0.2222
CG13908-PA	noDom	1	3	14	8	455	3.15	0.278929766	0.3000	Dom	2	1	6	2	187	3.83	1	0.6429
CG13917-PA	noDom	10	6	65	25	1394	3.75	0.551393133	0.6190	Dom	0	0	4	2	122	3.24	1	0.6000
CG13927-PA	noDom	9	2	19	14	416	4.6	0.277500731	2.5000	Dom	1	1	4	1	100	4.88	1	0.4000
CG13928-PA	noDom	0	0	9	3	164	4.89	1	0.4000	Dom	0	2	0	1	44	5.75	1	0.6667
CG13929-PB	noDom	4	2	7	1	173	4.58	0.538461538	0.4167	Dom	0	2	7	1	90	4.1	0.066666667	0.0833
CG13931-PA	noDom	1	1	5	1	91	2.97	0.464285714	0.3333	Dom	1	1	1	0	40	3	1	0.5000
CG13933-PA	noDom	1	1	3	3	248	3.25	1	1.0000	Dom	1	1	9	15	309	3.73	1	1.6000
CG13935-PA	noDom	0	0	13	3	110	4.56	1	0.2857	Dom	0	0	4	0	54	3.43	1	0.2000
CG13936-PA	noDom	1	1	5	1	133	4.08	0.464285714	0.3333	Dom	1	1	1	0	12	3.92	1	0.5000
CG13946-PA	noDom	1	1	2	2	33	3.27	1	1.0000	Dom	1	0	1	2	38	3.34	1	3.0000
CG13947-PA	noDom	0	0	1	0	21	2.14	1	0.5000	Dom	1	1	5	5	42	2.88	1	1.0000
CG13951-PA	noDom	6	1	2	3	117	4.3	0.222222222	4.6667	Dom	2	1	1	0	36	4.03	1	0.7500
CG1395-PA	noDom	0	2	10	2	315	3.58	0.065934066	0.0909	Dom	0	0	4	2	103	3	1	0.6000
CG13972-PA	noDom	6	1	15	6	276	2.36	0.639092429	1.5313	Dom	0	0	0	7	21	3	1	8.0000
CG13977-PA	noDom	7	6	28	11	357	3.56	0.309433017	0.4729	Dom	0	0	2	0	9	4	1	0.3333
CG13983-PA	noDom	2	10	4	11	183	3.65	0.661835749	0.6545	Dom	0	0	2	0	19	3.32	1	0.3333
CG13992-PA	noDom	1	4	6	3	189	3.97	0.265734266	0.2286	Dom	3	4	10	9	265	3.48	1	0.7273
CG13995-PA	noDom	1	0	1	0	36	2.19	1	1.0000	Dom	0	0	7	4	213	2.69	1	0.6250
CG13996-PA	noDom	4	0	10	0	158	5.27	1	0.4545	Dom	1	0	2	0	49	5.78	1	0.6667
CG13997-PA	noDom	6	0	14	1	86	4.72	1	0.9333	Dom	1	0	2	1	22	4.59	1	1.3333
CG14001-PA	noDom	2	8	170	56	2359	3.81	0.000574856	0.1111	Dom	0	0	32	14	413	3.96	1	0.4545
CG14011-PA	noDom	2	4	5	2	190	3.58	0.286130536	0.3000	Dom	2	5	2	1	79	3.97	0.5	0.3333
CG14013-PA	noDom	0	1	10	3	173	4.2	0.285714286	0.1818	Dom	0	0	3	1	10	5	1	0.5000
CG14016-PA	noDom	1	9	5	5	112	4.36	0.140866873	0.2000	Dom	0	2	0	1	23	3	1	0.6667
CG1401-PA	noDom	0	0	11	13	420	3.8	1	1.1667	Dom	0	1	1	5	287	2.81	1	1.5000
CG14023-PA	noDom	3	1	20	13	566	3.69	1	1.3333	Dom	12	8	41	17	870	2.86	0.413054738	0.6190
CG14026-PC	noDom	1	0	9	1	146	4.63	1	0.4000	Dom	0	0	21	2	297	3.67	1	0.1364
CG14029-PA	noDom	1	5	20	10	426	3.46	0.062805474	0.1746	Dom	0	0	3	3	105	3.51	1	1.0000
CG14030-PA	noDom	3	3	19	11	479	4.04	0.658246363	0.6000	Dom	4	4	13	10	364	4.84	1	0.7857
CG14035-PA	noDom	0	1	0	0	68	4.26	1	0.5000	Dom	0	3	6	3	169	4.08	0.181818182	0.1429
CG14039-PA	noDom	14	6	12	9	521	3.98	0.520396573	1.6484	Dom	0	0	1	1	46	4	1	1.0000
CG14041-PA	noDom	0	7	3	2	107	5.16	0.045454545	0.0938	Dom	0	0	5	3	128	3.96	1	0.6667
CG14047-PB	noDom	8	9	23	24	1092	3.79	1	0.9375	Dom	0	1	0	0	84	2.95	1	0.5000
CG1404-PA	noDom	0	0	0	1	166	3.94	1	2.0000	Dom	0	0	0	1	13	4.77	1	2.0000
CG14050-PA	noDom	5	3	4	5	99	4.6	0.637186343	1.8000	Dom	0	1	1	2	33	3.7	1	0.7500
CG14052-PA	noDom	1	1	0	3	65	4.22	0.4	4.0000	Dom	0	0	0	1	82	4.13	1	2.0000
CG14053-PA	noDom	0	13	5	4	75	4.33	0.004784689	0.0595	Dom	0	1	0	1	4	5	1	1.0000
CG14061-PA	noDom	2	3	5	3	88	3.14	0.592074592	0.5000	Dom	2	3	6	4	155	3.41	0.608391608	0.5357
CG14064-PA	noDom	0	0	2	1	144	4.76	1	0.6667	Dom	0	0	3	1	147	4.97	1	0.5000
CG14066-PC	noDom	0	2	8	12	641	3.22	0.515151515	0.4815	Dom	3	1	3	0	191	3.23	1	0.5000
CG1406-PA	noDom	0	2	3	6	169	4.31	1	0.5833	Dom	0	1	4	0	49	5.1	0.2	0.1000
CG14073-PB	noDom	22	5	72	23	1425	3.81	0.613460066	1.2603	Dom	0	0	7	3	209	3.93	1	0.5000
CG14074-PA	noDom	2	0	9	3	77	4.68	1	1.2000	Dom	12	2	8	6	146	5.62	0.208695652	3.3704
CG14077-PA	noDom	0	2	10	7	138	4.64	0.210526316	0.2424	Dom	1	4	0	2	59	4.08	1	1.2000
CG14079-PA	noDom	4	1	25	4	187	4.68	1	0.4808	Dom	0	0	3	1	20	4.8	1	0.5000
CG1407-PA	noDom	1	1	4	7	320	4.43	1	1.6000	Dom	0	0	1	0	44	5.93	1	0.5000
CG14080-PB	noDom	3	0	7	2	109	3.91	1	1.5000	Dom	0	0	5	2	225	4.14	1	0.5000
CG14084-PA	noDom	0	0	3	2	38	2.24	1	0.7500	Dom	1	0	4	0	54	2.8	1	0.4000
CG14089-PA	noDom	6	2	4	2	72	4.97	1	1.4000	Dom	1	3	13	6	91	4.54	0.260079051	0.2500
CG14105-PA	noDom	0	2	1	1	76	3.67	1	0.3333	Dom	2	2	2	0	51	4.78	0.466666667	0.3333
CG14107-PA	noDom	1	2	2	4	135	3.81	1	1.1111	Dom	1	0	0	2	42	4	0.333333333	6.0000
CG14110-PA	noDom	12	2	18	2	208	4.56	1	0.6842	Dom	0	1	0	2	32	3.75	1	1.5000
CG14112-PA	noDom	0	1	0	4	83	2.11	1	2.5000	Dom	0	2	0	1	37	2	1	0.6667
CG14120-PA	noDom	10	2	40	14	769	3.12	0.714995486	1.3415	Dom	2	0	3	3	55	3.78	0.464285714	3.0000
CG14122-PA	noDom	5	0	51	7	489	4.55	1	0.9231	Dom	0	0	6	0	34	4.88	1	0.1429
CG14143-PA	noDom	2	2	3	1	26	3.12	1	0.5000	Dom	2	4	3	2	19	3	0.567099567	0.4500
CG14147-PA	noDom	0	0	2	0	28	5.36	1	0.3333	Dom	0	0	8	1	100	5.04	1	0.2222
CG14154-PA	noDom	5	3	4	2	100	4.81	1	0.9000	Dom	3	4	6	2	63	3	0.314685315	0.3429
CG14165-PA	noDom	2	0	1	3	154	3.49	0.4	6.0000	Dom	1	1	18	6	370	3.42	0.473846154	0.3684
CG14168-PA	noDom	4	5	8	7	457	4.49	1	0.7407	Dom	2	1	7	2	155	3.92	1	0.5625
CG14183-PA	noDom	1	6	28	10	494	4.18	0.005369635	0.1084	Dom	0	1	8	5	121	4.49	0.428571429	0.3333
CG14185-PA	noDom	2	1	6	4	166	2.09	1	1.0714	Dom	0	0	4	3	55	4.22	1	0.8000
CG14186-PA	noDom	2	0	8	9	539	4.28	0.473684211	3.3333	Dom	2	0	3	1	50	5.04	1	1.5000
CG14200-PA	noDom	13	50	14	32	1029	3.6	0.267726903	0.6039	Dom	4	14	2	2	123	4.15	0.291866029	0.3333
CG14207-PB	noDom	0	0	0	1	73	3.81	1	2.0000	Dom	0	0	1	2	78	4.24	1	1.5000
CG14208-PB	noDom	1	4	1	0	78	3.42	0.333333333	0.2000	Dom	0	0	9	7	241	3.34	1	0.8000
CG1420-PA	noDom	1	2	26	13	425	3.88	0.286585366	0.3457	Dom	2	1	2	0	30	3.7	1	0.5000
CG14211-PB	noDom	0	1	7	4	172	3.37	0.416666667	0.3125	Dom	0	0	2	4	132	4.26	1	1.6667
CG14213-PA	noDom	0	4	3	19	216	2.54	1	1.0000	Dom	0	0	0	1	12	2	1	2.0000
CG14214-PA	noDom	0	0	1	1	33	3.73	1	1.0000	Dom	0	0	0	1	25	3.64	1	2.0000
CG14215-PA	noDom	3	60	7	44	962	3.38	0.108442461	0.3689	Dom	2	6	0	0	73	2.97	1	0.4286
CG14217-PD	noDom	0	0	8	2	244	3.76	1	0.3333	Dom	0	0	3	3	506	3.23	1	1.0000
CG14218-PA	noDom	2	1	3	0	129	3.16	1	0.3750	Dom	2	0	1	1	90	2.27	1	3.0000
CG14223-PA	noDom	1	1	4	7	326	3.28	1	1.6000	Dom	0	0	1	2	36	3.81	1	1.5000
CG14224-PA	noDom	0	2	4	5	289	2.74	0.490909091	0.4000	Dom	0	0	0	3	103	3.56	1	4.0000
CG14226-PA	noDom	3	9	17	25	863	3.13	0.500382119	0.5778	Dom	0	0	1	1	7	4.14	1	1.0000
CG14228-PA	noDom	1	0	6	11	288	3.93	0.388888889	3.4286	Dom	0	0	4	2	259	3.92	1	0.6000
CG1422-PA	noDom	0	0	4	29	621	3.75	1	6.0000	Dom	0	0	0	1	27	3.96	1	2.0000
CG14230-PA	noDom	5	16	8	15	365	3.66	0.51765265	0.6275	Dom	0	0	1	0	55	2.47	1	0.5000
CG14232-PA	noDom	0	0	3	3	146	4.43	1	1.0000	Dom	0	5	5	4	246	4.16	0.085914086	0.1389
CG14237-PA	noDom	4	2	1	1	68	4.13	1	1.6667	Dom	0	1	1	0	37	5.14	1	0.2500
CG14238-PA	noDom	0	0	22	2	267	3.92	1	0.1304	Dom	0	0	2	0	132	4.7	1	0.3333
CG14249-PB	noDom	5	1	3	0	153	5.19	1	0.7500	Dom	0	0	2	2	123	5.32	1	1.0000
CG14250-PA	noDom	0	0	12	3	178	3.7	1	0.3077	Dom	1	0	1	1	15	3.6	1	2.0000
CG14254-PA	noDom	0	0	8	0	156	3.6	1	0.1111	Dom	0	0	6	3	160	2.94	1	0.5714
CG14260-PA	noDom	1	0	3	3	76	3.13	1	2.0000	Dom	0	0	2	0	57	3.81	1	0.3333
CG14262-PA	noDom	5	6	6	11	147	3.3	0.7011369	1.4694	Dom	1	1	2	1	53	3	1	0.6667
CG14280-PA	noDom	2	0	18	0	291	4.02	1	0.1579	Dom	3	1	8	2	160	3.64	1	0.6667
CG14285-PA	noDom	6	0	20	3	212	4.02	1	1.3333	Dom	0	1	5	0	31	4.42	0.166666667	0.0833
CG14291-PA	noDom	8	4	15	13	367	3.74	0.504846226	1.5750	Dom	0	0	1	0	10	5.1	1	0.5000
CG14296-PA	noDom	0	0	0	1	288	3.33	1	2.0000	Dom	0	0	2	0	51	3.92	1	0.3333
CG14298-PA	noDom	1	0	0	1	39	5.08	1	4.0000	Dom	0	0	4	0	42	6	1	0.2000
CG1429-PD	noDom	0	1	6	4	361	4.51	0.454545455	0.3571	Dom	0	0	2	2	132	4.09	1	1.0000
CG14303-PA	noDom	25	34	37	25	876	2.96	0.069761647	0.5083	Dom	2	2	2	1	91	2.53	1	0.6667
CG14307-PE	noDom	3	2	11	6	562	4	1	0.7778	Dom	0	0	8	1	261	4.72	1	0.2222
CG14322-PA	noDom	42	32	44	41	899	3.99	0.632406196	1.2162	Dom	0	0	2	2	17	4.94	1	1.0000
CG14324-PA	noDom	0	1	0	0	39	2.82	1	0.5000	Dom	1	0	1	1	62	2	1	2.0000
CG14325-PA	noDom	1	1	17	0	287	4.3	0.105263158	0.0556	Dom	0	0	10	0	77	4.12	1	0.0909
CG14326-PA	noDom	0	0	1	0	26	2.35	1	0.5000	Dom	0	0	1	2	85	3.14	1	1.5000
CG14339-PA	noDom	3	13	26	8	656	4.1	0.00017471	0.0952	Dom	0	1	2	1	107	4.19	1	0.3333
CG1434-PA	noDom	0	15	6	14	330	3.71	0.026962838	0.1339	Dom	0	0	2	2	46	4.26	1	1.0000
CG14351-PA	noDom	4	3	16	14	767	3.71	1	1.1029	Dom	1	0	4	5	298	3.38	1	2.4000
CG14353-PA	noDom	2	1	20	8	254	3.87	1	0.6429	Dom	0	0	2	0	41	4.1	1	0.3333
CG14354-PA	noDom	3	12	5	3	174	3.98	0.07133388	0.2051	Dom	0	1	1	0	39	4	1	0.2500
CG14355-PA	noDom	0	10	38	23	700	4.25	0.000200462	0.0559	Dom	3	1	5	2	65	4.06	1	1.0000
CG1435-PA	noDom	0	0	2	1	179	2.55	1	0.6667	Dom	0	0	1	1	65	2.8	1	1.0000
CG14369-PA	noDom	0	2	0	1	69	4.68	1	0.6667	Dom	0	0	0	1	31	4.77	1	2.0000
CG14387-PA	noDom	0	0	8	0	112	3.16	1	0.1111	Dom	0	2	2	0	65	3.08	0.333333333	0.1111
CG1438-PA	noDom	1	1	18	6	421	4.43	0.473846154	0.3684	Dom	0	0	1	0	7	5.86	1	0.5000
CG14395-PA	noDom	3	2	13	17	682	2.82	0.641809803	1.7143	Dom	0	1	4	2	141	3.77	0.428571429	0.3000
CG14408-PA	noDom	2	0	7	7	493	4.34	0.475	3.0000	Dom	0	1	1	1	43	4.95	1	0.5000
CG1440-PA	noDom	0	2	6	5	387	4.52	0.461538462	0.2857	Dom	0	0	1	2	12	4	1	1.5000
CG14414-PB	noDom	0	0	7	3	81	3.85	1	0.5000	Dom	0	0	3	0	71	3.27	1	0.2500
CG14419-PA	noDom	0	0	2	1	86	4.51	1	0.6667	Dom	1	0	4	2	47	3.77	1	1.2000
CG14422-PA	noDom	0	2	0	3	64	3.92	1	1.3333	Dom	1	1	3	3	73	3.59	1	1.0000
CG14423-PA	noDom	0	1	2	2	138	3.91	1	0.5000	Dom	0	0	2	2	88	3.15	1	1.0000
CG14425-PA	noDom	0	1	1	0	72	4.4	1	0.2500	Dom	0	2	2	4	185	3.98	1	0.5556
CG14427-PA	noDom	1	1	0	1	91	2.93	1	2.0000	Dom	0	0	0	2	30	3.1	1	3.0000
CG14431-PA	noDom	5	1	15	12	448	3.49	0.364418257	2.4375	Dom	1	2	5	6	134	4.08	1	0.7778
CG14435-PA	noDom	0	1	3	4	158	4.37	1	0.6250	Dom	0	0	1	0	90	3.77	1	0.5000
CG14438-PA	noDom	9	54	9	39	1030	3.14	0.606927473	0.7273	Dom	0	6	0	4	108	3.51	1	0.7143
CG14439-PA	noDom	0	0	2	2	80	2.84	1	1.0000	Dom	0	0	0	3	105	2.07	1	4.0000
CG14440-PA	noDom	0	0	0	2	133	3.38	1	3.0000	Dom	0	0	0	1	147	2.99	1	2.0000
CG14441-PA	noDom	2	2	8	17	713	3.37	0.592017178	2.0000	Dom	0	3	4	8	194	3.81	0.516483516	0.4500
CG14442-PA	noDom	1	3	3	8	430	3.33	1	1.1250	Dom	0	1	6	4	453	4.05	0.454545455	0.3571
CG14446-PA	noDom	2	0	35	28	1110	3.72	0.501923077	2.4167	Dom	0	0	2	1	53	5.53	1	0.6667
CG14447-PA	noDom	2	3	20	12	488	3.5	0.377318495	0.4643	Dom	1	0	4	13	351	3.26	0.277777778	5.6000
CG1444-PA	noDom	0	1	3	4	237	4.47	1	0.6250	Dom	0	0	1	1	26	4.58	1	1.0000
CG14478-PA	noDom	0	1	8	3	246	2.75	0.333333333	0.2222	Dom	0	0	1	1	192	2.3	1	1.0000
CG1447-PC	noDom	0	0	6	3	245	4.12	1	0.5714	Dom	0	0	9	2	203	4.47	1	0.3000
CG14496-PA	noDom	2	1	1	1	158	4.17	1	1.5000	Dom	0	2	0	0	42	4	1	0.3333
CG14507-PB	noDom	3	0	5	5	113	2.81	0.230769231	4.0000	Dom	0	0	1	0	14	2.64	1	0.5000
CG14513-PA	noDom	3	6	19	11	725	3.82	0.141774529	0.3429	Dom	0	1	1	3	100	4.27	1	1.0000
CG14514-PA	noDom	3	9	26	17	574	4.18	0.048477601	0.2667	Dom	0	0	2	6	60	3.18	1	2.3333
CG14516-PB	noDom	0	1	29	31	744	3.25	1	0.5333	Dom	0	0	1	0	9	4	1	0.5000
CG1451-PA	noDom	9	7	87	34	1767	3.76	0.246297782	0.4972	Dom	0	0	7	2	147	3.33	1	0.3750
CG14521-PA	noDom	2	0	0	0	87	3	1	3.0000	Dom	0	0	10	2	247	2.98	1	0.2727
CG14529-PA	noDom	11	11	21	17	486	3.16	0.79065666	0.8182	Dom	0	0	0	1	8	4	1	2.0000
CG14535-PA	noDom	4	1	30	8	694	4.1	1	0.7258	Dom	0	1	3	1	246	3.86	0.4	0.2500
CG14536-PA	noDom	0	2	5	6	256	3.57	0.487179487	0.3889	Dom	0	2	2	0	98	4.06	0.333333333	0.1111
CG1453-PA	noDom	0	5	7	19	383	3.42	0.562229638	0.4167	Dom	0	0	4	6	223	3.36	1	1.4000
CG14540-PA	noDom	5	11	12	10	388	3.56	0.197158584	0.4231	Dom	0	1	1	2	50	3.14	1	0.7500
CG14542-PA	noDom	0	0	11	1	174	4.52	1	0.1667	Dom	0	0	2	1	52	4.23	1	0.6667
CG14544-PA	noDom	1	0	8	3	178	3.24	1	0.8889	Dom	0	1	2	0	92	3.98	0.333333333	0.1667
CG1454-PA	noDom	1	1	8	8	450	3.98	1	1.0000	Dom	0	1	7	9	254	5.14	1	0.6250
CG1455-PA	noDom	0	0	10	1	272	3.55	1	0.1818	Dom	1	0	8	4	260	4.04	1	1.1111
CG14562-PA	noDom	8	12	11	36	1159	5.28	0.236423132	2.1346	Dom	0	0	0	2	31	5	1	3.0000
CG14563-PA	noDom	0	0	4	0	16	3.94	1	0.2000	Dom	0	1	0	0	66	3.58	1	0.5000
CG14568-PA	noDom	0	0	1	2	61	3.54	1	1.5000	Dom	0	1	0	2	55	3.91	1	1.5000
CG14569-PA	noDom	2	0	1	3	91	4.23	0.4	6.0000	Dom	2	0	0	2	55	3.38	0.333333333	9.0000
CG14570-PA	noDom	2	1	0	0	45	5.27	1	1.5000	Dom	0	1	3	1	112	4.05	0.4	0.2500
CG14575-PB	noDom	3	1	5	4	158	4.63	1	1.6667	Dom	0	4	4	10	211	4.93	0.524183007	0.4400
CG14597-PA	noDom	0	2	1	0	99	2.82	0.333333333	0.1667	Dom	2	0	0	1	82	2.96	0.333333333	6.0000
CG14598-PA	noDom	8	4	10	5	139	4.9	1	0.9818	Dom	0	0	0	1	14	4.43	1	2.0000
CG1461-PA	noDom	1	6	5	11	335	4.22	0.62138548	0.5714	Dom	0	0	3	1	35	5.2	1	0.5000
CG14624-PA	noDom	2	2	5	2	67	4.6	0.575757576	0.5000	Dom	1	0	2	1	68	4.29	1	1.3333
CG1462-PA	noDom	6	3	31	15	429	4.59	1	0.8750	Dom	0	0	1	1	7	4.43	1	1.0000
CG14633-PA	noDom	2	0	0	6	145	2.98	0.035714286	21.0000	Dom	0	1	0	1	52	2.17	1	1.0000
CG14655-PA	noDom	0	1	9	10	208	4.81	1	0.5500	Dom	0	0	4	4	175	4.58	1	1.0000
CG14656-PA	noDom	1	11	2	9	335	3.8	0.590062112	0.5556	Dom	2	5	2	7	324	2.66	1	1.3333
CG14662-PA	noDom	6	5	4	17	332	2.81	0.055687138	4.2000	Dom	0	7	0	1	25	2.96	1	0.2500
CG14672-PA	noDom	0	0	1	0	64	3.52	1	0.5000	Dom	0	0	1	0	14	2.79	1	0.5000
CG14678-PA	noDom	5	0	5	0	76	4.59	1	1.0000	Dom	2	0	6	2	166	4.46	1	1.2857
CG14681-PB	noDom	3	1	36	19	563	3.84	1	1.0811	Dom	0	1	2	2	107	3.2	1	0.5000
CG14687-PA	noDom	1	0	1	1	43	4.21	1	2.0000	Dom	0	0	5	1	74	3.84	1	0.3333
CG14691-PA	noDom	1	1	0	1	20	4.85	1	2.0000	Dom	3	5	16	6	394	3.89	0.10399877	0.2745
CG1469-PA	noDom	0	0	2	2	53	3.68	1	1.0000	Dom	0	2	3	0	147	3.81	0.1	0.0833
CG1470-PA	noDom	1	1	13	4	565	4.87	0.467836257	0.3571	Dom	0	0	3	0	145	4.57	1	0.2500
CG14711-PA	noDom	1	2	3	5	166	4.16	1	1.0000	Dom	0	0	3	2	116	4.53	1	0.7500
CG14712-PA	noDom	6	30	12	25	799	4.23	0.174624651	0.4516	Dom	1	2	1	1	47	5.77	1	0.6667
CG14713-PA	noDom	4	2	6	3	198	4.34	1	0.9524	Dom	19	11	21	19	529	3.03	0.465681497	1.5152
CG14714-PA	noDom	1	0	0	0	19	4.53	1	2.0000	Dom	2	0	9	3	217	4.18	1	1.2000
CG14715-PA	noDom	2	0	1	0	37	4.46	1	1.5000	Dom	0	0	3	3	79	3.53	1	1.0000
CG14717-PA	noDom	0	2	5	7	163	4.4	0.505494505	0.4444	Dom	1	1	1	1	64	5.22	1	1.0000
CG14718-PA	noDom	0	9	2	5	196	5.1	0.175	0.2000	Dom	1	5	5	0	111	5.37	0.015151515	0.0556
CG14722-PA	noDom	0	2	2	1	95	3.33	0.4	0.2222	Dom	0	0	8	8	256	3.18	1	1.0000
CG14723-PA	noDom	0	0	8	5	366	3.17	1	0.6667	Dom	0	0	1	0	13	3.15	1	0.5000
CG1472-PA	noDom	3	3	11	24	514	3.89	0.393453145	2.0833	Dom	1	9	3	10	198	2.34	0.603613778	0.5500
CG14739-PA	noDom	5	2	2	0	72	4.76	1	0.6667	Dom	0	1	4	2	86	5.6	0.428571429	0.3000
CG14747-PA	noDom	0	0	2	1	130	2.77	1	0.6667	Dom	1	2	18	1	204	3.57	0.037662338	0.0702
CG14748-PA	noDom	2	1	48	16	735	3.81	1	0.5204	Dom	0	0	4	0	32	3.12	1	0.2000
CG14749-PA	noDom	8	4	10	9	305	3.05	0.484034573	1.6364	Dom	1	4	2	7	141	2.75	1	1.0667
CG14756-PA	noDom	2	5	0	1	66	4.11	1	1.0000	Dom	3	5	5	3	96	4.08	0.619269619	0.4444
CG14760-PA	noDom	3	1	7	2	127	3.93	1	0.7500	Dom	5	0	19	9	296	3.58	0.290044494	3.0000
CG14762-PA	noDom	1	1	9	1	216	4.38	0.318181818	0.2000	Dom	0	0	8	1	108	4.13	1	0.2222
CG14767-PB	noDom	3	0	8	7	317	4.64	0.245098039	3.5556	Dom	0	0	0	1	26	4	1	2.0000
CG14770-PA	noDom	0	0	1	0	15	2.67	1	0.5000	Dom	0	0	1	5	118	2.74	1	3.0000
CG14779-PA	noDom	0	2	3	6	206	3.98	1	0.5833	Dom	0	0	0	1	3	4	1	2.0000
CG14780-PA	noDom	0	2	0	1	31	3.58	1	0.6667	Dom	0	0	1	12	198	3.68	1	6.5000
CG14782-PA	noDom	0	0	0	1	27	2.89	1	2.0000	Dom	0	0	1	1	76	2.8	1	1.0000
CG14808-PA	noDom	0	0	0	1	133	2.71	1	2.0000	Dom	0	2	0	2	54	3	1	1.0000
CG1480-PA	noDom	1	1	7	4	227	5.03	1	0.6250	Dom	1	1	0	0	22	4.5	1	1.0000
CG14815-PA	noDom	2	5	3	8	292	3.33	1	1.1250	Dom	0	1	1	7	181	2.17	1	2.0000
CG14820-PA	noDom	10	0	26	2	293	4.56	1	1.2222	Dom	0	0	3	1	19	5	1	0.5000
CG14821-PA	noDom	0	0	6	3	237	3.87	1	0.5714	Dom	0	1	3	2	75	3.31	1	0.3750
CG14838-PA	noDom	1	8	47	18	813	3.78	0.000706757	0.0880	Dom	0	0	1	1	24	3.71	1	1.0000
CG14840-PA	noDom	0	3	1	2	37	3.3	1	0.3750	Dom	1	4	3	1	153	3.42	0.206349206	0.2000
CG14850-PA	noDom	2	0	0	1	21	2.81	0.333333333	6.0000	Dom	1	1	2	2	60	2.92	1	1.0000
CG14851-PA	noDom	0	1	0	1	20	2.6	1	1.0000	Dom	0	2	0	2	56	2.11	1	1.0000
CG14853-PA	noDom	3	2	13	2	216	4.12	0.24871001	0.2857	Dom	1	1	9	2	106	4.25	0.423076923	0.3000
CG14856-PA	noDom	0	0	2	1	16	5.94	1	0.6667	Dom	1	0	11	5	194	4.21	1	1.0000
CG14857-PA	noDom	0	1	2	1	63	3.78	1	0.3333	Dom	0	2	6	3	187	3.67	0.181818182	0.1905
CG14861-PA	noDom	6	6	5	6	191	4.31	1	1.1667	Dom	0	0	1	0	15	3.93	1	0.5000
CG14866-PA	noDom	2	1	6	1	121	5.33	1	0.4286	Dom	4	0	6	3	189	5.42	0.496503497	2.8571
CG14880-PA	noDom	10	2	30	9	489	4.79	1	1.1828	Dom	1	0	0	0	21	2.9	1	2.0000
CG14884-PA	noDom	0	0	5	1	194	4.55	1	0.3333	Dom	0	0	1	4	63	2.25	1	2.5000
CG14885-PA	noDom	1	0	28	10	439	5.52	1	0.7586	Dom	1	1	7	6	100	5.28	1	0.8750
CG14886-PA	noDom	0	0	37	11	447	4.73	1	0.3158	Dom	0	0	5	6	96	4.31	1	1.1667
CG14888-PA	noDom	0	1	2	0	25	4.32	0.333333333	0.1667	Dom	0	0	6	0	177	4.55	1	0.1429
CG1488-PB	noDom	9	3	12	18	329	4.05	0.08549344	3.6538	Dom	0	0	1	0	7	3	1	0.5000
CG14892-PA	noDom	1	0	3	0	41	3.34	1	0.5000	Dom	1	0	11	4	296	3.48	1	0.8333
CG14895-PA	noDom	1	0	10	4	221	2.9	1	0.9091	Dom	0	0	3	8	236	3.58	1	2.2500
CG14902-PA	noDom	1	0	7	1	70	4.99	1	0.5000	Dom	0	0	12	1	186	4.76	1	0.1538
CG14904-PA	noDom	0	0	2	1	104	4.31	1	0.6667	Dom	0	0	2	0	68	4.18	1	0.3333
CG1490-PB	noDom	0	1	8	12	407	3.63	1	0.7222	Dom	0	1	9	11	342	3.6	1	0.6000
CG14926-PA	noDom	1	0	0	1	17	3.41	1	4.0000	Dom	1	2	2	3	97	3.94	1	0.8889
CG14936-PA	noDom	1	2	2	3	171	4.27	1	0.8889	Dom	0	0	0	2	98	3.11	1	3.0000
CG14938-PA	noDom	0	0	4	3	204	3.21	1	0.8000	Dom	0	0	5	2	660	3.1	1	0.5000
CG14939-PA	noDom	0	0	9	0	298	4.06	1	0.1000	Dom	0	0	2	0	34	4.38	1	0.3333
CG14940-PA	noDom	2	1	16	5	451	3.82	1	0.5294	Dom	1	1	0	0	49	3.88	1	1.0000
CG14941-PA	noDom	1	1	12	1	263	3.34	0.257142857	0.1538	Dom	0	0	6	2	93	2.71	1	0.4286
CG14945-PA	noDom	2	1	13	6	267	3.88	1	0.7500	Dom	0	0	1	5	74	4.2	1	3.0000
CG14948-PA	noDom	1	2	2	1	167	2.01	1	0.4444	Dom	0	0	3	5	177	2.52	1	1.5000
CG14961-PA	noDom	0	0	7	14	523	3.06	1	1.8750	Dom	0	0	1	5	89	3.26	1	3.0000
CG14968-PA	noDom	0	2	1	2	60	4.2	1	0.5000	Dom	1	0	5	0	106	4.25	1	0.3333
CG14982-PB	noDom	3	1	31	4	563	3.63	0.43616491	0.3125	Dom	0	0	0	1	35	3.46	1	2.0000
CG14983-PA	noDom	1	3	3	3	56	3.77	0.571428571	0.5000	Dom	0	0	1	0	28	4.04	1	0.5000
CG14991-PA	noDom	2	1	18	11	511	4.32	1	0.9474	Dom	0	0	8	1	99	3.65	1	0.2222
CG14992-PA	noDom	7	2	42	8	603	4.29	0.641103084	0.5581	Dom	0	0	23	0	251	4.2	1	0.0417
CG14994-PA	noDom	0	0	17	5	429	4.61	1	0.3333	Dom	0	0	1	0	20	5	1	0.5000
CG14995-PA	noDom	2	6	11	9	326	4.98	0.221256039	0.3571	Dom	5	3	4	1	33	5.97	1	0.6000
CG14996-PB	noDom	0	0	2	0	75	4.24	1	0.3333	Dom	0	0	1	0	103	4.51	1	0.5000
CG14998-PD	noDom	3	0	23	7	646	4.36	1	1.3333	Dom	4	1	11	3	228	3.59	1	0.8333
CG14999-PA	noDom	0	1	8	10	192	3.11	1	0.6111	Dom	0	0	4	3	80	3.52	1	0.8000
CG15002-PB	noDom	4	3	18	5	246	3.46	0.344603596	0.3947	Dom	4	1	40	6	589	3.81	0.53768401	0.4268
CG15005-PA	noDom	6	1	17	7	330	3.69	0.641701796	1.5556	Dom	4	1	20	3	236	3.82	1	0.4762
CG15008-PA	noDom	1	0	7	0	99	4.94	1	0.2500	Dom	0	0	5	1	61	5	1	0.3333
CG1500-PA	noDom	1	2	24	22	837	3.55	0.609205384	0.6133	Dom	0	0	3	2	107	4.75	1	0.7500
CG15010-PA	noDom	6	4	22	17	629	4	1	1.0957	Dom	1	2	13	7	491	4.06	0.537549407	0.3810
CG15011-PA	noDom	1	3	6	3	142	3.44	0.265734266	0.2857	Dom	1	3	30	13	526	4.35	0.107532307	0.2258
CG15015-PA	noDom	1	1	12	5	453	3.88	1	0.4615	Dom	1	0	2	2	98	4.17	1	2.0000
CG15021-PA	noDom	1	0	2	0	52	3.38	1	0.6667	Dom	3	4	3	8	193	3.69	0.626696833	1.8000
CG15022-PA	noDom	0	1	0	0	23	3.22	1	0.5000	Dom	0	0	2	0	54	2.8	1	0.3333
CG1502-PA	noDom	0	0	3	4	145	5.59	1	1.2500	Dom	0	0	2	0	43	4.6	1	0.3333
CG15031-PA	noDom	8	10	3	8	116	3.7	0.448555422	1.8409	Dom	1	1	0	1	22	2.05	1	2.0000
CG15032-PA	noDom	1	1	1	3	158	2.94	1	2.0000	Dom	1	0	1	2	52	3.98	1	3.0000
CG15036-PA	noDom	0	0	1	2	34	2.97	1	1.5000	Dom	0	0	0	1	10	3	1	2.0000
CG15046-PA	noDom	3	2	10	11	345	3.53	1	1.4545	Dom	0	3	0	4	13	4	1	1.2500
CG15047-PA	noDom	2	7	3	1	85	4.13	0.216783217	0.1875	Dom	2	1	1	2	37	4.08	1	2.2500
CG1505-PA	noDom	0	0	1	6	199	2.61	1	3.5000	Dom	2	2	3	4	237	2.41	1	1.2500
CG15066-PA	noDom	0	0	0	2	33	2.76	1	3.0000	Dom	1	2	1	3	47	3.3	1	1.3333
CG15067-PA	noDom	0	0	5	1	67	4.39	1	0.3333	Dom	0	0	1	0	34	4.56	1	0.5000
CG15072-PA	noDom	5	4	18	13	378	3.53	1	0.8842	Dom	0	0	12	5	216	4.5	1	0.4615
CG15073-PA	noDom	3	2	13	4	244	4.49	0.585326954	0.4762	Dom	0	2	15	4	169	4.62	0.071428571	0.1042
CG15080-PA	noDom	5	2	82	28	1088	2.9	1	0.6988	Dom	1	0	3	0	39	2.69	1	0.5000
CG15088-PA	noDom	1	1	0	0	39	3.49	1	1.0000	Dom	5	0	18	4	380	4.4	0.561253561	1.5789
CG15094-PA	noDom	2	0	2	0	45	4.33	1	1.0000	Dom	0	1	26	14	334	3.25	0.365853659	0.2778
CG15095-PA	noDom	0	0	1	0	52	4.35	1	0.5000	Dom	0	0	27	6	366	3.55	1	0.2500
CG15096-PA	noDom	0	0	2	0	48	4.27	1	0.3333	Dom	0	2	14	8	344	4.36	0.163043478	0.2000
CG15097-PB	noDom	1	0	39	4	448	3.55	1	0.2500	Dom	0	0	4	1	49	3.24	1	0.4000
CG15100-PA	noDom	6	2	16	24	705	3.9	0.119351091	3.4314	Dom	2	1	9	8	88	4.22	1	1.3500
CG15102-PA	noDom	2	1	15	7	252	3.91	1	0.7500	Dom	1	0	3	2	78	3.59	1	1.5000
CG15105-PA	noDom	0	0	27	8	634	3.58	1	0.3214	Dom	9	0	24	4	433	3.87	0.553577107	2.0000
CG15106-PA	noDom	0	2	10	11	292	4.32	0.486166008	0.3636	Dom	0	0	2	0	73	3.25	1	0.3333
CG15107-PA	noDom	0	2	6	3	141	4.55	0.181818182	0.1905	Dom	2	3	1	0	13	4.77	1	0.3750
CG15111-PB	noDom	0	1	10	3	226	3.08	0.285714286	0.1818	Dom	0	0	4	2	75	3.69	1	0.6000
CG15112-PB	noDom	4	0	10	5	287	3.48	0.530443756	2.7273	Dom	1	0	9	3	364	2.71	1	0.8000
CG15113-PA	noDom	1	0	6	0	121	5.73	1	0.2857	Dom	2	0	20	7	438	5.05	1	1.1429
CG15117-PB	noDom	4	2	36	5	483	4.63	0.213561947	0.2703	Dom	0	0	3	0	45	4.58	1	0.2500
CG15118-PA	noDom	3	2	19	12	469	4.36	1	0.8667	Dom	0	0	3	0	60	3.88	1	0.2500
CG15126-PA	noDom	0	0	1	0	13	4.69	1	0.5000	Dom	0	0	1	0	25	5	1	0.5000
CG15128-PA	noDom	1	1	10	11	420	3.45	1	1.0909	Dom	0	0	1	1	23	4	1	1.0000
CG15138-PA	noDom	2	1	7	3	246	3.89	1	0.7500	Dom	0	0	1	0	69	2.32	1	0.5000
CG15148-PA	noDom	28	13	111	73	2824	3.28	0.378763384	1.3686	Dom	0	0	1	1	17	3.06	1	1.0000
CG1514-PA	noDom	4	5	19	17	803	4.35	0.722238011	0.7500	Dom	0	0	6	2	130	4.29	1	0.4286
CG15150-PA	noDom	1	1	0	0	18	2.94	1	1.0000	Dom	2	5	0	1	40	2.12	1	1.0000
CG15151-PA	noDom	1	0	10	4	442	3.45	1	0.9091	Dom	1	0	10	5	179	3.88	1	1.0909
CG15153-PA	noDom	8	0	5	4	186	3.51	0.082352941	7.5000	Dom	1	0	3	2	117	4.62	1	1.5000
CG15154-PB	noDom	7	2	8	3	358	4.58	1	1.1852	Dom	0	1	6	3	206	4.24	0.4	0.2857
CG15157-PA	noDom	3	0	5	4	250	3.3	0.490909091	3.3333	Dom	0	2	0	1	40	3.17	1	0.6667
CG1515-PA	noDom	0	0	0	2	18	5.67	1	3.0000	Dom	1	0	4	3	159	5.38	1	1.6000
CG15160-PA	noDom	5	3	27	10	539	3.62	0.672085696	0.5893	Dom	1	0	5	1	137	3.51	1	0.6667
CG15161-PA	noDom	4	4	16	10	289	3.62	0.689172032	0.6471	Dom	2	0	2	0	32	3.25	1	1.0000
CG15173-PA	noDom	7	5	0	6	237	4.03	0.037707391	9.3333	Dom	0	0	0	2	59	4.03	1	3.0000
CG15177-PA	noDom	0	0	4	3	121	4.69	1	0.8000	Dom	0	0	1	1	66	5.32	1	1.0000
CG15179-PA	noDom	0	0	1	1	118	4.02	1	1.0000	Dom	1	2	0	1	54	4.8	1	1.3333
CG1517-PB	noDom	1	1	17	16	701	4.25	1	0.9444	Dom	2	4	29	28	1134	3.96	0.671866524	0.5800
CG15186-PB	noDom	2	5	17	12	663	2.99	0.218548387	0.3611	Dom	0	0	8	2	150	2.91	1	0.3333
CG15188-PA	noDom	0	0	6	0	186	4.14	1	0.1429	Dom	0	0	6	0	49	3.39	1	0.1429
CG1519-PA	noDom	0	0	2	0	46	4.41	1	0.3333	Dom	0	0	2	6	150	3.58	1	2.3333
CG1520-PA	noDom	0	3	4	6	239	4.07	0.496503497	0.3500	Dom	0	0	7	6	198	3.43	1	0.8750
CG15214-PA	noDom	0	0	5	1	130	3.05	1	0.3333	Dom	0	0	4	0	123	3.34	1	0.2000
CG15236-PA	noDom	5	3	3	0	498	4.26	0.490909091	0.3750	Dom	2	6	5	0	163	4.56	0.020979021	0.0714
CG15239-PA	noDom	1	2	7	8	240	3.25	1	0.7500	Dom	2	0	3	7	132	2.6	0.151515152	6.0000
CG1523-PA	noDom	0	2	9	12	366	4.46	0.501976285	0.4333	Dom	0	2	5	3	133	3.92	0.444444444	0.2222
CG1524-PA	noDom	0	0	1	2	116	2.89	1	1.5000	Dom	0	1	0	1	20	4	1	1.0000
CG15250-PA	noDom	0	0	0	2	57	3.32	1	3.0000	Dom	0	0	0	1	12	2.42	1	2.0000
CG15252-PA	noDom	0	2	2	9	180	2.9	1	1.1111	Dom	0	0	2	1	50	2.62	1	0.6667
CG15253-PA	noDom	0	0	8	3	186	2.86	1	0.4444	Dom	0	0	1	1	8	3	1	1.0000
CG15254-PA	noDom	2	1	10	5	189	4.08	1	0.8182	Dom	0	0	1	0	9	5	1	0.5000
CG15255-PA	noDom	3	1	11	3	196	4.14	1	0.6667	Dom	0	0	0	2	9	5	1	3.0000
CG15262-PA	noDom	3	16	7	7	205	4.39	0.056868743	0.2353	Dom	0	7	0	1	42	3.14	1	0.2500
CG15269-PA	noDom	7	2	16	10	272	3.98	0.449568148	1.7255	Dom	0	0	3	4	182	4.28	1	1.2500
CG15270-PA	noDom	3	2	45	10	1021	4.17	0.258948072	0.3188	Dom	0	1	5	0	62	4.58	0.166666667	0.0833
CG15274-PA	noDom	0	0	18	6	482	4.77	1	0.3684	Dom	0	0	8	2	263	4.24	1	0.3333
CG15279-PC	noDom	1	0	7	1	91	5.02	1	0.5000	Dom	1	0	17	7	530	3.82	1	0.8889
CG1527-PA	noDom	0	0	1	7	107	2.83	1	4.0000	Dom	0	0	0	1	20	4	1	2.0000
CG15307-PA	noDom	1	1	0	0	64	4.78	1	1.0000	Dom	1	1	1	0	79	4.82	1	0.5000
CG15311-PA	noDom	3	9	6	14	609	3.67	1	0.8571	Dom	1	0	1	6	179	3.64	0.25	7.0000
CG15312-PA	noDom	0	1	3	2	238	3.2	1	0.3750	Dom	1	1	0	2	100	3.56	1	3.0000
CG15319-PB	noDom	0	0	3	8	532	3.18	1	2.2500	Dom	1	13	15	54	2015	3.4	0.285149542	0.4911
CG15321-PA	noDom	0	5	1	1	167	5.1	0.285714286	0.1667	Dom	0	3	0	0	25	5	1	0.2500
CG15324-PA	noDom	1	2	9	12	297	3.79	1	0.8667	Dom	0	1	0	2	70	3.39	1	1.5000
CG15350-PA	noDom	2	1	15	6	345	4.34	1	0.6563	Dom	0	0	1	0	8	3.75	1	0.5000
CG15351-PA	noDom	2	2	7	2	174	4.79	0.53006993	0.3750	Dom	0	0	1	1	40	3.45	1	1.0000
CG15356-PA	noDom	4	7	29	19	680	3.39	0.187257742	0.4167	Dom	3	2	3	1	94	4.04	1	0.6667
CG15361-PA	noDom	0	0	4	0	39	5	1	0.2000	Dom	0	1	0	0	17	5	1	0.5000
CG15365-PA	noDom	2	0	8	8	282	3.44	0.477124183	3.0000	Dom	14	4	23	3	365	4.19	0.419018528	0.5000
CG15368-PA	noDom	0	2	0	1	67	4.34	1	0.6667	Dom	2	3	1	2	32	3.97	1	1.1250
CG15370-PA	noDom	3	0	12	1	163	4.85	1	0.6154	Dom	1	2	3	1	117	3.51	0.485714286	0.3333
CG15376-PA	noDom	2	1	0	1	96	4.15	1	3.0000	Dom	1	0	1	4	225	3.03	0.333333333	5.0000
CG1539-PD	noDom	0	0	13	4	342	4.29	1	0.3571	Dom	0	0	1	0	55	5	1	0.5000
CG15400-PA	noDom	1	2	8	2	103	4.62	0.202797203	0.2222	Dom	0	2	0	4	56	4.12	1	1.6667
CG15405-PA	noDom	0	1	1	1	171	3.61	1	0.5000	Dom	1	1	6	3	248	4.17	1	0.5714
CG15408-PA	noDom	0	0	1	0	22	2.95	1	0.5000	Dom	2	0	8	3	316	3.79	1	1.3333
CG15414-PA	noDom	3	1	20	4	174	3.97	1	0.4762	Dom	0	0	3	0	74	5.07	1	0.2500
CG15418-PA	noDom	0	2	0	0	32	4.5	1	0.3333	Dom	1	0	4	1	41	5.8	1	0.8000
CG15427-PD	noDom	1	0	32	7	883	3.52	1	0.4848	Dom	0	0	7	2	284	3.52	1	0.3750
CG1542-PA	noDom	0	1	13	8	164	3.79	0.409090909	0.3214	Dom	0	0	3	4	103	3.99	1	1.2500
CG15432-PA	noDom	1	2	1	2	72	4.25	1	1.0000	Dom	0	0	0	2	25	4.96	1	3.0000
CG15435-PA	noDom	5	0	19	17	370	3.21	0.06497482	5.4000	Dom	0	2	0	0	22	3.73	1	0.3333
CG15436-PA	noDom	5	2	5	4	78	5.13	0.632867133	1.6667	Dom	1	3	11	1	142	5.09	0.026923077	0.0833
CG15437-PA	noDom	1	1	7	3	197	4.6	1	0.5000	Dom	0	1	2	11	208	4.03	1	2.0000
CG15438-PA	noDom	0	0	1	1	25	4.08	1	1.0000	Dom	2	2	8	11	332	3.37	1	1.3333
CG15439-PA	noDom	0	6	16	18	501	3.07	0.064463654	0.1597	Dom	0	1	7	4	149	2.82	0.416666667	0.3125
CG1543-PB	noDom	2	0	1	13	361	3.27	0.025	21.0000	Dom	0	0	0	9	81	2.67	1	10.0000
CG15440-PA	noDom	2	0	5	5	75	3.35	0.46969697	3.0000	Dom	0	0	6	5	185	3.72	1	0.8571
CG15442-PA	noDom	1	0	2	1	110	3.65	1	1.3333	Dom	0	0	1	0	30	4.13	1	0.5000
CG15444-PB	noDom	4	3	20	11	321	4.56	1	0.7143	Dom	1	0	24	5	420	3.14	1	0.4800
CG15465-PA	noDom	1	0	3	2	208	3.94	1	1.5000	Dom	0	0	7	4	120	4.31	1	0.6250
CG15473-PA	noDom	1	4	10	10	369	3.83	0.34057971	0.4000	Dom	0	1	1	4	79	3.16	1	1.2500
CG15478-PA	noDom	2	0	14	5	280	3.62	1	1.2000	Dom	1	0	4	3	101	2.7	1	1.6000
CG15504-PA	noDom	1	0	10	4	276	2.89	1	0.9091	Dom	0	0	1	0	60	2.78	1	0.5000
CG15514-PA	noDom	1	4	6	11	211	4.24	1	0.6857	Dom	0	0	3	1	34	4.15	1	0.5000
CG15529-PA	noDom	2	0	3	2	76	3.13	1	2.2500	Dom	1	0	4	3	72	2.42	1	1.6000
CG15533-PA	noDom	0	2	6	6	214	3.44	0.472527473	0.3333	Dom	0	2	6	5	290	3.29	0.461538462	0.2857
CG15534-PA	noDom	4	1	16	7	221	4.62	1	1.1765	Dom	1	1	16	6	262	4.37	0.507246377	0.4118
CG15544-PA	noDom	4	2	23	8	451	4.38	0.652741932	0.6250	Dom	2	0	3	5	203	4.11	0.444444444	4.5000
CG15547-PA	noDom	1	1	4	4	207	4.89	1	1.0000	Dom	1	4	3	2	83	3.67	0.523809524	0.3000
CG15549-PA	noDom	0	3	4	3	89	4.52	0.2	0.2000	Dom	0	1	1	0	7	4	1	0.2500
CG1554-PA	noDom	0	0	30	22	1255	3.89	1	0.7419	Dom	0	0	3	7	318	4.69	1	2.0000
CG15551-PA	noDom	2	1	7	6	163	4.16	1	1.3125	Dom	0	0	1	2	35	4.14	1	1.5000
CG15552-PA	noDom	3	3	9	3	217	3.6	0.344053006	0.4000	Dom	0	0	1	0	56	3.14	1	0.5000
CG15556-PA	noDom	4	3	23	6	365	4	0.332704416	0.3646	Dom	0	2	10	4	175	4.34	0.125	0.1515
CG15561-PA	noDom	1	1	10	3	132	4.61	0.476190476	0.3636	Dom	5	5	6	5	117	3.68	1	0.8571
CG15564-PA	noDom	1	0	10	4	332	3.91	1	0.9091	Dom	3	0	3	2	99	4.35	0.464285714	3.0000
CG15566-PA	noDom	2	0	3	0	82	4.82	1	0.7500	Dom	3	0	1	0	84	3.1	1	2.0000
CG15570-PA	noDom	1	4	5	10	292	2.86	1	0.7333	Dom	1	20	3	31	296	3.33	1	0.7619
CG15571-PA	noDom	0	1	2	3	60	4.13	1	0.6667	Dom	1	0	0	1	34	4.68	1	4.0000
CG15572-PA	noDom	3	15	1	12	254	3.3	0.620721437	1.6250	Dom	0	1	0	0	28	2	1	0.5000
CG15573-PB	noDom	0	1	0	0	32	2	1	0.5000	Dom	0	0	1	2	96	2	1	1.5000
CG15593-PB	noDom	3	2	12	11	449	4.42	1	1.2308	Dom	1	1	4	3	75	4.6	1	0.8000
CG15597-PA	noDom	2	0	0	1	44	2.73	0.333333333	6.0000	Dom	1	0	4	1	30	2.83	1	0.8000
CG15598-PA	noDom	3	4	10	5	385	4.61	0.376160991	0.4364	Dom	1	0	1	1	155	4.29	1	2.0000
CG1559-PA	noDom	1	5	7	28	735	3.41	1	1.2083	Dom	0	5	1	3	104	3.67	0.444444444	0.3333
CG15604-PA	noDom	0	0	1	4	262	3.46	1	2.5000	Dom	0	0	0	1	30	4.87	1	2.0000
CG15605-PA	noDom	2	1	0	0	15	2.6	1	1.5000	Dom	0	2	2	1	75	2.73	0.4	0.2222
CG15609-PA	noDom	5	3	42	11	759	4.32	0.369199058	0.4186	Dom	0	0	3	1	90	3.79	1	0.5000
CG15611-PA	noDom	8	2	12	3	249	3.4	1	0.9231	Dom	1	0	7	2	154	3.23	1	0.7500
CG15614-PA	noDom	2	2	13	2	284	3.68	0.178276574	0.2143	Dom	0	0	2	0	13	3.46	1	0.3333
CG15617-PA	noDom	0	1	5	1	119	4.73	0.285714286	0.1667	Dom	0	0	4	1	53	4.34	1	0.4000
CG15626-PA	noDom	1	2	17	13	392	4.78	0.57936217	0.5185	Dom	0	0	2	0	34	4.47	1	0.3333
CG15627-PA	noDom	3	1	58	11	623	4.03	0.520543351	0.4068	Dom	0	0	10	4	116	4.33	1	0.4545
CG15630-PA	noDom	2	0	11	2	142	4.58	1	0.7500	Dom	0	1	9	1	236	3.52	0.181818182	0.1000
CG15636-PA	noDom	0	6	0	1	18	3	1	0.2857	Dom	0	3	0	0	34	2.74	1	0.2500
CG15655-PA	noDom	10	2	45	13	579	3.53	1	1.1159	Dom	0	0	11	5	154	2.76	1	0.5000
CG15658-PA	noDom	7	1	9	4	225	3.68	0.606467148	2.0000	Dom	0	0	5	2	62	3.56	1	0.5000
CG15661-PA	noDom	2	1	9	5	310	3.2	1	0.9000	Dom	0	0	0	2	31	2.26	1	3.0000
CG15667-PA	noDom	9	7	74	16	991	3.79	0.042167278	0.2833	Dom	0	0	3	1	51	3.67	1	0.5000
CG15671-PA	noDom	1	1	18	4	360	3.94	0.380434783	0.2632	Dom	0	0	16	6	272	4.15	1	0.4118
CG1567-PA	noDom	7	0	5	3	206	3.71	0.2	5.3333	Dom	1	0	6	3	222	3.49	1	1.1429
CG15690-PA	noDom	0	0	1	0	53	5.06	1	0.5000	Dom	0	0	1	1	75	5.37	1	1.0000
CG15693-PA	noDom	0	1	3	0	96	4.45	0.25	0.1250	Dom	0	0	2	0	14	4.57	1	0.3333
CG15696-PA	noDom	1	1	2	1	95	4.92	1	0.6667	Dom	0	0	1	2	50	4.24	1	1.5000
CG15701-PA	noDom	17	3	57	9	662	3.8	1	0.7759	Dom	5	1	7	1	126	4.29	1	0.7500
CG15704-PA	noDom	0	0	1	0	36	4.42	1	0.5000	Dom	0	0	0	1	12	4.33	1	2.0000
CG15709-PA	noDom	4	0	8	3	160	5.26	0.516483516	2.2222	Dom	0	1	1	0	22	5.36	1	0.2500
CG15715-PA	noDom	0	0	2	2	46	4.04	1	1.0000	Dom	0	0	1	0	18	4	1	0.5000
CG1571-PA	noDom	0	14	30	16	453	5.05	1.68E-05	0.0366	Dom	0	0	1	1	35	5.66	1	1.0000
CG15720-PA	noDom	0	0	10	5	303	2.88	1	0.5455	Dom	0	0	4	6	153	2.78	1	1.4000
CG15725-PA	noDom	1	7	4	9	241	2.98	0.606467148	0.5000	Dom	6	3	7	4	96	3.18	1	1.0938
CG15729-PA	noDom	0	0	5	1	110	4.38	1	0.3333	Dom	1	1	6	1	160	4.68	0.416666667	0.2857
CG15736-PA	noDom	0	0	1	5	95	3.55	1	3.0000	Dom	0	0	1	0	4	5	1	0.5000
CG15737-PA	noDom	4	8	1	8	500	3.19	0.338345865	2.5000	Dom	7	10	10	17	438	3.79	1	1.1901
CG15741-PA	noDom	0	1	0	3	30	4.8	1	2.0000	Dom	0	1	0	2	33	4.73	1	1.5000
CG15743-PA	noDom	2	1	10	4	277	3.28	1	0.6818	Dom	0	0	0	1	4	2	1	2.0000
CG15745-PB	noDom	0	5	3	7	333	3.63	0.505494505	0.3333	Dom	1	1	0	1	52	3.65	1	2.0000
CG15749-PA	noDom	1	1	2	0	188	3.09	1	0.3333	Dom	2	2	2	1	65	2.54	1	0.6667
CG15756-PA	noDom	1	0	5	1	191	3.25	1	0.6667	Dom	1	0	1	2	21	3.19	1	3.0000
CG15765-PA	noDom	0	0	12	3	327	3.76	1	0.3077	Dom	11	0	4	5	358	3.56	0.008126935	14.4000
CG15767-PA	noDom	3	6	4	6	127	3.7	1	0.8000	Dom	1	1	9	3	118	2.86	0.505494505	0.4000
CG15771-PA	noDom	0	1	9	5	277	3.27	0.4	0.3000	Dom	1	1	0	0	12	3.92	1	1.0000
CG15776-PA	noDom	0	0	2	0	69	3.45	1	0.3333	Dom	3	3	17	4	381	3.07	0.289642242	0.2778
CG15784-PA	noDom	3	5	1	1	131	2.95	1	0.6667	Dom	0	2	4	6	148	2.4	0.515151515	0.4667
CG1578-PA	noDom	3	1	15	12	731	3.85	0.620721437	1.6250	Dom	1	1	1	0	56	4.27	1	0.5000
CG15793-PA	noDom	0	1	0	1	79	2.38	1	1.0000	Dom	0	0	2	10	167	2.17	1	3.6667
CG15803-PA	noDom	5	0	14	1	459	4.02	1	0.8000	Dom	0	0	10	1	298	3.57	1	0.1818
CG15812-PA	noDom	1	1	3	7	177	2.95	1	2.0000	Dom	0	0	1	0	53	2.3	1	0.5000
CG15814-PA	noDom	0	1	5	2	225	3.43	0.375	0.2500	Dom	0	0	5	1	49	5.16	1	0.3333
CG15816-PA	noDom	4	3	11	9	438	4.31	1	1.0417	Dom	1	0	3	0	46	3.96	1	0.5000
CG15817-PB	noDom	2	5	5	14	262	4.72	1	1.2500	Dom	3	2	18	14	601	3.85	1	1.0526
CG15818-PA	noDom	3	3	7	2	104	3.93	0.328671329	0.3750	Dom	1	3	7	2	86	3.8	0.216783217	0.1875
CG15820-PA	noDom	4	0	19	4	159	4.35	1	1.2500	Dom	0	0	9	1	74	4.08	1	0.2000
CG15825-PB	noDom	4	3	8	4	264	4.3	1	0.6944	Dom	4	1	11	2	132	5.28	1	0.6250
CG1582-PA	noDom	2	2	17	23	721	3.58	1	1.3333	Dom	0	2	3	9	305	4.23	1	0.8333
CG15860-PA	noDom	3	1	10	13	444	4.94	0.325925926	2.5455	Dom	2	4	4	6	239	4.69	1	0.8400
CG15861-PA	noDom	0	1	2	2	43	3.47	1	0.5000	Dom	0	0	2	3	106	2.49	1	1.3333
CG15873-PA	noDom	1	2	0	1	41	2.59	1	1.3333	Dom	0	1	13	4	186	2.61	0.277777778	0.1786
CG15879-PA	noDom	4	1	16	5	166	3.63	1	0.8824	Dom	2	1	10	4	71	4.15	1	0.6818
CG15884-PA	noDom	2	0	7	2	140	4.28	1	1.1250	Dom	1	0	5	1	56	4.68	1	0.6667
CG15894-PA	noDom	9	11	60	16	1073	4.01	0.004737307	0.2322	Dom	2	0	4	1	97	4.13	1	1.2000
CG15897-PA	noDom	3	2	3	2	132	2.76	1	1.0000	Dom	0	0	1	0	26	2	1	0.5000
CG15899-PB	noDom	1	4	17	13	1045	3.05	0.177419355	0.3111	Dom	0	1	26	11	1230	3.18	0.315789474	0.2222
CG15920-PA	noDom	0	0	3	0	34	3.82	1	0.2500	Dom	1	0	27	7	429	3.68	1	0.5714
CG1594-PA	noDom	0	1	1	4	215	3.28	1	1.2500	Dom	0	4	19	13	716	3.67	0.04040404	0.1400
CG1599-PA	noDom	0	0	1	0	47	4.55	1	0.5000	Dom	0	0	2	3	130	5.4	1	1.3333
CG1602-PA	noDom	7	4	13	4	258	4.64	0.671497585	0.5714	Dom	1	1	6	4	139	4.51	1	0.7143
CG1603-PA	noDom	1	7	9	6	305	3.85	0.074303406	0.1750	Dom	0	0	3	1	117	4.28	1	0.5000
CG1605-PA	noDom	2	8	2	10	284	4.85	1	1.2222	Dom	1	2	3	3	151	5.09	1	0.6667
CG1615-PA	noDom	4	1	19	25	740	3.29	0.172878371	3.2500	Dom	0	0	4	2	70	3.79	1	0.6000
CG1616-PA	noDom	1	2	37	6	535	4.29	0.073781291	0.1228	Dom	0	0	7	2	151	2.92	1	0.3750
CG1618-PA	noDom	1	2	6	19	543	3.29	1	1.9048	Dom	0	0	1	1	17	2.29	1	1.0000
CG1622-PA	noDom	3	3	7	5	270	3.25	1	0.7500	Dom	0	0	2	1	55	2.2	1	0.6667
CG1628-PB	noDom	1	1	0	1	83	4.31	1	2.0000	Dom	1	1	9	6	216	3.69	1	0.7000
CG1630-PA	noDom	1	3	5	11	489	4.21	1	1.0000	Dom	0	1	1	0	19	4.47	1	0.2500
CG1632-PA	noDom	0	1	6	6	360	3.99	1	0.5000	Dom	2	2	20	7	496	3.54	0.559510567	0.3810
CG1634-PB	noDom	0	0	12	8	589	3.81	1	0.6923	Dom	4	0	13	8	453	4.09	0.268932806	3.2143
CG1637-PB	noDom	4	0	5	2	201	3.99	0.490909091	2.5000	Dom	2	1	4	5	177	2.95	1	1.8000
CG1639-PA	noDom	0	0	1	4	76	3.46	1	2.5000	Dom	0	0	4	0	34	4.97	1	0.2000
CG1646-PB	noDom	2	4	21	24	793	4.56	0.677847309	0.6818	Dom	1	1	0	0	29	3.72	1	1.0000
CG1647-PA	noDom	34	21	27	19	758	4.35	0.838883134	1.1364	Dom	6	2	4	4	133	4.26	0.608391608	2.3333
CG1650-PA	noDom	6	3	16	3	275	4.62	0.351839465	0.4118	Dom	0	0	6	2	86	4.83	1	0.4286
CG1652-PA	noDom	0	2	3	1	72	3.25	0.4	0.1667	Dom	0	0	6	3	146	3.35	1	0.5714
CG1655-PA	noDom	4	12	5	4	295	2.4	0.199755259	0.3205	Dom	0	0	0	3	17	2	1	4.0000
CG1656-PA	noDom	0	2	1	2	94	3.86	1	0.5000	Dom	0	1	6	0	138	4.17	0.142857143	0.0714
CG1657-PA	noDom	3	3	45	21	1032	3.23	0.393240921	0.4783	Dom	1	1	11	7	204	3.74	1	0.6667
CG1664-PA	noDom	2	9	9	17	395	4.38	0.444615516	0.5400	Dom	1	3	2	3	121	4.02	1	0.6667
CG16700-PA	noDom	0	0	3	1	75	4.72	1	0.5000	Dom	0	0	8	6	280	4.18	1	0.7778
CG16711-PA	noDom	11	3	37	15	894	4.32	0.741459094	1.2632	Dom	7	2	16	7	316	4.71	1	1.2549
CG16712-PA	noDom	0	0	1	0	20	3	1	0.5000	Dom	2	2	0	1	39	3.72	1	2.0000
CG16713-PA	noDom	1	1	1	1	17	2	1	1.0000	Dom	1	0	0	1	18	2	1	4.0000
CG16717-PA	noDom	1	0	6	1	61	5.1	1	0.5714	Dom	0	0	14	2	174	5.13	1	0.2000
CG1671-PA	noDom	2	2	13	6	178	4.25	0.588932806	0.5000	Dom	3	1	13	12	436	4.52	0.60591133	1.8571
CG16720-PA	noDom	1	3	14	2	199	4.18	0.031991744	0.1000	Dom	2	2	22	7	503	3.44	0.29516129	0.3478
CG16724-PA	noDom	0	1	3	0	52	2.31	0.25	0.1250	Dom	0	1	0	2	67	2.63	1	1.5000
CG16727-PA	noDom	0	1	7	2	93	4.12	0.3	0.1875	Dom	2	1	39	9	337	4.29	0.488115246	0.3750
CG16728-PA	noDom	0	5	26	3	420	4.51	0.000201254	0.0247	Dom	0	0	27	2	184	4.17	1	0.1071
CG16738-PA	noDom	0	0	5	0	115	3.75	1	0.1667	Dom	0	2	8	6	153	4.4	0.466666667	0.2593
CG16739-PA	noDom	0	1	8	2	92	3.76	0.272727273	0.1667	Dom	0	1	1	0	30	3.37	1	0.2500
CG16740-PA	noDom	1	0	6	1	97	4.88	1	0.5714	Dom	1	0	14	2	202	4.99	1	0.4000
CG16742-PA	noDom	36	11	41	30	941	4.34	0.048024152	2.2758	Dom	0	0	1	1	30	4.8	1	1.0000
CG16743-PA	noDom	0	0	1	0	52	3.75	1	0.5000	Dom	2	1	1	1	52	3.96	1	1.5000
CG16749-PA	noDom	2	0	2	0	23	5.26	1	1.0000	Dom	0	3	14	5	193	5.15	0.036363636	0.1000
CG16752-PA	noDom	0	1	1	2	100	3.19	1	0.7500	Dom	0	1	5	2	202	2.88	0.375	0.2500
CG16753-PA	noDom	1	2	1	1	21	4.9	1	0.6667	Dom	2	6	1	2	104	4.15	1	0.6429
CG16755-PA	noDom	1	1	15	5	285	4.73	0.480519481	0.3750	Dom	0	1	0	0	5	3	1	0.5000
CG16756-PA	noDom	0	1	1	3	98	3.72	1	1.0000	Dom	0	0	1	0	14	3.71	1	0.5000
CG16757-PA	noDom	9	0	51	21	1503	4.2	0.102654309	4.2308	Dom	0	0	5	6	258	4.03	1	1.1667
CG16762-PA	noDom	1	3	6	2	171	3.28	0.222222222	0.2143	Dom	0	0	1	0	21	3.38	1	0.5000
CG16766-PA	noDom	3	1	2	1	99	4.73	1	1.3333	Dom	0	2	5	4	381	4.39	0.454545455	0.2778
CG16772-PA	noDom	4	1	5	4	85	4.89	0.58041958	2.0833	Dom	4	2	19	2	124	5.04	0.204273504	0.2500
CG16777-PA	noDom	1	0	1	0	91	4.91	1	1.0000	Dom	3	0	6	0	95	5.08	1	0.5714
CG16779-PA	noDom	4	1	43	11	838	3.75	1	0.6818	Dom	5	0	20	8	687	3.69	0.302255031	2.5714
CG1677-PA	noDom	2	13	7	19	403	3.61	0.444704086	0.5357	Dom	0	8	6	5	263	4.3	0.018059856	0.0952
CG16783-PA	noDom	2	4	2	3	90	2.9	1	0.8000	Dom	1	3	5	4	243	3.6	0.559440559	0.4167
CG16784-PB	noDom	0	0	7	1	123	2.97	1	0.2500	Dom	0	0	0	2	16	3.25	1	3.0000
CG16788-PA	noDom	0	0	4	1	52	3.25	1	0.4000	Dom	2	2	10	5	236	4.5	0.602683179	0.5455
CG16789-PA	noDom	1	0	34	11	583	4.16	1	0.6857	Dom	0	0	3	0	44	4.75	1	0.2500
CG16793-PA	noDom	3	9	10	12	307	3.76	0.291945156	0.4727	Dom	0	11	10	10	188	4.04	0.004897551	0.0833
CG16799-PA	noDom	1	1	7	1	124	4.69	0.377777778	0.2500	Dom	0	0	2	0	13	4.77	1	0.3333
CG16800-PA	noDom	1	0	0	1	28	3.64	1	4.0000	Dom	0	0	9	1	180	2.47	1	0.2000
CG16807-PA	noDom	3	4	26	8	554	4.27	0.165406099	0.2667	Dom	0	0	0	2	82	3.98	1	3.0000
CG16812-PA	noDom	1	4	4	11	255	2.87	1	0.9600	Dom	0	1	1	3	34	2	1	1.0000
CG16813-PA	noDom	2	0	13	0	95	5.6	1	0.2143	Dom	0	0	0	1	51	4.45	1	2.0000
CG16815-PA	noDom	6	3	7	3	141	4.18	1	0.8750	Dom	1	0	8	2	55	5.42	1	0.6667
CG1681-PA	noDom	0	0	1	2	74	4.78	1	1.5000	Dom	0	0	3	1	129	4.24	1	0.5000
CG16834-PA	noDom	0	2	1	0	14	4.43	0.333333333	0.1667	Dom	0	0	0	4	76	4.82	1	5.0000
CG1683-PA	noDom	0	0	1	2	21	4.38	1	1.5000	Dom	0	1	4	2	162	3.28	0.428571429	0.3000
CG16840-PA	noDom	0	1	7	1	185	3.7	0.222222222	0.1250	Dom	0	0	6	2	85	5	1	0.4286
CG16857-PA	noDom	2	2	18	6	295	3.24	0.554578755	0.3684	Dom	0	7	9	12	318	3.71	0.062131347	0.1625
CG16858-PA	noDom	0	2	5	3	118	2.81	0.444444444	0.2222	Dom	3	15	24	21	758	3.32	0.010803968	0.2200
CG16868-PA	noDom	9	2	38	33	937	3.54	0.105440076	2.9060	Dom	2	0	9	3	188	4.13	1	1.2000
CG16870-PA	noDom	0	3	2	2	72	4.25	0.428571429	0.2500	Dom	0	0	2	1	22	4.91	1	0.6667
CG16873-PA	noDom	3	1	2	5	106	3.75	0.242424242	4.0000	Dom	0	1	2	1	130	3.18	1	0.3333
CG16876-PA	noDom	1	3	7	8	180	4.07	0.602683179	0.5625	Dom	1	0	3	3	99	4.2	1	2.0000
CG16879-PA	noDom	7	4	18	7	385	3.28	0.702965543	0.6737	Dom	2	0	4	3	115	2.91	0.5	2.4000
CG16880-PA	noDom	0	0	6	5	129	3.43	1	0.8571	Dom	0	0	4	0	64	4.7	1	0.2000
CG16884-PA	noDom	0	0	2	1	125	3.22	1	0.6667	Dom	0	0	2	1	123	3.34	1	0.6667
CG16885-PA	noDom	0	0	2	0	90	3.52	1	0.3333	Dom	0	0	8	0	147	4.23	1	0.1111
CG16886-PA	noDom	0	0	1	0	64	3.48	1	0.5000	Dom	1	0	7	1	270	3.89	1	0.5000
CG16889-PA	noDom	1	0	0	1	27	2.33	1	4.0000	Dom	7	7	13	12	229	2.92	1	0.9286
CG1688-PA	noDom	9	1	16	9	535	4.34	0.218071973	2.9412	Dom	0	0	6	1	163	3.99	1	0.2857
CG16890-PA	noDom	5	0	3	1	176	4.09	0.444444444	3.0000	Dom	0	0	0	1	13	5	1	2.0000
CG16894-PA	noDom	5	0	8	1	97	4.37	1	1.3333	Dom	2	0	10	2	90	4.81	1	0.8182
CG16896-PA	noDom	5	11	7	27	642	4.46	0.485855239	1.7500	Dom	0	1	0	5	106	2.5	1	3.0000
CG16899-PA	noDom	1	0	5	2	115	3.82	1	1.0000	Dom	0	0	4	1	76	3.32	1	0.4000
CG1689-PA	noDom	1	2	5	5	422	3.24	1	0.6667	Dom	1	1	2	4	129	3.02	1	1.6667
CG16901-PB	noDom	0	0	1	1	63	3.67	1	1.0000	Dom	0	2	3	4	246	4.03	0.5	0.4167
CG16903-PA	noDom	0	2	5	13	329	3.52	1	0.7778	Dom	0	0	2	5	120	2.86	1	2.0000
CG16904-PA	noDom	1	4	6	2	198	3.15	0.102564103	0.1714	Dom	0	0	1	0	9	3	1	0.5000
CG16912-PA	noDom	1	4	8	5	361	2.9	0.294117647	0.2667	Dom	0	0	0	1	7	2	1	2.0000
CG16916-PA	noDom	0	0	8	8	329	3.55	1	1.0000	Dom	0	0	0	1	13	3.62	1	2.0000
CG1691-PD	noDom	0	0	1	1	68	3.38	1	1.0000	Dom	0	0	1	6	247	2.55	1	3.5000
CG16922-PA	noDom	1	2	4	7	259	2.9	1	1.0667	Dom	0	1	1	0	18	3.44	1	0.2500
CG16928-PA	noDom	3	1	14	9	281	4.85	1	1.3333	Dom	0	0	9	8	211	4.28	1	0.9000
CG16932-PA	noDom	3	9	9	9	642	3.47	0.259850075	0.4000	Dom	0	0	5	15	367	4.41	1	2.6667
CG16941-PA	noDom	0	1	30	8	458	3	0.230769231	0.1452	Dom	0	0	10	3	169	3.67	1	0.3636
CG16944-PC	noDom	0	0	0	1	37	4.27	1	2.0000	Dom	0	0	0	2	265	4.28	1	3.0000
CG16952-PA	noDom	0	0	3	17	717	3.38	1	4.5000	Dom	0	0	1	2	150	3.22	1	1.5000
CG16963-PA	noDom	0	1	13	1	184	4.32	0.133333333	0.0714	Dom	0	2	19	1	173	3.88	0.012987013	0.0333
CG16972-PA	noDom	11	18	30	25	982	3.84	0.173317738	0.5297	Dom	2	1	3	0	38	6	1	0.3750
CG16973-PA	noDom	1	1	10	6	553	3.51	1	0.6364	Dom	2	0	13	8	750	3.88	0.5256917	1.9286
CG16974-PA	noDom	6	6	17	18	640	4.18	1	1.0556	Dom	1	2	16	7	354	3.57	0.267692308	0.3137
CG16975-PB	noDom	0	7	44	15	966	4.42	0.000218986	0.0444	Dom	0	0	4	1	55	5	1	0.4000
CG16982-PA	noDom	0	0	0	3	52	4.13	1	4.0000	Dom	0	0	0	2	41	3.98	1	3.0000
CG16983-PA	noDom	0	0	0	1	20	4	1	2.0000	Dom	0	0	0	3	99	4.03	1	4.0000
CG16984-PA	noDom	0	0	15	3	209	5.45	1	0.2500	Dom	0	0	1	1	30	5.5	1	1.0000
CG16987-PA	noDom	3	1	29	5	367	3.92	0.512836144	0.4000	Dom	0	0	1	2	107	4.38	1	1.5000
CG1698-PA	noDom	7	1	6	3	101	5.21	0.576470588	2.2857	Dom	0	2	26	6	459	5.08	0.049910873	0.0864
CG16996-PA	noDom	0	0	0	1	21	3	1	2.0000	Dom	2	0	7	3	184	3.68	1	1.5000
CG16997-PA	noDom	2	2	3	0	29	4.24	0.428571429	0.2500	Dom	5	0	13	6	180	3.28	0.280067758	3.0000
CG17010-PA	noDom	2	3	7	8	238	2.78	1	0.8438	Dom	0	5	1	1	46	4.59	0.285714286	0.1667
CG17011-PA	noDom	2	3	3	0	56	5.61	0.196428571	0.1875	Dom	0	2	0	1	46	4.63	1	0.6667
CG17019-PA	noDom	3	9	20	4	520	4.32	0.001070907	0.0952	Dom	0	0	1	1	48	4.5	1	1.0000
CG17026-PA	noDom	3	0	15	4	200	3.46	1	1.2500	Dom	0	0	2	0	25	3.68	1	0.3333
CG17027-PA	noDom	2	2	15	5	204	3.73	0.552042161	0.3750	Dom	0	0	2	0	23	3.7	1	0.3333
CG17028-PA	noDom	6	3	14	3	186	3.69	0.62785041	0.4667	Dom	0	0	1	0	24	3.5	1	0.5000
CG17029-PA	noDom	1	2	13	4	217	4.18	0.201754386	0.2381	Dom	0	0	0	2	24	4.29	1	3.0000
CG17032-PA	noDom	2	0	13	2	167	3.99	1	0.6429	Dom	2	2	6	2	68	3.43	0.547474747	0.4286
CG17033-PA	noDom	0	0	8	6	250	5.04	1	0.7778	Dom	0	0	0	2	36	4.67	1	3.0000
CG17034-PB	noDom	5	4	65	9	1079	3.8	0.030216192	0.1818	Dom	0	0	1	0	6	3.33	1	0.5000
CG17035-PA	noDom	0	0	21	4	190	4.83	1	0.2273	Dom	0	0	2	1	7	4.86	1	0.6667
CG1703-PA	noDom	0	0	0	1	38	2	1	2.0000	Dom	1	6	1	7	378	2.6	1	1.1429
CG17046-PA	noDom	17	11	49	31	1698	3.92	1	0.9600	Dom	0	2	4	3	138	4.33	0.444444444	0.2667
CG17048-PA	noDom	2	2	2	1	37	4.81	1	0.6667	Dom	2	0	1	1	34	4.56	1	3.0000
CG1705-PA	noDom	0	1	10	15	497	2.9	1	0.7273	Dom	0	0	1	1	76	2.49	1	1.0000
CG17075-PA	noDom	5	3	16	18	705	4.22	0.696516404	1.6765	Dom	0	0	1	0	37	5.11	1	0.5000
CG17086-PA	noDom	3	0	25	7	351	4.35	1	1.2308	Dom	0	1	0	0	41	4.51	1	0.5000
CG1708-PA	noDom	5	7	35	17	738	3.46	0.112835026	0.3750	Dom	0	0	11	3	111	3.89	1	0.3333
CG17090-PA	noDom	1	0	3	12	501	3.88	0.25	6.5000	Dom	0	0	9	13	623	4.13	1	1.4000
CG17097-PB	noDom	1	1	2	3	247	3.75	1	1.3333	Dom	4	26	5	20	272	3.19	0.716485229	0.6481
CG17098-PA	noDom	4	17	4	10	334	3.97	0.685286682	0.6111	Dom	0	4	0	1	67	3.9	1	0.4000
CG17100-PA	noDom	0	0	3	7	249	2.33	1	2.0000	Dom	0	0	4	2	114	3.04	1	0.6000
CG17104-PA	noDom	3	2	8	4	110	3.71	1	0.7407	Dom	6	2	11	8	208	3.16	0.665524813	1.7500
CG17116-PA	noDom	9	1	11	3	228	4.58	0.614624506	1.6667	Dom	0	1	13	2	99	5.42	0.1875	0.1071
CG17118-PA	noDom	0	0	7	4	172	5.01	1	0.6250	Dom	0	0	2	3	39	6	1	1.3333
CG17119-PA	noDom	1	2	14	9	258	4.2	0.555769231	0.4444	Dom	0	0	1	1	33	5	1	1.0000
CG17121-PA	noDom	0	0	15	1	254	4.18	1	0.1250	Dom	0	0	2	1	52	3.79	1	0.6667
CG17134-PA	noDom	1	1	32	4	260	4.2	0.248933144	0.1515	Dom	0	0	1	1	18	3.83	1	1.0000
CG17136-PD	noDom	0	0	1	0	63	5.57	1	0.5000	Dom	0	0	0	3	54	4.94	1	4.0000
CG17142-PA	noDom	0	2	6	8	390	4.26	0.5	0.4286	Dom	0	0	2	6	369	4.42	1	2.3333
CG17148-PA	noDom	16	4	29	4	306	3.25	0.457307192	0.5667	Dom	3	0	4	1	78	3.15	1	1.6000
CG17149-PA	noDom	2	5	7	14	467	3.08	1	0.9375	Dom	0	0	0	2	35	2.03	1	3.0000
CG17153-PA	noDom	0	5	6	7	197	3.85	0.114145658	0.1905	Dom	0	0	1	1	53	3.85	1	1.0000
CG17161-PA	noDom	3	0	3	3	211	4.06	0.464285714	4.0000	Dom	0	0	7	4	219	3.51	1	0.6250
CG17174-PA	noDom	2	15	24	18	517	4.02	0.001533394	0.1425	Dom	0	0	12	7	183	4.25	1	0.6154
CG17178-PA	noDom	1	13	20	20	519	3.4	0.004604016	0.1429	Dom	1	1	9	6	216	4.72	1	0.7000
CG17181-PA	noDom	1	3	2	4	196	3.42	1	0.8333	Dom	0	1	0	2	117	3.18	1	1.5000
CG17183-PA	noDom	0	0	2	3	142	3.11	1	1.3333	Dom	1	0	0	4	103	2.5	0.2	10.0000
CG17184-PA	noDom	0	0	4	7	256	5.29	1	1.6000	Dom	0	2	1	0	26	4.88	0.333333333	0.1667
CG17186-PA	noDom	2	11	6	7	184	4.16	0.201556064	0.2857	Dom	1	5	1	0	61	5.44	0.285714286	0.1667
CG17187-PA	noDom	4	6	4	5	180	4.61	1	0.8571	Dom	1	0	1	0	50	4.4	1	1.0000
CG17191-PA	noDom	3	1	11	2	149	3.32	1	0.5000	Dom	0	0	2	2	40	2.25	1	1.0000
CG17192-PA	noDom	8	3	11	3	167	3.78	1	0.7500	Dom	1	0	7	0	77	4.95	1	0.2500
CG17195-PA	noDom	3	4	5	2	141	3.48	0.592074592	0.4000	Dom	0	1	0	1	35	4.54	1	1.0000
CG17196-PA	noDom	2	4	5	2	167	3.26	0.286130536	0.3000	Dom	0	1	0	0	36	2.25	1	0.5000
CG17198-PA	noDom	6	5	6	5	151	3.11	1	1.0000	Dom	0	0	2	1	40	4	1	0.6667
CG17200-PA	noDom	3	1	9	3	128	2.33	1	0.8000	Dom	0	0	4	0	33	2	1	0.2000
CG17211-PA	noDom	6	3	38	5	694	3	0.130279464	0.2692	Dom	8	3	9	6	330	2.74	0.682837529	1.5750
CG17216-PA	noDom	6	10	7	10	203	4.89	1	0.8750	Dom	0	1	5	6	169	5.21	1	0.5833
CG17219-PA	noDom	0	0	1	7	136	3.32	1	4.0000	Dom	0	1	0	2	90	4.93	1	1.5000
CG17227-PA	noDom	11	1	21	3	266	3.09	1	1.0909	Dom	3	3	10	4	193	3.55	0.612616099	0.4545
CG17228-PA	noDom	1	1	12	11	518	2.86	1	0.9231	Dom	1	0	16	5	553	3.17	1	0.7059
CG17230-PA	noDom	1	2	17	8	325	3.36	0.283882784	0.3333	Dom	1	1	0	4	58	2.67	0.333333333	5.0000
CG17233-PC	noDom	0	0	17	10	632	4.38	1	0.6111	Dom	5	5	11	5	635	4.48	0.424956253	0.5000
CG17234-PA	noDom	0	1	0	0	19	2.37	1	0.5000	Dom	2	10	2	9	129	2.75	1	0.9091
CG17240-PA	noDom	0	2	0	0	18	2.89	1	0.3333	Dom	0	3	0	2	28	2.11	1	0.7500
CG17242-PA	noDom	2	1	1	0	8	4.12	1	0.7500	Dom	4	6	11	3	124	3.21	0.091802396	0.2381
CG17255-PA	noDom	1	9	3	13	683	3.28	1	0.7000	Dom	1	14	15	36	1025	3.41	0.092722052	0.3083
CG17256-PA	noDom	2	3	14	6	333	4.29	0.312252964	0.3500	Dom	1	1	0	8	216	5.53	0.2	9.0000
CG17257-PA	noDom	3	3	11	9	283	4.99	1	0.8333	Dom	0	0	1	2	77	4.6	1	1.5000
CG17259-PA	noDom	0	0	8	7	222	4.17	1	0.8889	Dom	2	0	7	3	216	3.14	1	1.5000
CG1725-PG	noDom	1	0	3	1	319	3.25	1	1.0000	Dom	0	0	11	7	430	3.61	1	0.6667
CG17260-PA	noDom	0	0	8	9	156	3.88	1	1.1111	Dom	0	1	4	2	134	4.46	0.428571429	0.3000
CG17264-PA	noDom	7	2	25	4	384	4.64	0.61285096	0.5128	Dom	8	0	8	4	149	4.84	0.116615067	5.0000
CG17265-PA	noDom	3	1	5	1	207	3.5	1	0.6667	Dom	3	1	8	1	200	3	1	0.4444
CG17268-PA	noDom	0	0	1	0	35	4.23	1	0.5000	Dom	1	9	2	9	146	5	1	0.6667
CG17271-PA	noDom	0	1	0	1	28	3.07	1	1.0000	Dom	0	1	1	5	199	3.57	1	1.5000
CG17272-PA	noDom	0	0	0	1	19	3.95	1	2.0000	Dom	0	0	3	3	106	4.07	1	1.0000
CG17273-PA	noDom	0	0	10	5	358	3.37	1	0.5455	Dom	0	0	1	0	16	3.31	1	0.5000
CG17283-PA	noDom	2	5	23	2	277	3.76	0.001924028	0.0625	Dom	2	0	5	1	46	3.35	1	1.0000
CG17285-PA	noDom	9	1	28	9	385	4.26	0.664476921	1.7241	Dom	5	1	18	12	353	4.07	0.385357369	2.0526
CG17287-PA	noDom	8	4	12	8	189	4.54	1	1.2462	Dom	1	0	2	0	44	4.98	1	0.6667
CG17290-PA	noDom	0	0	2	2	49	2.84	1	1.0000	Dom	0	0	2	3	36	2.94	1	1.3333
CG17291-PA	noDom	0	0	5	3	153	4.56	1	0.6667	Dom	0	0	20	8	359	4.52	1	0.4286
CG17292-PA	noDom	1	0	7	2	210	4.03	1	0.7500	Dom	1	0	5	0	86	3.77	1	0.3333
CG17293-PA	noDom	0	0	1	1	17	4.65	1	1.0000	Dom	0	0	27	4	241	4.55	1	0.1786
CG17298-PA	noDom	0	0	2	0	13	4.31	1	0.3333	Dom	0	1	1	0	68	4.5	1	0.2500
CG17299-PF	noDom	6	6	32	11	917	4.13	0.157512869	0.3636	Dom	3	1	8	4	221	5.05	1	1.1111
CG17302-PA	noDom	1	0	0	0	34	5.09	1	2.0000	Dom	1	0	10	3	134	5.32	1	0.7273
CG17319-PA	noDom	9	1	19	14	426	3.54	0.126665734	3.7500	Dom	4	2	9	5	234	3.99	1	1.0000
CG17320-PA	noDom	0	1	12	6	275	3.91	0.368421053	0.2692	Dom	0	0	3	2	30	3.5	1	0.7500
CG17322-PA	noDom	10	3	23	14	352	4.82	0.499226186	1.7188	Dom	0	0	3	0	36	4.86	1	0.2500
CG17323-PA	noDom	3	1	17	9	383	3.95	1	1.1111	Dom	0	0	2	1	38	4	1	0.6667
CG17328-PA	noDom	0	0	22	3	145	4.57	1	0.1739	Dom	0	0	19	0	172	5.16	1	0.0500
CG17330-PA	noDom	3	2	16	6	141	3.59	0.615904868	0.5490	Dom	1	0	7	3	78	3.01	1	1.0000
CG17341-PA	noDom	0	0	2	4	274	3.18	1	1.6667	Dom	0	0	3	2	104	2.83	1	0.7500
CG17342-PA	noDom	4	5	16	8	723	3.79	0.425139043	0.4412	Dom	0	0	3	2	253	4.3	1	0.7500
CG17348-PA	noDom	1	0	8	2	170	4.39	1	0.6667	Dom	1	0	14	6	337	4.94	1	0.9333
CG17350-PA	noDom	0	1	7	2	209	3.68	0.3	0.1875	Dom	1	2	3	0	47	2.87	0.4	0.1667
CG17352-PA	noDom	2	1	30	16	661	2.9	1	0.8226	Dom	0	0	4	3	111	5.14	1	0.8000
CG17358-PA	noDom	0	0	2	4	115	4.66	1	1.6667	Dom	0	0	1	1	51	3	1	1.0000
CG17360-PA	noDom	10	4	31	17	978	3.21	0.754835275	1.2375	Dom	1	0	3	1	82	4.33	1	1.0000
CG17364-PA	noDom	2	4	17	2	484	3.96	0.015132693	0.1000	Dom	0	0	0	1	217	2.98	1	2.0000
CG17367-PA	noDom	0	1	10	7	407	3.18	0.444444444	0.3636	Dom	0	0	9	3	179	3.52	1	0.4000
CG17378-PA	noDom	5	2	23	4	444	4.67	0.579813875	0.4167	Dom	0	0	0	1	37	3.73	1	2.0000
CG1737-PA	noDom	2	24	7	15	553	4.1	0.060659732	0.2400	Dom	0	1	0	1	30	5	1	1.0000
CG17380-PA	noDom	0	3	1	0	18	3.28	0.25	0.1250	Dom	0	1	1	1	28	3.96	1	0.5000
CG17385-PA	noDom	0	0	1	1	67	3.64	1	1.0000	Dom	0	0	6	3	164	3.52	1	0.5714
CG17387-PA	noDom	0	5	9	16	719	3.54	0.286030062	0.2833	Dom	0	1	0	2	41	2.8	1	1.5000
CG17437-PA	noDom	0	0	2	2	56	5.61	1	1.0000	Dom	0	0	8	1	252	4.13	1	0.2222
CG1743-PC	noDom	1	0	10	5	284	4.12	1	1.0909	Dom	0	0	0	1	34	4.06	1	2.0000
CG1744-PA	noDom	1	0	47	17	733	4.76	1	0.7500	Dom	0	1	23	7	379	4.74	0.258064516	0.1667
CG17453-PA	noDom	1	2	20	6	383	4.04	0.176245211	0.2222	Dom	0	0	1	0	7	5	1	0.5000
CG1745-PB	noDom	9	22	5	13	366	4.34	1	1.0145	Dom	5	11	3	1	109	3.99	0.255314757	0.2500
CG17462-PA	noDom	2	2	3	7	121	2.75	0.58041958	2.0000	Dom	0	0	0	1	35	2.37	1	2.0000
CG17477-PA	noDom	1	2	0	0	11	4	1	0.6667	Dom	2	0	13	3	145	4.21	1	0.8571
CG1747-PA	noDom	1	1	9	6	327	3.43	1	0.7000	Dom	0	0	4	5	70	2	1	1.2000
CG17492-PA	noDom	1	2	20	14	582	5.33	0.567567568	0.4762	Dom	1	0	7	6	263	4.95	1	1.7500
CG17498-PA	noDom	0	1	0	1	16	2.75	1	1.0000	Dom	1	0	1	1	101	3.61	1	2.0000
CG1749-PA	noDom	0	2	1	6	205	2.84	1	1.1667	Dom	0	0	2	2	117	3.4	1	1.0000
CG17522-PA	noDom	0	0	1	2	64	2.06	1	1.5000	Dom	1	0	5	1	112	2.6	1	0.6667
CG17523-PA	noDom	10	0	8	1	20	2	0.473684211	2.4444	Dom	4	1	2	0	21	2	1	0.8333
CG17524-PA	noDom	0	1	1	1	51	4.33	1	0.5000	Dom	0	0	2	1	116	4.03	1	0.6667
CG17525-PA	noDom	1	0	2	2	58	4.1	1	2.0000	Dom	1	1	8	5	114	3.89	1	0.6667
CG17527-PA	noDom	2	0	6	1	52	3.29	1	0.8571	Dom	3	0	6	5	99	2.95	0.258241758	3.4286
CG17530-PA	noDom	0	0	3	0	52	4.35	1	0.2500	Dom	0	1	8	0	106	4.04	0.111111111	0.0556
CG17531-PA	noDom	5	1	1	1	45	4.67	0.464285714	3.0000	Dom	3	1	4	4	98	4.73	0.575757576	2.0000
CG17533-PA	noDom	1	0	3	2	60	3.12	1	1.5000	Dom	4	0	2	3	105	3.58	0.166666667	6.6667
CG17534-PA	noDom	0	0	0	1	51	5.04	1	2.0000	Dom	0	0	7	2	112	5.31	1	0.3750
CG17549-PA	noDom	2	0	6	0	103	3.93	1	0.4286	Dom	1	0	6	1	99	3.33	1	0.5714
CG17559-PA	noDom	1	0	10	2	149	2.71	1	0.5455	Dom	1	0	23	6	329	4.01	1	0.5833
CG17566-PA	noDom	0	0	30	4	369	4.4	1	0.1613	Dom	0	0	1	0	6	4	1	0.5000
CG17568-PA	noDom	7	6	18	4	219	5.21	0.123225152	0.3008	Dom	0	0	6	3	122	4.48	1	0.5714
CG17572-PA	noDom	0	2	0	2	100	3.42	1	1.0000	Dom	0	0	7	2	229	4.04	1	0.3750
CG17579-PA	noDom	1	2	16	5	472	3.91	0.193675889	0.2353	Dom	0	0	7	3	125	2.98	1	0.5000
CG17592-PB	noDom	2	5	2	6	209	4.49	1	1.1667	Dom	0	2	0	1	87	2.8	1	0.6667
CG17597-PA	noDom	0	1	8	8	262	2.97	1	0.5000	Dom	0	0	2	1	29	3.14	1	0.6667
CG1759-PA	noDom	0	3	5	3	183	3.7	0.181818182	0.1667	Dom	0	1	1	1	160	4.01	1	0.5000
CG17603-PB	noDom	4	5	17	51	1502	3.56	0.245511292	2.4074	Dom	1	5	2	7	170	2.87	1	0.8889
CG17610-PA	noDom	7	2	8	3	208	4.47	1	1.1852	Dom	0	0	3	0	39	5.92	1	0.2500
CG1762-PA	noDom	0	8	5	7	306	4.37	0.054695562	0.1481	Dom	0	2	3	7	299	3.83	1	0.6667
CG17637-PA	noDom	0	3	0	0	13	2.15	1	0.2500	Dom	3	9	11	9	276	2.35	0.146711322	0.3333
CG1763-PA	noDom	0	3	6	1	106	3.05	0.033333333	0.0714	Dom	0	0	1	3	57	3.32	1	2.0000
CG17646-PA	noDom	0	1	16	3	413	4.03	0.2	0.1176	Dom	2	2	6	1	209	4.32	0.490909091	0.2857
CG17652-PA	noDom	0	0	8	6	119	2.95	1	0.7778	Dom	0	0	6	1	79	4	1	0.2857
CG17654-PB	noDom	0	3	8	6	414	3.57	0.205882353	0.1944	Dom	0	0	2	0	12	3	1	0.3333
CG17662-PA	noDom	1	1	7	2	206	3.4	0.490909091	0.3750	Dom	1	0	0	0	6	3	1	2.0000
CG17667-PA	noDom	1	2	9	6	325	4.41	0.558823529	0.4667	Dom	0	0	5	0	63	4.24	1	0.1667
CG17689-PA	noDom	6	4	22	2	549	3.83	0.047749133	0.1826	Dom	3	3	31	16	872	3.33	0.654565919	0.5313
CG1768-PA	noDom	0	3	45	15	830	4.04	0.020548463	0.0870	Dom	0	0	4	2	70	2.66	1	0.6000
CG17697-PA	noDom	0	0	2	0	93	3.7	1	0.3333	Dom	0	0	17	3	243	3.25	1	0.2222
CG1770-PA	noDom	0	0	12	15	755	3.37	1	1.2308	Dom	0	0	5	9	307	3.17	1	1.6667
CG17716-PA	noDom	7	1	24	8	494	3.33	0.655338085	1.4400	Dom	0	0	8	0	202	4.32	1	0.1111
CG1771-PB	noDom	1	5	18	17	687	3.67	0.190799148	0.3158	Dom	0	0	8	5	130	3.56	1	0.6667
CG17724-PA	noDom	3	1	5	5	256	3.33	0.58041958	2.0000	Dom	7	0	2	0	146	4.19	1	2.6667
CG17725-PA	noDom	1	0	37	7	508	4.8	1	0.4211	Dom	0	0	2	0	19	4.89	1	0.3333
CG1772-PA	noDom	1	2	2	4	134	4.36	1	1.1111	Dom	0	1	1	3	59	3.53	1	1.0000
CG17732-PA	noDom	10	14	10	9	276	3.87	0.547169176	0.6667	Dom	2	3	0	5	161	3.27	0.444444444	4.5000
CG17735-PA	noDom	3	4	12	36	1099	2.97	0.375804661	2.2769	Dom	0	2	10	31	573	3.28	1	0.9697
CG17738-PA	noDom	0	0	4	0	29	3.9	1	0.2000	Dom	0	0	1	1	16	3.69	1	1.0000
CG17739-PA	noDom	1	1	21	10	403	3.51	1	0.5000	Dom	0	0	6	7	275	3.75	1	1.1429
CG17742-PA	noDom	0	0	3	0	80	3.19	1	0.2500	Dom	1	0	0	0	54	3.65	1	2.0000
CG17746-PA	noDom	1	2	1	1	69	2.78	1	0.6667	Dom	0	1	6	7	228	4.59	1	0.5714
CG17752-PA	noDom	1	0	2	2	81	3.7	1	2.0000	Dom	3	1	21	16	327	2.87	0.629347289	1.5455
CG17753-PA	noDom	1	2	15	6	203	5.38	0.249011858	0.2917	Dom	1	0	2	0	11	4.45	1	0.6667
CG17754-PA	noDom	0	0	6	12	407	3	1	1.8571	Dom	0	0	3	0	64	3.72	1	0.2500
CG1775-PA	noDom	0	0	15	7	427	3.51	1	0.5000	Dom	1	1	9	4	206	4.27	1	0.5000
CG17762-PC	noDom	0	1	4	5	938	4.2	1	0.6000	Dom	0	0	0	1	74	4.32	1	2.0000
CG17763-PA	noDom	0	2	0	1	16	2.88	1	0.6667	Dom	1	2	0	0	13	2.85	1	0.6667
CG17765-PA	noDom	1	0	2	1	65	4.43	1	1.3333	Dom	0	0	4	1	102	5.05	1	0.4000
CG17766-PA	noDom	1	0	3	34	966	3.23	0.105263158	17.5000	Dom	0	1	1	5	212	3.11	1	1.5000
CG17770-PA	noDom	1	0	0	1	16	3.19	1	4.0000	Dom	2	0	3	3	102	3.83	0.464285714	3.0000
CG17782-PA	noDom	2	0	9	4	319	3.23	1	1.5000	Dom	0	0	1	0	42	3.36	1	0.5000
CG17785-PA	noDom	1	1	12	9	324	3.1	1	0.7692	Dom	0	2	3	1	44	3.86	0.4	0.1667
CG17786-PA	noDom	4	2	13	7	377	3.88	1	0.9524	Dom	3	0	2	0	92	3.85	1	1.3333
CG17799-PA	noDom	1	6	2	2	57	3.98	0.490909091	0.2857	Dom	0	3	0	3	48	4.75	1	1.0000
CG17800-PE	noDom	2	0	46	8	951	3.61	1	0.5745	Dom	2	0	39	14	769	4.15	1	1.1250
CG17802-PA	noDom	4	5	5	4	113	4.01	1	0.6944	Dom	1	10	3	5	153	4.36	0.262125903	0.2727
CG17806-PA	noDom	0	8	0	8	147	2.28	1	1.0000	Dom	2	0	10	5	110	4.45	1	1.6364
CG17807-PA	noDom	9	7	14	13	389	4.24	1	1.1667	Dom	1	0	2	2	84	3.1	1	2.0000
CG17816-PB	noDom	2	2	6	4	635	4.34	1	0.7143	Dom	1	0	0	0	105	3.49	1	2.0000
CG17829-PA	noDom	0	1	0	11	189	4.11	1	6.0000	Dom	0	1	0	7	179	3.98	1	4.0000
CG1782-PA	noDom	2	4	10	17	580	3.98	1	0.9818	Dom	0	3	13	5	409	3.56	0.042105263	0.1071
CG17835-PA	noDom	6	0	23	6	330	3.77	0.561022943	2.0417	Dom	1	0	11	1	162	3.8	1	0.3333
CG17839-PB	noDom	2	2	40	7	1065	3.89	0.138655462	0.1951	Dom	3	0	14	2	216	4.6	1	0.8000
CG17840-PA	noDom	2	0	18	5	363	4.24	1	0.9474	Dom	0	0	12	6	305	2.95	1	0.5385
CG17841-PA	noDom	0	0	0	1	113	4.27	1	2.0000	Dom	0	1	1	7	230	3.42	1	2.0000
CG17843-PA	noDom	5	3	12	5	268	2.71	0.679607979	0.6923	Dom	2	0	2	1	85	4.48	1	2.0000
CG17888-PD	noDom	0	1	2	3	312	4.16	1	0.6667	Dom	2	1	13	3	231	4.08	0.530443756	0.4286
CG17894-PC	noDom	4	12	38	15	969	4.03	0.001233824	0.1578	Dom	0	0	4	3	119	3.66	1	0.8000
CG17905-PA	noDom	2	0	35	5	423	4.51	1	0.5000	Dom	0	0	3	2	29	3.66	1	0.7500
CG17907-PA	noDom	0	0	14	2	464	3.4	1	0.2000	Dom	0	0	2	5	101	4.88	1	2.0000
CG17912-PA	noDom	0	1	3	3	133	4.85	1	0.5000	Dom	1	0	1	7	163	3.66	0.222222222	8.0000
CG17919-PA	noDom	4	1	6	4	134	3.09	0.6003996	1.7857	Dom	0	1	1	0	14	3	1	0.2500
CG17921-PA	noDom	1	0	3	2	44	4.68	1	1.5000	Dom	0	0	2	0	62	4.97	1	0.3333
CG17922-PA	noDom	2	1	45	16	688	4.55	1	0.5543	Dom	0	0	12	2	131	4.2	1	0.2308
CG17928-PA	noDom	4	3	16	6	256	4.79	0.642394188	0.5147	Dom	2	0	2	1	65	3.92	1	2.0000
CG17930-PA	noDom	1	3	12	3	204	2.81	0.070949432	0.1538	Dom	0	0	1	3	43	3.42	1	2.0000
CG17941-PA	noDom	2	4	14	13	436	3.31	0.656183638	0.5600	Dom	15	13	111	58	2472	4.04	0.287647189	0.6020
CG17943-PA	noDom	1	1	13	2	327	4.11	0.330882353	0.2143	Dom	0	1	0	0	12	5	1	0.5000
CG17950-PA	noDom	0	0	0	1	42	2.43	1	2.0000	Dom	0	0	1	0	60	3.2	1	0.5000
CG17958-PA	noDom	0	4	4	7	197	2.91	0.516483516	0.3200	Dom	0	0	2	1	162	3.15	1	0.6667
CG17975-PA	noDom	1	0	0	0	34	3.47	1	2.0000	Dom	2	3	7	5	320	3.47	0.619909502	0.5625
CG1799-PA	noDom	0	1	3	12	334	4.31	1	1.6250	Dom	0	0	1	4	124	4.31	1	2.5000
CG18009-PA	noDom	0	6	1	6	118	3.07	1	0.5000	Dom	0	0	1	0	6	2.5	1	0.5000
CG1800-PA	noDom	2	1	33	8	464	4.69	0.505813953	0.3971	Dom	0	0	2	1	55	4.07	1	0.6667
CG18011-PA	noDom	8	8	18	5	399	5.07	0.090455764	0.3158	Dom	0	0	12	5	320	4.91	1	0.4615
CG18023-PA	noDom	3	0	8	7	482	3.62	0.245098039	3.5556	Dom	3	0	3	4	221	3.18	0.2	5.0000
CG18024-PA	noDom	0	0	14	1	250	4.12	1	0.1333	Dom	0	0	12	1	239	3.94	1	0.1538
CG18039-PA	noDom	3	2	48	9	600	4.52	0.212183832	0.2721	Dom	0	0	18	2	126	5.8	1	0.1579
CG18042-PA	noDom	2	1	13	7	212	4.7	1	0.8571	Dom	0	0	9	1	115	4.82	1	0.2000
CG1804-PA	noDom	0	2	14	2	477	3.86	0.039215686	0.0667	Dom	0	1	4	2	204	3.96	0.428571429	0.3000
CG18076-PH	noDom	13	8	222	54	4065	3.83	0.053452914	0.3837	Dom	31	6	131	50	2348	3.27	0.214323146	1.7662
CG18081-PA	noDom	0	0	1	1	45	2.58	1	1.0000	Dom	0	0	1	0	18	4.11	1	0.5000
CG18085-PA	noDom	22	8	121	52	1632	3.99	0.829816318	1.1102	Dom	1	1	7	8	226	3.62	1	1.1250
CG18095-PA	noDom	3	0	11	2	146	3.12	1	1.0000	Dom	9	2	16	4	215	4.09	1	0.9804
CG1809-PA	noDom	4	2	23	5	389	3.72	0.579813875	0.4167	Dom	0	0	0	1	7	4	1	2.0000
CG18102-PD	noDom	0	0	4	5	536	3.57	1	1.2000	Dom	0	0	0	2	173	4.23	1	3.0000
CG1810-PA	noDom	0	17	7	16	414	3.97	0.014192837	0.1181	Dom	0	1	1	5	53	2.98	1	1.5000
CG18130-PA	noDom	0	1	7	2	277	4.04	0.3	0.1875	Dom	0	0	4	6	216	3.69	1	1.4000
CG18132-PA	noDom	1	1	2	2	48	4.31	1	1.0000	Dom	2	2	1	7	70	3.97	0.236363636	4.0000
CG18136-PA	noDom	4	1	40	8	350	4.43	1	0.5488	Dom	0	0	10	0	72	3.74	1	0.0909
CG18144-PA	noDom	1	1	3	1	89	4.27	1	0.5000	Dom	0	0	2	1	48	3.35	1	0.6667
CG18146-PB	noDom	0	1	3	8	96	5.6	1	1.1250	Dom	3	1	23	6	424	4.58	1	0.5833
CG18174-PA	noDom	0	0	3	3	196	4.23	1	1.0000	Dom	0	0	2	0	74	3.92	1	0.3333
CG18178-PA	noDom	4	6	6	4	193	3.55	0.656281799	0.5102	Dom	2	3	4	1	71	3.61	0.523809524	0.3000
CG1817-PA	noDom	0	1	35	26	1292	3.45	0.435483871	0.3750	Dom	0	0	6	5	279	4.75	1	0.8571
CG18180-PA	noDom	0	0	2	1	33	4.76	1	0.6667	Dom	0	3	9	2	183	3.92	0.027472527	0.0750
CG18186-PA	noDom	0	1	1	1	11	5.55	1	0.5000	Dom	2	1	1	0	34	5.85	1	0.7500
CG1818-PA	noDom	0	0	11	9	257	4.49	1	0.8333	Dom	0	0	1	1	18	5.11	1	1.0000
CG18190-PA	noDom	0	0	4	2	101	3.99	1	0.6000	Dom	0	0	2	2	82	4	1	1.0000
CG18208-PA	noDom	0	0	0	1	86	2.3	1	2.0000	Dom	5	0	9	4	403	3.23	0.277777778	3.0000
CG18211-PA	noDom	0	0	0	1	21	2	1	2.0000	Dom	0	6	0	4	120	2.4	1	0.7143
CG18212-PG	noDom	3	1	14	0	251	3.95	0.222222222	0.1333	Dom	2	3	20	5	458	3.58	0.101974654	0.2143
CG18213-PA	noDom	10	15	16	9	423	4.43	0.156361772	0.4044	Dom	1	0	1	0	28	3.57	1	1.0000
CG18214-PA	noDom	2	0	32	10	869	3.79	1	1.0000	Dom	0	3	32	18	1101	3.71	0.056774524	0.1439
CG1821-PA	noDom	0	0	0	1	101	4.79	1	2.0000	Dom	0	0	1	0	15	4.6	1	0.5000
CG18223-PA	noDom	4	2	3	1	70	4.39	1	0.8333	Dom	1	2	7	2	168	4.46	0.236363636	0.2500
CG1822-PB	noDom	3	2	5	10	832	3.49	0.347265222	2.4444	Dom	1	2	0	4	146	3.66	0.428571429	3.3333
CG18243-PA	noDom	9	14	37	20	775	4.4	0.046490351	0.3684	Dom	1	0	16	1	206	5.26	1	0.2353
CG18247-PA	noDom	1	1	26	2	232	5.24	0.193103448	0.1111	Dom	3	0	46	12	497	4.5	1	1.1064
CG18249-PA	noDom	2	5	7	4	197	4.41	0.334841629	0.3125	Dom	5	5	9	6	178	5.23	0.696829991	0.7000
CG1824-PA	noDom	3	1	17	9	412	3.58	1	1.1111	Dom	0	0	9	1	200	4	1	0.2000
CG18250-PC	noDom	7	0	48	17	809	3.69	0.186853927	2.9388	Dom	1	2	4	2	129	3.85	0.523809524	0.4000
CG18255-PA	noDom	19	11	117	81	2852	3.52	0.695033328	1.1582	Dom	23	12	89	53	2437	3.55	0.845623206	1.1077
CG18259-PA	noDom	0	0	2	1	30	2	1	0.6667	Dom	0	0	1	0	3	2	1	0.5000
CG18262-PA	noDom	2	1	3	1	104	4.18	1	0.7500	Dom	0	0	3	9	194	2.92	1	2.5000
CG18265-PA	noDom	10	3	62	10	880	3.47	0.41058318	0.4802	Dom	4	0	5	1	172	3.03	1	1.6667
CG18266-PA	noDom	1	4	8	2	227	4.83	0.088911089	0.1333	Dom	0	1	1	1	62	4.24	1	0.5000
CG1826-PA	noDom	3	27	9	14	402	4.91	0.019492595	0.2143	Dom	3	10	8	8	122	4.29	0.24903413	0.3636
CG18281-PA	noDom	3	0	0	2	34	3.65	0.1	12.0000	Dom	8	7	15	15	296	3.16	1	1.1250
CG18285-PA	noDom	1	0	5	1	114	3.46	1	0.6667	Dom	0	0	1	0	102	4.64	1	0.5000
CG18290-PA	noDom	0	0	5	1	322	3.14	1	0.3333	Dom	0	0	0	1	31	3.42	1	2.0000
CG18302-PA	noDom	6	4	24	2	215	3.84	0.038511299	0.1680	Dom	1	1	16	2	79	4.95	0.284210526	0.1765
CG1830-PA	noDom	0	3	1	2	128	4.48	1	0.3750	Dom	0	1	2	4	286	3.35	1	0.8333
CG18315-PA	noDom	0	0	6	4	138	2.99	1	0.7143	Dom	0	0	0	2	11	3	1	3.0000
CG18317-PA	noDom	0	0	1	0	38	4.34	1	0.5000	Dom	0	0	8	5	280	3.84	1	0.6667
CG18324-PB	noDom	0	1	0	0	16	3.06	1	0.5000	Dom	1	1	8	5	188	3.38	1	0.6667
CG18327-PA	noDom	0	0	2	1	25	4.2	1	0.6667	Dom	1	0	18	1	223	4.4	1	0.2105
CG18330-PA	noDom	2	3	13	6	258	5	0.325592885	0.3750	Dom	0	0	1	0	8	4	1	0.5000
CG18332-PA	noDom	1	0	9	6	242	5.24	1	1.4000	Dom	1	0	6	4	134	3.95	1	1.4286
CG18340-PA	noDom	0	0	4	0	51	3.27	1	0.2000	Dom	1	2	15	5	214	3.41	0.209486166	0.2500
CG18341-PA	noDom	1	4	2	4	95	3.33	1	0.6667	Dom	0	0	3	2	119	3.71	1	0.7500
CG18345-PA	noDom	3	0	10	2	269	3.8	1	1.0909	Dom	1	0	15	2	354	4.27	1	0.3750
CG18347-PA	noDom	1	1	0	0	33	4.12	1	1.0000	Dom	0	0	12	2	243	4.44	1	0.2308
CG18348-PA	noDom	2	1	1	4	74	4.19	0.464285714	3.7500	Dom	0	0	3	0	18	4.11	1	0.2500
CG18350-PH	noDom	0	0	1	1	165	3.44	1	1.0000	Dom	0	0	1	1	150	4.77	1	1.0000
CG18361-PA	noDom	0	0	2	1	253	3.7	1	0.6667	Dom	0	2	4	8	185	3.09	1	0.6000
CG18374-PA	noDom	0	1	2	10	391	4.49	1	1.8333	Dom	0	0	0	2	35	4.8	1	3.0000
CG18375-PB	noDom	5	0	18	14	591	3.87	0.134605193	4.7368	Dom	1	1	11	5	265	3.81	1	0.5000
CG1837-PA	noDom	1	2	2	2	65	4.35	1	0.6667	Dom	0	1	3	3	256	4.34	1	0.5000
CG18389-PA	noDom	1	4	20	5	803	3.67	0.019451813	0.1143	Dom	2	1	5	3	165	4.17	1	1.0000
CG1839-PA	noDom	2	2	7	13	408	4.05	0.614624506	1.7500	Dom	0	1	3	4	100	4.04	1	0.6250
CG18402-PA	noDom	3	9	59	12	1181	3.32	0.000121894	0.0867	Dom	2	1	23	5	377	3.95	0.488320356	0.3750
CG18405-PA	noDom	0	0	11	3	767	3.62	1	0.3333	Dom	0	0	3	0	26	4.81	1	0.2500
CG18408-PA	noDom	31	8	61	18	1588	3.94	1	1.0896	Dom	12	3	15	3	346	4.26	1	0.8125
CG1840-PA	noDom	0	2	0	0	43	2.12	1	0.3333	Dom	0	1	0	0	6	2	1	0.5000
CG18412-PA	noDom	0	2	0	5	155	2.83	1	2.0000	Dom	0	3	7	20	566	2.3	1	0.6563
CG18418-PA	noDom	1	1	4	0	27	3.78	0.333333333	0.2000	Dom	4	2	4	5	183	3.85	0.608391608	2.0000
CG1841-PA	noDom	0	2	3	5	354	3.31	1	0.5000	Dom	0	1	1	1	105	3.12	1	0.5000
CG18426-PA	noDom	0	0	2	0	85	4	1	0.3333	Dom	0	0	2	1	92	4.23	1	0.6667
CG18428-PA	noDom	1	0	0	1	92	5.01	1	4.0000	Dom	0	0	2	0	28	5.86	1	0.3333
CG18444-PA	noDom	0	0	0	1	29	2.21	1	2.0000	Dom	0	5	1	3	162	2.01	0.444444444	0.3333
CG18446-PA	noDom	7	15	6	3	231	3.77	0.114293176	0.2857	Dom	3	1	2	1	57	3.63	1	1.3333
CG18455-PA	noDom	5	0	10	1	257	4	1	1.0909	Dom	0	0	4	1	171	4.37	1	0.4000
CG1845-PA	noDom	3	5	33	19	745	3.56	0.24703696	0.3922	Dom	2	2	8	5	386	2.78	1	0.6667
CG18466-PB	noDom	0	2	9	3	216	4.89	0.10989011	0.1333	Dom	0	0	3	0	27	4.93	1	0.2500
CG18467-PA	noDom	0	1	3	2	123	4.98	1	0.3750	Dom	0	0	4	2	68	5.69	1	0.6000
CG18471-PA	noDom	1	1	51	18	983	4.08	0.46639839	0.3654	Dom	0	0	1	1	108	4.97	1	1.0000
CG18472-PA	noDom	9	12	12	13	256	4.4	0.773573806	0.8284	Dom	1	0	11	0	72	3.79	1	0.1667
CG18473-PA	noDom	3	0	17	2	286	3.71	1	0.6667	Dom	0	0	0	1	7	3	1	2.0000
CG18476-PA	noDom	4	2	37	8	416	3.72	0.583886469	0.3947	Dom	2	0	23	8	338	4.36	1	1.1250
CG18480-PA	noDom	0	3	23	7	307	3.17	0.021994135	0.0833	Dom	1	0	4	7	101	2	0.416666667	3.2000
CG1848-PC	noDom	7	6	24	11	535	4.49	0.49827768	0.5486	Dom	0	2	23	10	406	4.5	0.11092437	0.1528
CG18493-PA	noDom	0	0	10	4	283	3.24	1	0.4545	Dom	0	0	4	0	86	3.87	1	0.2000
CG18497-PA	noDom	3	15	9	73	2267	3.43	0.448453566	1.8500	Dom	4	16	11	29	1319	4.32	0.752940054	0.7353
CG1850-PA	noDom	6	6	21	4	384	3.32	0.048612004	0.2273	Dom	2	2	6	0	77	2.65	0.133333333	0.1429
CG18516-PA	noDom	12	0	112	16	964	4.41	0.360062159	1.9558	Dom	0	0	1	1	9	4	1	1.0000
CG1851-PA	noDom	7	1	13	5	272	3.42	0.62785041	1.7143	Dom	0	0	5	0	22	4.91	1	0.1667
CG18522-PA	noDom	5	3	73	12	990	3.69	0.115833108	0.2635	Dom	0	0	1	0	9	4	1	0.5000
CG18525-PA	noDom	5	0	33	6	314	4.58	1	1.2353	Dom	0	1	0	1	11	5	1	1.0000
CG18530-PA	noDom	1	1	6	7	199	3.89	1	1.1429	Dom	0	0	4	3	79	4.49	1	0.8000
CG18537-PA	noDom	0	9	6	3	104	2.34	0.009049774	0.0571	Dom	1	1	0	0	9	3.22	1	1.0000
CG18543-PA	noDom	0	1	6	0	109	4.82	0.142857143	0.0714	Dom	0	0	3	0	42	3.88	1	0.2500
CG18548-PA	noDom	0	2	3	2	87	4.85	0.428571429	0.2500	Dom	1	0	4	3	79	4.7	1	1.6000
CG18557-PA	noDom	0	2	3	1	56	5.04	0.4	0.1667	Dom	4	5	7	3	147	4.2	0.369849964	0.4167
CG1856-PA	noDom	3	3	23	11	567	3.81	0.645566619	0.5000	Dom	0	0	1	2	83	4.46	1	1.5000
CG18572-PA	noDom	3	5	25	50	1564	3.85	1	1.3077	Dom	0	0	3	1	59	4.05	1	0.5000
CG18581-PA	noDom	2	3	5	2	75	3.36	0.558080808	0.3750	Dom	3	1	1	2	23	2.78	0.485714286	3.0000
CG18582-PA	noDom	2	2	4	0	272	3.59	0.428571429	0.2000	Dom	0	0	2	3	278	3.51	1	1.3333
CG18599-PA	noDom	0	1	5	0	207	3.84	0.166666667	0.0833	Dom	0	0	7	1	87	3.94	1	0.2500
CG18604-PA	noDom	2	0	36	9	519	4.75	1	0.8108	Dom	1	0	6	0	95	4.39	1	0.2857
CG18605-PA	noDom	1	11	3	4	175	4.82	0.117389061	0.2083	Dom	1	0	0	0	14	3.07	1	2.0000
CG18635-PA	noDom	8	1	25	16	429	4.4	0.140980099	2.9423	Dom	0	0	1	2	8	2	1	1.5000
CG18636-PA	noDom	0	0	3	2	48	3.62	1	0.7500	Dom	1	2	5	8	134	3.96	1	1.0000
CG1863-PB	noDom	12	8	35	9	583	4.3	0.130631558	0.4012	Dom	0	0	0	1	16	4.62	1	2.0000
CG18641-PA	noDom	0	0	19	0	208	4.24	1	0.0500	Dom	0	0	7	1	85	3.16	1	0.2500
CG18642-PA	noDom	0	0	2	1	212	5.3	1	0.6667	Dom	0	0	7	1	80	4.99	1	0.2500
CG18647-PA	noDom	0	3	20	12	323	3.97	0.069518717	0.1548	Dom	1	1	11	2	159	4.09	0.371428571	0.2500
CG18649-PA	noDom	0	0	1	1	23	3.13	1	1.0000	Dom	0	0	1	0	37	3.51	1	0.5000
CG18657-PA	noDom	2	2	19	4	325	4.22	0.204273504	0.2500	Dom	0	0	5	7	300	4.23	1	1.3333
CG18659-PA	noDom	0	0	6	2	430	3.42	1	0.4286	Dom	0	0	6	9	187	2.84	1	1.4286
CG1865-PA	noDom	5	0	23	3	303	5.23	1	1.0000	Dom	0	0	2	0	10	5	1	0.3333
CG18673-PA	noDom	0	0	10	2	135	4.53	1	0.2727	Dom	0	2	0	0	12	4.92	1	0.3333
CG18678-PA	noDom	0	1	2	2	62	3.9	1	0.5000	Dom	0	0	9	1	166	4.45	1	0.2000
CG18681-PA	noDom	0	0	0	1	24	3.04	1	2.0000	Dom	1	1	8	3	201	3.96	1	0.4444
CG1869-PA	noDom	3	1	33	26	837	3.59	0.628767848	1.5882	Dom	0	0	1	0	15	4.53	1	0.5000
CG18735-PA	noDom	2	0	8	0	102	4.02	1	0.3333	Dom	0	1	9	6	182	3.47	0.4375	0.3500
CG18740-PA	noDom	1	5	33	11	734	4.12	0.009849786	0.1176	Dom	2	1	10	9	262	3.71	1	1.3636
CG18741-PB	noDom	0	0	2	0	139	2.38	1	0.3333	Dom	0	0	19	5	290	3.37	1	0.3000
CG18754-PA	noDom	0	2	0	0	33	3	1	0.3333	Dom	1	9	0	3	96	2.64	1	0.8000
CG18764-PA	noDom	4	5	8	4	178	4.01	0.396427721	0.4630	Dom	0	1	4	3	92	4.2	1	0.4000
CG1877-PA	noDom	0	0	6	16	445	4.74	1	2.4286	Dom	0	0	10	4	221	4.73	1	0.4545
CG18783-PB	noDom	4	5	11	10	371	3.49	1	0.7639	Dom	1	2	12	2	299	4.36	0.120588235	0.1538
CG18788-PA	noDom	9	4	7	15	356	4.18	0.042528505	4.0000	Dom	1	0	0	0	22	4.73	1	2.0000
CG18809-PA	noDom	0	1	2	3	71	2.01	1	0.6667	Dom	0	3	0	2	46	2.04	1	0.7500
CG18810-PA	noDom	4	5	7	2	166	4.3	0.334841629	0.3125	Dom	0	0	0	1	33	3.3	1	2.0000
CG18811-PA	noDom	1	7	14	12	385	4.65	0.052880106	0.2167	Dom	4	1	11	11	366	4.35	0.341880342	2.5000
CG18812-PC	noDom	0	1	7	6	332	4.22	1	0.4375	Dom	0	0	3	0	145	3.54	1	0.2500
CG18815-PA	noDom	0	0	0	1	94	3.19	1	2.0000	Dom	0	0	2	2	97	3.76	1	1.0000
CG1882-PA	noDom	1	0	7	2	280	2.75	1	0.7500	Dom	0	0	1	1	45	2.24	1	1.0000
CG1884-PA	noDom	0	1	33	30	1534	3.47	0.484375	0.4559	Dom	0	0	8	2	171	3.96	1	0.3333
CG1886-PA	noDom	2	2	14	18	737	3.89	1	1.2667	Dom	1	1	2	5	234	3.4	1	2.0000
CG1891-PA	noDom	1	2	11	5	164	4.26	0.523219814	0.3333	Dom	0	0	14	4	308	4.55	1	0.3333
CG1897-PA	noDom	2	0	11	6	328	3.83	1	1.7500	Dom	0	0	3	0	126	3.6	1	0.2500
CG1900-PB	noDom	0	0	7	3	185	3.84	1	0.5000	Dom	0	0	0	1	40	2.35	1	2.0000
CG1903-PB	noDom	0	8	27	35	1075	3.39	0.019640571	0.1429	Dom	0	4	3	4	99	4.13	0.236363636	0.2500
CG1906-PE	noDom	1	1	1	0	87	4.75	1	0.5000	Dom	0	0	1	8	239	4.07	1	4.5000
CG1907-PA	noDom	0	1	2	0	40	4.5	0.333333333	0.1667	Dom	0	0	23	5	223	4.69	1	0.2500
CG1912-PA	noDom	0	0	27	3	475	2.99	1	0.1429	Dom	0	0	6	1	110	2.18	1	0.2857
CG1916-PA	noDom	1	0	9	4	274	4.05	1	1.0000	Dom	0	0	1	1	40	5.35	1	1.0000
CG1921-PB	noDom	0	2	6	2	301	3.72	0.133333333	0.1429	Dom	5	2	5	8	196	4.45	0.349845201	3.0000
CG1934-PA	noDom	2	0	9	2	132	4.45	1	0.9000	Dom	2	6	11	3	164	5.01	0.026006192	0.1429
CG1937-PA	noDom	1	11	2	14	433	3.7	1	0.8333	Dom	0	2	0	3	55	3.36	1	1.3333
CG1951-PA	noDom	4	0	10	10	440	4.24	0.113965744	5.0000	Dom	0	0	4	3	229	3.91	1	0.8000
CG1954-PA	noDom	0	1	3	3	245	4.23	1	0.5000	Dom	0	0	7	3	413	4.06	1	0.5000
CG1963-PA	noDom	2	0	3	2	154	3.67	1	2.2500	Dom	0	0	1	0	13	3.46	1	0.5000
CG1964-PA	noDom	8	3	31	12	551	3.48	1	0.9141	Dom	0	2	14	10	438	3.45	0.203076923	0.2444
CG1966-PA	noDom	4	13	11	30	919	3.41	1	0.9226	Dom	0	1	2	3	200	3.6	1	0.6667
CG1967-PA	noDom	0	3	0	3	106	3.08	1	1.0000	Dom	0	0	0	3	72	3.53	1	4.0000
CG1973-PA	noDom	1	0	25	3	509	4.62	1	0.3077	Dom	0	1	13	3	250	3.66	0.235294118	0.1429
CG1975-PA	noDom	0	0	6	3	394	4.28	1	0.5714	Dom	0	0	1	0	47	4.55	1	0.5000
CG1977-PA	noDom	1	0	10	10	254	4.13	1	2.0000	Dom	0	0	39	49	1705	3.54	1	1.2500
CG1979-PA	noDom	12	39	25	14	578	4.32	0.000193294	0.1875	Dom	0	0	0	2	30	3.73	1	3.0000
CG1998-PA	noDom	0	0	4	1	230	4.16	1	0.4000	Dom	0	0	1	2	103	4.37	1	1.5000
CG2005-PB	noDom	1	0	17	6	438	3.56	1	0.7778	Dom	0	0	7	5	394	2.78	1	0.7500
CG2019-PA	noDom	5	1	34	29	836	4.08	0.222617657	2.5714	Dom	0	0	4	3	126	4.27	1	0.8000
CG2025-PA	noDom	3	20	5	25	744	3.63	1	0.8254	Dom	0	3	0	0	43	5.58	1	0.2500
CG2028-PA	noDom	0	1	1	0	59	4.19	1	0.2500	Dom	0	0	3	3	232	3.35	1	1.0000
CG2031-PA	noDom	2	3	7	11	480	4.47	1	1.1250	Dom	0	0	0	1	60	3.55	1	2.0000
CG2040-PA	noDom	2	1	17	5	717	3.9	1	0.5000	Dom	1	0	4	1	131	3.56	1	0.8000
CG2044-PA	noDom	3	2	3	3	74	4.51	1	1.3333	Dom	0	0	1	0	25	4.76	1	0.5000
CG2045-PA	noDom	0	3	4	6	97	4.13	0.496503497	0.3500	Dom	1	2	4	9	186	3.86	1	1.3333
CG2047-PA	noDom	3	2	6	7	216	3.92	1	1.5238	Dom	0	0	5	2	127	4.2	1	0.5000
CG2048-PA	noDom	0	0	1	1	45	3.84	1	1.0000	Dom	0	0	6	6	330	3.77	1	1.0000
CG2049-PC	noDom	1	0	40	7	624	4.23	1	0.3902	Dom	2	0	28	11	497	4.24	1	1.2414
CG2054-PA	noDom	3	2	9	9	362	2.94	1	1.3333	Dom	0	0	0	1	6	2	1	2.0000
CG2056-PA	noDom	2	5	1	3	95	2.54	1	1.0000	Dom	1	1	2	6	158	2.53	1	2.3333
CG2059-PA	noDom	0	2	8	2	124	3.74	0.090909091	0.1111	Dom	0	0	3	2	67	3	1	0.7500
CG2069-PA	noDom	1	2	40	29	899	3.53	0.573775989	0.4878	Dom	0	0	3	2	73	3.38	1	0.7500
CG2078-PA	noDom	0	0	19	7	281	3.48	1	0.4000	Dom	0	0	2	1	104	4	1	0.6667
CG2079-PA	noDom	2	3	12	12	409	4.23	1	0.7500	Dom	0	0	2	1	86	4.31	1	0.6667
CG2086-PB	noDom	0	1	5	4	194	2.93	1	0.4167	Dom	1	1	13	15	511	4.32	1	1.1429
CG2087-PA	noDom	5	5	25	20	510	4.72	1	0.8077	Dom	2	2	24	7	385	5.2	0.267570665	0.3200
CG2092-PB	noDom	10	6	50	10	882	4.58	0.088665825	0.3389	Dom	0	1	7	1	119	4.95	0.222222222	0.1250
CG2096-PA	noDom	0	0	0	2	123	3.02	1	3.0000	Dom	0	0	1	4	124	2	1	2.5000
CG2102-PA	noDom	2	4	15	9	425	3.41	0.359824849	0.3750	Dom	2	0	10	3	223	3.7	1	1.0909
CG2103-PA	noDom	1	5	6	4	323	3.54	0.145104895	0.2381	Dom	0	3	7	5	183	3.17	0.2	0.1875
CG2105-PB	noDom	1	2	16	17	473	3.02	1	0.7059	Dom	0	0	24	9	523	3.33	1	0.4000
CG2110-PA	noDom	1	2	18	8	411	4.35	0.26683087	0.3158	Dom	0	0	1	0	8	5.25	1	0.5000
CG2114-PA	noDom	1	0	19	2	224	4.57	1	0.3000	Dom	0	0	16	5	213	5.01	1	0.3529
CG2116-PA	noDom	0	9	4	8	217	2.26	0.103759398	0.1800	Dom	0	0	0	4	112	2.94	1	5.0000
CG2118-PA	noDom	8	2	12	15	521	4.36	0.072622324	3.6923	Dom	0	0	0	2	24	4.54	1	3.0000
CG2120-PA	noDom	3	4	5	1	93	3.96	0.265734266	0.2667	Dom	1	0	5	4	143	3.94	1	1.6667
CG2129-PA	noDom	0	0	7	2	176	3.64	1	0.3750	Dom	2	0	4	4	211	4.13	0.466666667	3.0000
CG2137-PA	noDom	0	1	17	21	475	3.4	1	0.6111	Dom	0	0	3	5	85	3.96	1	1.5000
CG2139-PC	noDom	0	0	9	2	270	4.5	1	0.3000	Dom	0	1	10	7	346	4.32	0.444444444	0.3636
CG2140-PB	noDom	0	1	0	1	32	2.38	1	1.0000	Dom	0	0	2	0	71	3.38	1	0.3333
CG2144-PA	noDom	7	7	21	14	698	4.16	0.542084807	0.6818	Dom	0	0	1	0	13	4.31	1	0.5000
CG2146-PC	noDom	1	5	60	20	1395	3.98	0.007270006	0.1148	Dom	0	0	5	3	101	3.78	1	0.6667
CG2152-PA	noDom	0	0	0	2	87	2.67	1	3.0000	Dom	0	1	1	3	75	2	1	1.0000
CG2157-PA	noDom	0	0	2	1	54	3.11	1	0.6667	Dom	1	0	2	2	141	4.2	1	2.0000
CG2158-PA	noDom	4	4	2	7	258	4.27	0.334841629	2.6667	Dom	4	4	1	4	141	4.82	0.564879565	2.5000
CG2160-PA	noDom	0	1	1	4	166	5.38	1	1.2500	Dom	1	0	2	3	118	4.87	1	2.6667
CG2161-PA	noDom	1	0	0	1	291	4.76	1	4.0000	Dom	0	0	4	1	244	5.48	1	0.4000
CG2162-PA	noDom	5	1	13	6	374	4.41	0.63715415	1.5000	Dom	1	0	2	2	72	5.53	1	2.0000
CG2173-PA	noDom	0	0	17	9	281	4.4	1	0.5556	Dom	0	0	18	7	347	4.89	1	0.4211
CG2175-PA	noDom	4	9	7	24	714	3.3	0.705818805	1.5625	Dom	6	8	1	8	224	2.95	0.175956632	3.5000
CG2179-PA	noDom	2	6	8	13	451	4.45	0.674903807	0.6667	Dom	3	0	7	6	128	5.35	0.25	3.5000
CG2182-PA	noDom	1	4	7	13	517	5.04	1	0.7000	Dom	0	0	0	1	16	4.31	1	2.0000
CG2184-PA	noDom	0	0	1	0	85	5.41	1	0.5000	Dom	0	0	1	0	133	5.05	1	0.5000
CG2185-PA	noDom	0	0	2	2	39	5.69	1	1.0000	Dom	0	0	2	5	117	4.9	1	2.0000
CG2186-PA	noDom	4	6	13	9	467	3.07	0.45009189	0.5102	Dom	0	2	5	3	326	3.14	0.444444444	0.2222
CG2187-PA	noDom	1	0	3	2	108	4.67	1	1.5000	Dom	0	3	8	5	353	4.8	0.2	0.1667
CG2189-PA	noDom	2	1	4	5	223	4.5	1	1.8000	Dom	2	1	5	5	201	4.38	1	1.5000
CG2191-PA	noDom	1	1	3	2	108	4.3	1	0.7500	Dom	1	0	9	6	339	3.56	1	1.4000
CG2202-PA	noDom	4	8	15	12	356	4	0.300844782	0.4514	Dom	1	0	11	2	330	4.68	1	0.5000
CG2210-PA	noDom	0	1	2	0	155	3.92	0.333333333	0.1667	Dom	0	0	1	0	9	3.44	1	0.5000
CG2216-PA	noDom	0	0	1	0	43	4.07	1	0.5000	Dom	0	1	2	1	136	4.04	1	0.3333
CG2218-PA	noDom	1	0	11	10	378	3.42	1	1.8333	Dom	0	0	0	1	9	2.78	1	2.0000
CG2229-PA	noDom	0	0	0	1	2	2	1	2.0000	Dom	0	6	6	7	141	2	0.109280554	0.1633
CG2239-PA	noDom	0	0	2	0	115	4.57	1	0.3333	Dom	0	0	2	0	61	4.1	1	0.3333
CG2241-PA	noDom	0	4	5	10	267	2.42	0.530443756	0.3667	Dom	0	0	0	1	17	2.41	1	2.0000
CG2244-PA	noDom	0	1	15	6	693	4.26	0.318181818	0.2188	Dom	0	0	1	1	57	3.32	1	1.0000
CG2252-PB	noDom	2	2	8	16	749	3.77	0.601465201	1.8889	Dom	0	4	15	19	870	3.67	0.138454244	0.2500
CG2253-PA	noDom	0	15	22	14	911	3.92	2.73E-05	0.0408	Dom	0	0	1	0	17	4.12	1	0.5000
CG2256-PB	noDom	0	0	4	5	179	3.87	1	1.2000	Dom	0	1	1	1	84	3.52	1	0.5000
CG2258-PA	noDom	0	0	17	2	469	3.31	1	0.1667	Dom	0	0	0	1	54	4.94	1	2.0000
CG2260-PA	noDom	4	3	13	6	433	4.68	0.661343874	0.6250	Dom	0	0	1	1	59	4.98	1	1.0000
CG2261-PA	noDom	0	0	1	2	84	3.13	1	1.5000	Dom	0	0	10	8	259	4.22	1	0.8182
CG2262-PA	noDom	0	0	4	4	380	3.3	1	1.0000	Dom	0	0	0	1	51	3.88	1	2.0000
CG2263-PA	noDom	2	1	7	6	200	5.38	1	1.3125	Dom	0	0	7	5	221	4.87	1	0.7500
CG2264-PA	noDom	1	0	9	13	454	4.43	0.434782609	2.8000	Dom	0	0	0	1	54	3.91	1	2.0000
CG2272-PA	noDom	1	1	8	9	422	3.03	1	1.1111	Dom	0	1	2	1	165	2.68	1	0.3333
CG2275-PA	noDom	0	0	5	3	158	3.41	1	0.6667	Dom	0	0	5	3	47	4.02	1	0.6667
CG2278-PA	noDom	0	3	5	14	353	3.56	1	0.6250	Dom	0	1	3	3	89	3.62	1	0.5000
CG2286-PA	noDom	0	0	26	8	530	3.59	1	0.3333	Dom	0	0	0	2	35	2.89	1	3.0000
CG2304-PD	noDom	2	3	9	7	460	3.86	0.635117205	0.6000	Dom	1	0	2	3	121	3.75	1	2.6667
CG2331-PA	noDom	0	0	7	18	674	4.13	1	2.3750	Dom	0	0	0	1	30	4.6	1	2.0000
CG2342-PA	noDom	0	2	8	2	83	4.37	0.090909091	0.1111	Dom	0	0	5	1	91	3.62	1	0.3333
CG2345-PA	noDom	4	3	4	3	88	5.18	1	1.0000	Dom	0	1	4	3	50	4.78	1	0.4000
CG2360-PA	noDom	0	0	0	1	8	2.38	1	2.0000	Dom	0	0	0	2	35	2	1	3.0000
CG2368-PB	noDom	0	0	3	5	528	3.87	1	1.5000	Dom	0	2	4	1	313	4.12	0.142857143	0.1333
CG2397-PA	noDom	0	7	19	15	365	3.67	0.009827088	0.1000	Dom	0	0	2	1	8	4	1	0.6667
CG2411-PA	noDom	2	0	26	7	830	3.02	1	0.8889	Dom	0	0	6	2	126	3.02	1	0.4286
CG2453-PA	noDom	0	1	1	2	58	2.07	1	0.7500	Dom	0	1	1	1	74	2.23	1	0.5000
CG2467-PA	noDom	1	3	5	36	786	3.16	0.447961341	3.0833	Dom	0	0	1	1	15	3.27	1	1.0000
CG2469-PA	noDom	0	1	7	8	267	4.05	1	0.5625	Dom	0	1	21	21	679	3.92	1	0.5000
CG2471-PA	noDom	0	0	0	3	165	3.64	1	4.0000	Dom	1	0	0	0	20	2.6	1	2.0000
CG2478-PA	noDom	3	6	29	32	1040	3.81	0.493885623	0.6286	Dom	0	0	0	2	30	3.07	1	3.0000
CG2493-PA	noDom	3	0	2	9	196	2.21	0.027472527	13.3333	Dom	1	0	0	0	81	2	1	2.0000
CG2503-PA	noDom	1	0	5	10	334	4.49	0.375	3.6667	Dom	1	1	0	4	73	4.04	0.333333333	5.0000
CG2505-PA	noDom	4	2	33	7	340	4.27	0.581173395	0.3922	Dom	0	0	8	2	87	5.17	1	0.3333
CG2507-PB	noDom	8	4	34	12	798	3.91	0.720003507	0.6686	Dom	3	7	32	11	565	3.61	0.021521452	0.1818
CG2508-PA	noDom	0	2	5	3	100	3.1	0.444444444	0.2222	Dom	0	0	5	4	182	3.64	1	0.8333
CG2512-PA	noDom	0	1	3	13	279	2.32	1	1.7500	Dom	0	0	0	1	5	2	1	2.0000
CG2522-PA	noDom	0	11	10	9	461	3.57	0.004048891	0.0758	Dom	0	0	0	1	13	3.38	1	2.0000
CG2530-PA	noDom	0	1	2	1	105	2.48	1	0.3333	Dom	0	0	3	9	317	2.72	1	2.5000
CG2534-PA	noDom	10	2	27	33	1217	5.06	0.024576081	4.4524	Dom	1	0	13	7	366	4.45	1	1.1429
CG2560-PA	noDom	0	0	2	2	146	3.79	1	1.0000	Dom	0	0	3	0	40	4.25	1	0.2500
CG2574-PA	noDom	3	3	1	1	36	2	1	1.0000	Dom	0	1	0	0	38	2	1	0.5000
CG2577-PA	noDom	0	2	2	1	57	4.49	0.4	0.2222	Dom	0	0	1	6	157	2.68	1	3.5000
CG2614-PA	noDom	0	3	11	7	343	4.33	0.090225564	0.1667	Dom	2	0	5	9	188	4.19	0.175	5.0000
CG2615-PB	noDom	1	0	7	10	335	5.11	0.444444444	2.7500	Dom	2	0	3	13	240	4.25	0.065359477	10.5000
CG2616-PA	noDom	0	4	3	2	77	4.84	0.166666667	0.1500	Dom	0	0	3	6	252	4.4	1	1.7500
CG2621-PD	noDom	1	2	5	4	459	3.8	1	0.5556	Dom	1	0	4	9	413	3.54	0.357142857	4.0000
CG2637-PA	noDom	0	6	8	13	440	3.86	0.135785953	0.2222	Dom	0	0	4	2	100	3.98	1	0.6000
CG2655-PA	noDom	1	1	5	1	196	3.49	0.464285714	0.3333	Dom	0	0	2	5	67	3.54	1	2.0000
CG2684-PA	noDom	5	11	14	18	714	4.23	0.5351838	0.6333	Dom	1	2	2	3	56	4.93	1	0.8889
CG2692-PA	noDom	0	1	3	7	281	4.14	1	1.0000	Dom	0	0	0	4	62	4.21	1	5.0000
CG2702-PA	noDom	6	9	12	26	444	4.37	0.74834868	1.4538	Dom	0	4	2	5	76	4.13	0.490909091	0.4000
CG2707-PA	noDom	1	4	8	7	429	3.2	0.318885449	0.3556	Dom	0	1	2	3	93	3.71	1	0.6667
CG2708-PA	noDom	0	2	10	24	662	3.63	1	0.7576	Dom	0	1	0	5	82	2.61	1	3.0000
CG2709-PA	noDom	0	0	5	3	123	4.24	1	0.6667	Dom	0	0	1	0	34	3.26	1	0.5000
[truncated: 2,970 more rows]
