# Supplementary material for: Rampant Adaptive Evolution in Regions of Proteins with Unknown Function in Drosophila simulans
Source: PLoS One. 2007 Oct 31;2(10):e1113. doi: 10.1371/journal.pone.0001113 (PMC2040203; doi:10.1371/journal.pone.0001113)
Supplement: Table S3 — Estimates of polymorphism and divergence for (1) the portion of each gene in protein domains and (2) the remainder of the protein for each gene. (1.10 MB TXT) [file pone.0001113.s003.txt]

domORnot	CG	ARM	Nsites	Ssites	piavgsamplesize	NpiAdj	SpiAdj	Nsites	Ssites	mdN	mdS	sdN	sdS	ydN	ydS
dom	CG10016-PA	2L	110.33	33.67	4.54	0.0000	0.0000	119.8	24.2	0	0.0951	0	0	0	0.0455
nodom	CG10016-PA	2L	78.33	20.67	3.42	0.0000	0.0000	76.1	22.9	0	0	0	0	0	0
nodom	CG10017-PA	2L	549.28	200.72	3.72	0.0024	0.0502	513.1	236.9	0	0.0828	0.002	0.0194	0.0139	0.2193
dom	CG10019-PA	2L	1469.71	471.29	4.62	0.0000	0.0262	1455.6	467.4	0.0028	0.0457	0.0007	0.048	0.0084	0.1125
nodom	CG10019-PA	2L	1058.36	351.64	4.89	0.0038	0.0173	1016.5	354.5	0.0044	0.0276	0.0046	0.0262	0.0202	0.122
dom	CG10021-PA	2L	837.50	296.50	3.99	0.0012	0.0607	768.3	368.7	0.0013	0.0511	0.0013	0.0687	0.0053	0.1444
nodom	CG10021-PA	2L	829.94	265.06	3.88	0.0006	0.0629	790.7	304.3	0.0026	0.0788	0.0013	0.0673	0.0077	0.1692
dom	CG10031-PA	2L	139.17	37.83	4.71	0.0072	0.0687	137.7	42.3	0.0225	0.0541	0	0.0201	0.0381	0.3036
nodom	CG10031-PA	2L	152.69	54.31	3.43	0.0175	0.0399	134.7	66.3	0.0078	0.0341	0.0155	0.0283	0.0627	0.2349
dom	CG10033-PA	2L	1401.02	422.98	3.68	0.0000	0.0349	1464.5	353.5	0.0007	0.0693	0.0007	0.0405	0.0063	0.1988
nodom	CG10033-PA	2L	1071.45	341.55	4.24	0.0014	0.0201	1066.7	337.3	0.0081	0.0513	0.0042	0.0194	0.0296	0.153
dom	CG10034-PA	2L	153.33	41.67	3.11	0.0000	0.0480	137.4	60.6	0	0.0158	0	0.0586	0.0072	0.1214
nodom	CG10034-PA	2L	952.90	340.10	3.93	0.0010	0.0586	980.3	336.7	0.002	0.0622	0.001	0.0554	0.0083	0.1587
dom	CG10043-PA	2L	823.67	256.33	3.99	0.0000	0.0133	793.4	292.6	0	0.0511	0	0.0206	0.0064	0.2215
nodom	CG10043-PA	2L	735.61	230.39	4.03	0.0007	0.0217	726.8	230.2	0.0014	0.0581	0	0.029	0.0069	0.1488
dom	CG10084-PA	2L	752.67	231.33	5.41	0.0000	0.0055	696	288	0.0043	0.0612	0.0015	0.0168	0.0088	0.1687
nodom	CG10084-PA	2L	1666.77	535.23	4.76	0.0012	0.0006	1576.9	625.1	0.0058	0.054	0.0057	0.0219	0.0209	0.1873
dom	CG10123-PA	2L	204.67	83.33	3.61	0.0187	0.0080	138.4	110.6	0.0224	0.0345	0.0238	0.0597	0.286	0.3039
nodom	CG10123-PA	2L	2459.23	756.77	4.14	0.0026	0.0196	2417	832	0.0105	0.0692	0.008	0.0834	0.0336	0.231
dom	CG10132-PA	2L	388.83	130.17	3.57	0.0017	0.0128	388	131	0	0.0125	0	0.0343	0.0106	0.1699
nodom	CG10132-PA	2L	2366.26	744.74	4.07	0.0006	0.0214	2548	623	0.0012	0.0565	0.0012	0.045	0.0068	0.2321
dom	CG10165-PA	2L	440.47	141.53	4.73	0.0000	0.0191	431.9	150.1	0.0023	0.1017	0.0046	0.0561	0.0214	0.3385
nodom	CG10165-PA	2L	77.73	24.27	4.47	0.0000	0.0701	74.2	27.8	0.028	0.07	0	0.1042	0	0.1767
dom	CG10166-PA	2L	247.83	73.17	3.72	0.0000	0.0182	231.2	89.8	0.0088	0.0726	0	0.0763	0.0044	0.2309
nodom	CG10166-PA	2L	302.87	99.13	4.80	0.0000	0.0454	304.5	97.5	0	0.0399	0	0.0617	0.0034	0.265
dom	CG10178-PA	2L	99.00	30.00	2.74	0.0000	0.0000	103.3	28.7	0	0	0	0	0	0.1177
nodom	CG10178-PA	2L	817.33	253.67	2.54	0.0012	0.0302	1095.2	323.8	0.0055	0.0916	0.0027	0.0511	0.0111	0.2182
dom	CG10186-PA	2L	309.67	104.33	4.47	0.0000	0.0038	360.4	86.6	0	0.0617	0	0.05	0.0056	0.3085
nodom	CG10186-PA	2L	3344.23	1113.77	4.12	0.0014	0.0245	3565.3	991.7	0.0026	0.077	0.002	0.0587	0.0043	0.1857
dom	CG10188-PA	2L	954.67	296.33	4.79	0.0000	0.0112	927.9	323.1	0	0.0735	0	0.0555	0.0033	0.2604
nodom	CG10188-PA	2L	2038.50	637.50	4.31	0.0009	0.0088	2054.5	615.5	0.0028	0.0646	0.0031	0.0592	0.0079	0.2352
nodom	CG10195-PA	2L	747.28	239.72	4.46	0.0103	0.0339	705.1	281.9	0.0121	0.0338	0.0156	0.067	0.0625	0.2187
dom	CG10203-PA	2L	531.79	203.21	3.34	0.0000	0.0074	487.8	214.2	0	0.0561	0	0.0111	0.0063	0.1273
dom	CG10206-PA	2L	231.00	54.00	3.98	0.0022	0.0000	236.2	33.8	0	0.0201	0	0.0714	0.0188	0.2075
nodom	CG10206-PA	2L	941.93	300.07	4.38	0.0000	0.0280	969.8	272.2	0	0.0609	0	0.0153	0.0022	0.1954
dom	CG10211-PA	2L	2318.44	756.56	3.49	0.0004	0.0602	2486.3	756.7	0.0012	0.0876	0.0012	0.0833	0.0032	0.1424
nodom	CG10211-PA	2L	707.33	231.67	4.07	0.0015	0.0655	707.1	231.9	0.0014	0.0691	0.0014	0.1154	0.01	0.2031
dom	CG10237-PB	2L	381.17	116.83	4.49	0.0000	0.0114	410.8	87.2	0	0.1592	0	0	0	0.3213
nodom	CG10237-PB	2L	356.61	117.39	4.96	0.0015	0.0148	405.1	68.9	0.0025	0.0743	0	0	0.0025	0.3594
dom	CG10262-PA	2L	52.80	19.20	5.00	0.0000	0.0417	51.7	20.3	0	0	0	0.2094	0.0933	0.3587
nodom	CG10262-PA	2L	525.69	167.31	5.14	0.0055	0.0403	567.6	125.4	0.0053	0.1025	0.0093	0.0267	0.0663	0.3239
dom	CG10263-PD	2L	85.33	28.67	3.95	0.0000	0.0349	99	15	0	0.1765	0	0	0.0001	0.6422
nodom	CG10263-PD	2L	905.42	321.58	4.29	0.0046	0.0174	917.4	288.6	0.0153	0.0271	0.0097	0.058	0.0344	0.1914
nodom	CG10302-PA	2L	3183.17	1001.83	4.94	0.0009	0.0225	3144.4	1040.6	0.0073	0.0886	0.01	0.0503	0.0118	0.2974
nodom	CG10305-PA	2L	240.83	77.17	5.36	0.0000	0.0078	283.5	34.5	0	0.1005	0	0	0	0.3327
dom	CG10333-PA	2L	794.10	252.90	4.01	0.0017	0.0428	848	271	0.0012	0.0418	0.0024	0.0534	0.0036	0.1842
nodom	CG10333-PA	2L	1039.46	292.54	4.07	0.0004	0.0889	1026.3	317.7	0.0029	0.0693	0.002	0.072	0.0109	0.2173
dom	CG10334-PA	2L	101.44	33.56	3.91	0.0066	0.0000	104.1	30.9	0	0.2068	0.0094	0.078	0	0.1607
nodom	CG10334-PA	2L	425.06	141.94	4.83	0.0008	0.0298	444.4	122.6	0	0.0318	0.0045	0.076	0.0115	0.1866
dom	CG10337-PA	2L	465.17	158.83	4.04	0.0044	0.0437	435	189	0.012	0.038	0.0022	0.0513	0.0146	0.2211
nodom	CG10337-PA	2L	69.44	23.56	4.97	0.0259	0.0000	67.7	25.3	0	0.0963	0	0	0.1172	0.1575
dom	CG10341-PA	2L	156.83	47.17	4.43	0.0032	0.0367	144.1	59.9	0	0.034	0.014	0	0.0289	0.3941
nodom	CG10341-PA	2L	1129.89	346.11	4.95	0.0055	0.0609	1075.7	385.3	0.0214	0.0567	0.0101	0.0636	0.0682	0.231
dom	CG10343-PA	2L	240.33	68.67	4.17	0.0042	0.0301	246.8	62.2	0	0.0816	0.0041	0.0613	0.0251	0.2451
nodom	CG10343-PA	2L	256.67	76.33	4.01	0.0000	0.0218	239.3	93.7	0.0042	0.0645	0	0.0516	0.0173	0.2514
dom	CG10348-PA	2L	299.61	87.39	2.42	0.0000	0.0648	306.2	71.8	0	0.1067	0	0	0.0066	0.4054
nodom	CG10348-PA	2L	870.67	287.33	2.71	0.0019	0.0255	845.5	309.5	0.0036	0.0361	0.0047	0.0442	0.0243	0.1663
dom	CG10354-PA	2L	233.00	61.00	4.95	0.0000	0.0426	230.5	51.5	0.0137	0.0232	0	0.0545	0.0186	0.5399
nodom	CG10354-PA	2L	1863.96	545.04	4.34	0.0005	0.0459	1885.9	517.1	0.0048	0.0834	0.0021	0.0653	0.0135	0.3459
dom	CG10360-PA	2L	217.33	61.67	4.29	0.0015	0.0238	221.9	57.1	0.0277	0.0707	0.009	0.097	0.0045	0.2026
nodom	CG10360-PA	2L	1153.49	364.51	4.53	0.0051	0.0246	1091.4	426.6	0.0206	0.0343	0.0065	0.046	0.0507	0.2212
dom	CG10363-PA	2L	57.33	17.67	3.28	0.0000	0.0283	58.1	16.9	0	0	0.0181	0	0.0358	0.5386
nodom	CG10363-PA	2L	3231.30	1004.70	3.82	0.0021	0.0285	3388.6	1012.4	0.0118	0.0705	0.0048	0.036	0.0224	0.2295
dom	CG10366-PA	2L	510.89	152.11	3.51	0.0013	0.0362	541.8	121.2	0.0018	0.1305	0.0053	0.0871	0.0076	0.5774
nodom	CG10366-PA	2L	819.64	251.36	3.99	0.0031	0.0444	813.3	254.7	0.0159	0.0393	0.0158	0.0631	0.0649	0.2705
dom	CG10372-PA	2L	208.00	68.00	4.47	0.0000	0.0074	201.1	74.9	0.0153	0.0251	0	0.0443	0.054	0.1347
nodom	CG10372-PA	2L	848.25	267.75	4.64	0.0013	0.0315	839.9	276.1	0.0029	0.0666	0.0043	0.0658	0.0083	0.2069
dom	CG10376-PA	2L	568.42	181.58	3.90	0.0073	0.0652	544.3	205.7	0.0014	0.0465	0.0098	0.021	0.0265	0.2187
nodom	CG10376-PA	2L	408.90	125.10	3.83	0.0052	0.0373	389.1	138.9	0.005	0.0478	0.0054	0.0139	0.049	0.2321
dom	CG10377-PA	2L	821.00	274.00	3.76	0.0000	0.0153	858.2	236.8	0.0024	0.0101	0	0.0511	0	0.1647
nodom	CG10377-PA	2L	127.50	40.50	4.48	0.0000	0.0198	131.3	36.7	0	0.0181	0.0076	0.1049	0	0.148
dom	CG10385-PA	2L	351.83	74.17	4.94	0.0082	0.0162	333.1	92.9	0.0189	0.024	0.0185	0.0832	0.1071	0.1955
nodom	CG10385-PA	2L	2062.34	607.66	4.19	0.0037	0.0275	1979.2	690.8	0.0282	0.0375	0.0144	0.0524	0.0463	0.1916
dom	CG10387-PA	2L	497.03	162.97	3.77	0.0013	0.0532	521.8	138.2	0	0.08	0	0.0212	0.004	0.3852
nodom	CG10387-PA	2L	1199.95	336.05	5.11	0.0065	0.0454	1133.7	390.3	0.0155	0.0527	0.0053	0.0398	0.0492	0.3107
dom	CG10393-PA	2L	161.20	57.80	4.95	0.0066	0.0519	152.3	54.7	0.0067	0.0769	0	0.0334	0.0066	0.2156
nodom	CG10393-PA	2L	295.33	76.67	4.94	0.0027	0.0417	308	64	0.0099	0.0757	0	0.046	0.0034	0.256
dom	CG10413-PA	2L	901.22	316.78	4.67	0.0007	0.0431	894.2	323.8	0	0.0936	0.0011	0.0352	0.0046	0.1973
nodom	CG10413-PA	2L	1237.64	367.36	3.91	0.0005	0.0543	1217	388	0	0.0421	0.0016	0.06	0.0083	0.2457
dom	CG10414-PA	2L	113.00	37.00	4.94	0.0035	0.0108	117	33	0.0083	0.0308	0.0084	0	0.0174	0.2911
nodom	CG10414-PA	2L	1683.14	479.86	3.57	0.0057	0.0439	1585.3	586.7	0.0099	0.0582	0.0163	0.0318	0.0435	0.2483
dom	CG10428-PA	2L	262.40	82.60	4.70	0.0000	0.0424	246.5	98.5	0	0.0798	0	0.018	0.0169	0.2979
nodom	CG10428-PA	2L	1077.67	332.33	4.22	0.0011	0.0360	1055.8	354.2	0.0049	0.0857	0.0038	0.0551	0.0197	0.1783
dom	CG10431-PA	2L	383.05	123.95	4.93	0.0081	0.0253	367.2	139.8	0.0102	0.0982	0.0181	0.0222	0.0418	0.2432
nodom	CG10431-PA	2L	1272.58	368.42	4.61	0.0034	0.0399	1227.8	413.2	0.0074	0.0612	0.0073	0.0737	0.0233	0.207
dom	CG10446-PA	2L	415.63	142.37	5.13	0.0000	0.0117	400.1	157.9	0.0025	0.0215	0	0.0383	0.0127	0.1391
nodom	CG10446-PA	2L	730.27	232.73	4.75	0.0024	0.0301	735.5	227.5	0.0014	0.1173	0.0014	0.0694	0.0041	0.1828
dom	CG10447-PA	2L	151.83	43.17	3.85	0.0000	0.0208	157.3	37.7	0	0.1843	0	0	0.0001	0.5033
nodom	CG10447-PA	2L	214.33	58.67	3.48	0.0000	0.0284	220.8	52.2	0	0	0.0045	0.1269	0.0136	0.2296
dom	CG10449-PA	2L	362.53	87.47	4.97	0.0037	0.0267	329.4	90.6	0	0.0523	0.0032	0.0545	0.0171	0.184
nodom	CG10449-PA	2L	626.83	210.17	4.52	0.0000	0.0197	612.6	263.4	0.005	0.0578	0	0.0113	0.0153	0.2266
nodom	CG10463-PA	2L	1335.42	404.58	3.78	0.0035	0.0548	1318.4	421.6	0.0077	0.0907	0.006	0.0644	0.023	0.2406
dom	CG10473-PA	2L	742.71	202.29	4.25	0.0007	0.0082	732.1	206.9	0.0073	0.0554	0.0192	0.0276	0.0523	0.222
nodom	CG10473-PA	2L	949.72	313.28	4.00	0.0031	0.0193	908.4	357.6	0.0066	0.0291	0.01	0.0543	0.0283	0.1601
dom	CG10484-PA	2L	395.00	136.00	3.76	0.0000	0.0088	394.1	136.9	0	0.0652	0	0.0392	0	0.2654
nodom	CG10484-PA	2L	724.07	226.93	4.35	0.0000	0.0197	743.5	207.5	0	0.0403	0.004	0.0711	0.0054	0.2878
dom	CG10492-PA	2L	714.17	209.83	3.69	0.0009	0.0052	659.2	258.8	0.0015	0.0448	0	0.0577	0.0199	0.1266
nodom	CG10492-PA	2L	1127.00	358.00	2.86	0.0000	0.0056	1140.6	347.4	0.0044	0.0624	0.0026	0.0505	0.0179	0.1812
dom	CG10495-PA	2L	127.17	40.83	5.79	0.0031	0.0441	115.5	52.5	0	0.0345	0	0.1287	0.0087	0.3905
nodom	CG10495-PA	2L	781.62	238.38	4.91	0.0045	0.0375	747	270	0.0079	0.0476	0.0084	0.0907	0.0329	0.2205
dom	CG10501-PA	2L	52.22	13.78	2.95	0.0000	0.0484	60.5	5.5	0	0.183	0	0.183	0	0
nodom	CG10501-PA	2L	1108.50	355.50	4.35	0.0030	0.0639	1090.9	373.1	0.0009	0.0709	0	0.0686	0.0132	0.2492
dom	CG10528-PA	2L	369.83	86.17	3.99	0.0027	0.1006	352.5	97.5	0.0148	0.0139	0.0054	0.0776	0.0439	0.4862
nodom	CG10528-PA	2L	472.57	151.43	3.90	0.0025	0.0295	469.5	142.5	0.0084	0.0677	0.0085	0.0277	0.0197	0.3899
dom	CG10561-PA	2L	63.67	26.33	2.53	0.0000	0.0253	61.3	28.7	0	0.0576	0.0161	0.2554	0.0001	0.5257
nodom	CG10561-PA	2L	1070.08	351.92	4.05	0.0029	0.0467	1073.4	348.6	0.0054	0.0827	0.0081	0.0779	0.017	0.2146
dom	CG10570-PA	2L	53.67	18.33	2.88	0.0000	0.0000	41.1	30.9	0	0	0	0.0294	0	0.062
nodom	CG10570-PA	2L	113.00	25.00	2.96	0.0000	0.0400	134.5	12.5	0.0076	0.1664	0	0.2114	0	0.1071
nodom	CG10593-PA	2L	1424.49	435.51	3.89	0.0022	0.0564	1447.8	412.2	0.0021	0.096	0.0028	0.0592	0.0069	0.1942
dom	CG10600-PA	2L	1501.19	478.81	3.87	0.0024	0.0049	1320.8	611.2	0.0131	0.0333	0.0103	0.0246	0.0547	0.1701
nodom	CG10600-PA	2L	1618.86	496.14	4.12	0.0008	0.0181	1572.1	542.9	0.0073	0.0424	0.0072	0.0474	0.0161	0.1696
nodom	CG10602-PA	2L	1550.97	471.03	4.41	0.0017	0.0229	1545.4	476.6	0.004	0.0837	0.0033	0.0606	0.0113	0.1788
dom	CG10604-PB	2L	170.17	57.83	5.12	0.0000	0.0357	179.1	48.9	0	0.1087	0	0	0.0114	0.2161
nodom	CG10604-PB	2L	802.76	256.24	3.72	0.0006	0.0364	791.3	255.7	0.0051	0.045	0	0.0256	0.0347	0.1956
dom	CG10619-PA	2L	606.92	182.08	4.22	0.0000	0.0104	625.1	163.9	0	0.0257	0	0.0058	0	0.0453
nodom	CG10619-PA	2L	619.10	193.90	4.66	0.0011	0.0103	623.9	189.1	0	0.0258	0	0.0184	0.0032	0.0895
dom	CG10631-PA	2L	1126.07	307.93	3.90	0.0039	0.0298	1078.7	355.3	0.0066	0.0145	0.0066	0.0598	0.0346	0.2232
nodom	CG10631-PA	2L	5692.94	1702.06	3.61	0.0042	0.0333	6640.1	2176.9	0.0079	0.0482	0.0064	0.0443	0.0277	0.2471
dom	CG10637-PA	2L	862.78	271.22	4.46	0.0006	0.0253	829.9	304.1	0.0011	0.054	0.0037	0.0455	0.0111	0.1937
nodom	CG10637-PA	2L	2530.45	793.55	4.11	0.0025	0.0184	2352.3	944.7	0.0021	0.0339	0.0043	0.0316	0.0196	0.1664
dom	CG10641-PA	2L	166.83	43.17	4.13	0.0000	0.0247	167	43	0	0.0242	0	0.0557	0	0.2654
nodom	CG10641-PA	2L	339.67	101.33	4.73	0.0000	0.0273	379.5	61.5	0	0.1009	0	0.0983	0.0054	0.241
dom	CG10650-PA	2L	567.85	203.15	4.11	0.0036	0.0166	585.5	185.5	0.024	0.0548	0.0194	0.0244	0.1122	0.2263
nodom	CG10650-PA	2L	374.83	129.17	3.92	0.0073	0.0077	375.8	128.2	0.0477	0.064	0.0339	0.0756	0.1134	0.2994
dom	CG10652-PA	2L	98.67	39.33	3.02	0.0000	0.0000	118.9	19.1	0	0.0448	0	0	0	0.0945
nodom	CG10652-PA	2L	127.67	40.33	3.25	0.0000	0.0000	166.9	28.1	0	0.0355	0	0	0.0061	0.2846
dom	CG10655-PA	2L	71.00	25.00	4.97	0.0000	0.0440	70.8	25.2	0	0.04	0	0.0421	0.0144	0.1562
nodom	CG10655-PA	2L	1099.76	349.24	4.77	0.0028	0.0256	1059.4	389.6	0.016	0.0617	0.0093	0.0429	0.0516	0.2182
dom	CG10662-PA	2L	122.56	42.44	3.02	0.0054	0.0707	96	69	0	0.0475	0	0.0749	0.0111	0.1251
nodom	CG10662-PA	2L	1949.26	621.74	3.92	0.0005	0.0459	1994.3	555.7	0.0015	0.0587	0.0005	0.0452	0.0077	0.2429
dom	CG10679-PA	2L	176.83	51.17	3.59	0.0000	0.0391	174.9	53.1	0	0.0334	0	0.0672	0	0.2265
dom	CG10687-PA	2L	669.52	215.48	4.54	0.0006	0.0483	699.3	185.7	0.0058	0.054	0.0029	0.0603	0.0015	0.2005
nodom	CG10687-PA	2L	599.11	189.89	3.98	0.0011	0.0283	608.5	180.5	0.0066	0.0588	0.0033	0.0439	0.0135	0.1964
dom	CG10689-PA	2L	652.89	217.11	3.53	0.0008	0.0325	646.4	223.6	0	0.0568	0	0.0586	0.0016	0.2638
nodom	CG10689-PA	2L	1397.40	408.60	4.48	0.0000	0.0477	1441.3	364.7	0.0014	0.0883	0	0.0703	0.0021	0.2909
nodom	CG10692-PA	2L	752.10	225.90	4.76	0.0062	0.0406	745.3	232.7	0.0141	0.0343	0.0126	0.0758	0.0458	0.2794
dom	CG10697-PC	2L	54.00	12.00	5.00	0.0000	0.0333	45.4	20.6	0	0.0463	0	0	0	0.1014
nodom	CG10697-PC	2L	1119.17	344.83	3.69	0.0010	0.0343	1150.9	313.1	0.0017	0.0853	0.0009	0.0513	0.0088	0.2265
dom	CG10699-PB	2L	661.33	184.67	4.60	0.0000	0.0125	694.9	142.1	0	0.0382	0	0.0271	0.0058	0.167
nodom	CG10699-PB	2L	535.00	167.00	4.57	0.0000	0.0200	562.6	139.4	0	0.0939	0	0.0031	0.0089	0.1825
dom	CG10718-PA	2L	854.21	279.79	5.17	0.0013	0.0257	880.8	253.2	0.0012	0.038	0	0.0433	0.0059	0.2688
nodom	CG10718-PA	2L	1687.82	541.18	4.49	0.0017	0.0168	1699.2	523.8	0.0076	0.0828	0.0034	0.0457	0.0189	0.3094
dom	CG10719-PA	2L	794.87	249.13	4.81	0.0017	0.0281	800.7	231.3	0.0013	0.0394	0.0012	0.0402	0.0025	0.133
nodom	CG10719-PA	2L	1563.68	497.32	5.07	0.0010	0.0348	1610	451	0.0012	0.0528	0.0006	0.0413	0.0051	0.2471
dom	CG10728-PA	2L	195.61	71.39	5.44	0.0000	0.0271	189.3	77.7	0.0096	0.1149	0.0169	0.0309	0.052	0.2647
nodom	CG10728-PA	2L	631.10	202.90	5.10	0.0024	0.0056	648.6	185.4	0.0095	0.0656	0.003	0.0586	0.0289	0.2703
nodom	CG10805-PA	2L	4722.33	1511.67	4.49	0.0018	0.0442	4604	1633	0.0064	0.0578	0.01	0.0613	0.032	0.2521
nodom	CG10833-PA	2L	1131.72	344.28	5.07	0.0050	0.0566	1110.2	359.8	0.012	0.0833	0.0037	0.0742	0.0349	0.2257
dom	CG10839-PA	2L	154.50	46.50	4.70	0.0000	0.0129	147.2	53.8	0.0072	0	0.0072	0.075	0	0.1186
nodom	CG10839-PA	2L	271.00	74.00	4.43	0.0000	0.0333	259.3	85.7	0	0.053	0.0038	0.0687	0.0316	0.1732
dom	CG10869-PA	2L	289.33	97.67	4.09	0.0035	0.0294	200.2	186.8	0.0408	0.03	0.0003	0.0059	0.082	0.1963
nodom	CG10869-PA	2L	1215.83	368.17	3.73	0.0004	0.0545	1239.6	326.4	0.0015	0.0896	0.0024	0.0464	0.0307	0.2931
dom	CG10874-PA	2L	69.33	11.67	4.22	0.0096	0.0000	46.4	34.6	0	0.0275	0	0	0.045	0
nodom	CG10874-PA	2L	667.92	199.08	4.18	0.0018	0.0333	693.6	167.4	0.0087	0.0728	0	0.0458	0.0073	0.1966
dom	CG10882-PA	2L	1004.89	354.11	4.21	0.0026	0.0164	877	470	0.0023	0.0394	0.0012	0.0218	0.0167	0.1133
nodom	CG10882-PA	2L	1675.18	544.82	4.66	0.0003	0.0470	1700.1	519.9	0.0018	0.06	0.0006	0.0451	0.0048	0.1417
dom	CG10890-PA	2L	604.00	179.00	4.74	0.0033	0.0300	594.5	185.5	0.0051	0.0769	0.0034	0.0134	0.017	0.2163
nodom	CG10890-PA	2L	2328.24	641.76	4.05	0.0078	0.0502	2245.2	721.8	0.0059	0.0602	0.0068	0.058	0.043	0.2724
dom	CG10895-PA	2L	749.13	237.87	4.51	0.0005	0.0311	753	234	0.0027	0.0741	0	0.0279	0.0013	0.2852
nodom	CG10895-PA	2L	344.17	96.83	4.71	0.0000	0.0103	352.4	88.6	0.0028	0.0191	0	0.0177	0.0057	0.3192
dom	CG10922-PA	2L	200.33	57.67	4.27	0.0000	0.0173	215.7	42.3	0	0.1632	0.0046	0.0022	0.0249	0.4405
nodom	CG10922-PA	2L	707.00	202.00	3.48	0.0009	0.0248	726.9	185.1	0.0041	0.0758	0.0069	0.0703	0.0126	0.2049
dom	CG1099-PA	2L	1195.17	352.83	4.40	0.0000	0.0034	1134.4	419.6	0.0009	0.0483	0.0018	0.0449	0.0082	0.2122
nodom	CG1099-PA	2L	1301.42	423.58	3.95	0.0014	0.0063	1245	492	0.0057	0.0538	0.014	0.0405	0.0335	0.2087
dom	CG11024-PA	2L	191.33	57.67	3.90	0.0000	0.0087	203	46	0	0.0399	0	0.0515	0.0049	0.2365
nodom	CG11024-PA	2L	104.33	24.67	4.19	0.0000	0.0405	108.7	20.3	0.0282	0.1051	0	0	0.0094	0.1037
dom	CG11029-PA	2L	287.72	96.28	2.99	0.0000	0.0554	306.5	77.5	0	0.1694	0.0034	0.0647	0.0033	0.2813
nodom	CG11029-PA	2L	719.29	237.71	3.06	0.0050	0.0974	727.7	229.3	0.0055	0.0992	0.0084	0.1318	0.0142	0.2202
dom	CG11030-PA	2L	58.00	8.00	2.00	0.0000	0.2500	54.7	11.3	0	0.0822	0	0.1153	0.0951	0.4624
nodom	CG11030-PA	2L	685.83	217.17	3.07	0.0022	0.0591	719.7	210.3	0	0.0753	0	0.0859	0.007	0.1907
dom	CG11098-PA	2L	448.09	124.91	5.30	0.0065	0.0502	410	115	0.0139	0	0.0147	0.0974	0.0591	0.418
nodom	CG11098-PA	2L	2854.88	862.12	4.72	0.0077	0.0224	2749.7	958.3	0.0162	0.0581	0.0109	0.032	0.0442	0.2077
dom	CG11147-PA	2L	531.61	173.39	3.35	0.0000	0.0615	538.6	166.4	0	0.1154	0	0.0684	0.0037	0.1999
nodom	CG11147-PA	2L	1093.31	334.69	4.21	0.0000	0.0602	1072.8	355.2	0.0009	0.0746	0.0009	0.0518	0.0075	0.1868
dom	CG11181-PA	2L	1206.53	323.47	4.94	0.0071	0.0267	1167.1	332.9	0.0099	0.0831	0.0133	0.0857	0.0339	0.2477
nodom	CG11181-PA	2L	1420.39	406.61	4.11	0.0028	0.0443	1435.3	391.7	0.0048	0.0722	0.0093	0.0759	0.0411	0.2876
dom	CG11188-PA	2L	270.39	53.61	3.02	0.0074	0.0000	189.3	122.7	0.0226	0.069	0.0232	0.0212	0.0109	0.0675
nodom	CG11188-PA	2L	884.13	246.87	4.10	0.0037	0.0694	914.5	216.5	0.0077	0.1094	0.0055	0.0745	0.0089	0.34
dom	CG11199-PA	2L	542.65	171.35	4.49	0.0022	0.0196	510.2	203.8	0	0.0662	0.002	0.029	0.004	0.1258
nodom	CG11199-PA	2L	2232.07	656.93	4.61	0.0004	0.0334	2327.1	561.9	0	0.0991	0.0013	0.038	0.0026	0.2203
dom	CG11221-PA	2L	610.73	190.27	3.82	0.0000	0.0983	696.6	104.4	0.0015	0.1392	0	0.1419	0.0029	0.2879
nodom	CG11221-PA	2L	432.17	134.83	3.65	0.0000	0.0897	487.2	79.8	0	0.1294	0	0.0937	0.0021	0.4011
dom	CG11236-PA	2L	103.17	34.83	4.09	0.0162	0.0622	106.6	31.4	0	0	0.0098	0.0299	0.0408	0.2327
nodom	CG11236-PA	2L	661.15	217.85	3.96	0.0014	0.0569	667	218	0.0093	0.1415	0.0108	0.0811	0.0187	0.373
dom	CG11266-PA	2L	770.78	255.22	3.10	0.0000	0.0189	728.8	276.2	0.002	0.0543	0.0037	0.0353	0.0086	0.2253
nodom	CG11266-PA	2L	570.67	185.33	4.43	0.0000	0.0212	563.9	192.1	0.0018	0.0409	0.0053	0.0386	0.0147	0.2691
dom	CG11289-PA	2L	62.71	21.29	4.54	0.0191	0.0658	57.8	26.2	0	0.0875	0.0183	0.0271	0.0986	0.4568
nodom	CG11289-PA	2L	1057.11	328.89	4.99	0.0161	0.0721	1032.9	353.1	0.009	0.0592	0.0132	0.0704	0.055	0.3021
dom	CG11319-PA	2L	238.18	79.82	3.92	0.0000	0.0831	257.2	60.8	0	0.1753	0	0	0	0.4035
nodom	CG11319-PA	2L	1854.19	611.81	4.02	0.0023	0.0398	1912.4	574.6	0.0021	0.0668	0.0021	0.0425	0.0127	0.1531
dom	CG11323-PA	2L	164.33	63.67	5.97	0.0032	0.0492	144.9	83.1	0.0074	0.0957	0	0.0188	0.0515	0.2379
nodom	CG11323-PA	2L	2102.05	645.95	4.62	0.0015	0.0663	2231.5	507.5	0.0063	0.1212	0.0033	0.1024	0.0099	0.3246
dom	CG11324-PB	2L	247.83	70.17	4.35	0.0000	0.0247	265.2	52.8	0	0.0661	0	0.0266	0	0.3796
nodom	CG11324-PB	2L	665.83	207.17	3.89	0.0000	0.0230	667.9	205.1	0.0045	0.0427	0	0.0301	0.0045	0.0982
dom	CG11325-PC	2L	597.58	197.42	3.52	0.0000	0.0544	662.9	132.1	0.0015	0.0671	0.0015	0.0529	0.0015	0.2715
nodom	CG11325-PC	2L	430.17	139.83	2.65	0.0015	0.0453	439.5	130.5	0.0094	0.0719	0.0047	0.0311	0.0093	0.1467
dom	CG11326-PA	2L	967.33	304.67	3.68	0.0028	0.0387	995.1	276.9	0.001	0.0648	0	0.0785	0.0112	0.233
nodom	CG11326-PA	2L	1457.46	450.54	3.80	0.0003	0.0320	1520.7	387.3	0.0027	0.0825	0.0013	0.0629	0.004	0.1904
dom	CG11327-PA	2L	490.72	124.28	2.43	0.0075	0.0215	433.7	187.3	0.0519	0.0543	0.0296	0.0641	0.2293	0.2097
nodom	CG11327-PA	2L	593.04	168.96	3.36	0.0093	0.0187	571.4	190.6	0.0153	0.03	0.0398	0.0492	0.1431	0.4268
dom	CG11330-PA	2L	247.68	73.32	3.43	0.0027	0.0200	263.4	57.6	0.0038	0.038	0	0.0952	0.0601	0.3525
nodom	CG11330-PA	2L	870.23	257.77	3.80	0.0018	0.0361	900.5	227.5	0.001	0.0916	0.0034	0.0806	0.0578	0.3719
nodom	CG11331-PA	2L	904.92	283.08	3.15	0.0000	0.0177	1054.4	250.6	0	0.1018	0.0068	0.0457	0.0088	0.281
dom	CG11377-PA	2L	359.27	114.73	4.70	0.0011	0.0000	364.4	109.6	0	0.0756	0.0111	0.0532	0.0223	0.1347
nodom	CG11377-PA	2L	492.50	149.50	2.58	0.0000	0.0033	487.8	160.2	0.0082	0.0737	0.0083	0.0342	0.0208	0.1737
dom	CG11397-PA	2L	213.38	68.62	3.68	0.0000	0.0146	206.3	75.7	0	0.0668	0	0.0052	0	0.2761
nodom	CG11397-PA	2L	3000.39	863.61	3.18	0.0013	0.0340	3061.9	883.1	0.005	0.0579	0.0092	0.0528	0.0205	0.3207
dom	CG11450-PA	2L	120.33	47.67	3.98	0.0000	0.0000	120.8	47.2	0	0.0666	0	0.0486	0	0.2076
nodom	CG11450-PA	2L	704.50	219.50	3.03	0.0007	0.0030	656	268	0.0123	0.0113	0.0092	0.046	0.0374	0.1834
dom	CG11454-PA	2L	173.00	61.00	5.78	0.0000	0.0109	183	51	0	0.1008	0.0056	0.0663	0.0059	0.366
nodom	CG11454-PA	2L	374.85	102.15	5.18	0.0027	0.0082	367.8	109.2	0.0286	0.0503	0.0247	0.0458	0.0693	0.3269
dom	CG11490-PA	2L	347.94	102.06	2.57	0.0000	0.0163	514.9	157.1	0.002	0.0768	0	0.077	0.0098	0.1949
nodom	CG11490-PA	2L	1132.08	340.92	3.59	0.0004	0.0097	1115	358	0.009	0.0608	0.0022	0.033	0.0162	0.2548
dom	CG11527-PA	2L	905.67	240.33	4.12	0.0020	0.0334	952.9	199.1	0.0087	0.1682	0.0022	0.0933	0.0164	0.291
nodom	CG11527-PA	2L	4111.86	1174.14	3.73	0.0009	0.0525	4410.8	989.2	0.0034	0.1245	0.0047	0.0857	0.0197	0.2898
dom	CG11561-PA	2L	879.67	281.33	3.81	0.0011	0.0077	859.3	301.7	0.0024	0.0735	0.0012	0.0643	0.0023	0.233
nodom	CG11561-PA	2L	1501.63	436.37	4.89	0.0008	0.0069	1440.8	497.2	0.0024	0.0652	0.0046	0.053	0.0145	0.2308
dom	CG11567-PA	2L	315.56	98.44	4.77	0.0000	0.0427	355.3	79.7	0.0028	0.0308	0	0.0892	0	0.2909
nodom	CG11567-PA	2L	1162.31	364.69	3.93	0.0000	0.0574	1273.4	319.6	0.0016	0.0875	0	0.0611	0.004	0.2166
dom	CG11604-PA	2L	421.63	127.37	3.41	0.0000	0.0136	374.9	138.1	0.007	0.0526	0.0237	0.1018	0.1051	0.3199
nodom	CG11604-PA	2L	831.38	233.62	3.93	0.0025	0.0168	785	280	0.016	0.0605	0.0154	0.0428	0.0614	0.3145
dom	CG11617-PA	2L	149.67	42.33	4.47	0.0000	0.0000	139.3	52.7	0	0.0473	0.0074	0.0332	0.0074	0.186
nodom	CG11617-PA	2L	548.92	141.08	4.60	0.0018	0.0000	521.3	168.7	0.0096	0.0479	0.0098	0.0785	0.0421	0.2271
dom	CG11835-PA	2L	1213.27	388.73	3.90	0.0175	0.0252	994.4	589.6	0.031	0.0484	0.0409	0.0495	0.0787	0.1645
nodom	CG11835-PA	2L	576.00	183.00	3.28	0.0048	0.0308	577	179	0.0124	0.1062	0.0068	0.0351	0.0328	0.2675
dom	CG11838-PB	2L	226.39	70.61	3.24	0.0022	0.0519	226.3	70.7	0	0.1414	0	0.1259	0	0.2307
nodom	CG11838-PB	2L	3164.86	963.14	3.26	0.0016	0.0294	3244.1	967.9	0.0025	0.0687	0.0022	0.0621	0.0097	0.2986
dom	CG11861-PA	2L	658.30	196.70	4.17	0.0009	0.0134	660.6	194.4	0.0015	0.0306	0.0015	0.0236	0.0031	0.1634
nodom	CG11861-PA	2L	1133.33	330.67	3.75	0.0000	0.0068	1086.7	377.3	0	0.0242	0	0.0284	0.0018	0.1113
nodom	CG11864-PA	2L	564.28	158.72	4.62	0.0038	0.0269	562.5	160.5	0.0206	0.1028	0.0183	0.0396	0.0783	0.2751
dom	CG11911-PA	2L	529.67	175.33	4.91	0.0000	0.0063	578.2	126.8	0.0133	0.0644	0.0159	0.0479	0.0597	0.3747
nodom	CG11911-PA	2L	93.00	33.00	5.98	0.0000	0.0000	98.4	27.6	0	0	0.0326	0	0.0427	0.1675
dom	CG11912-PA	2L	537.67	182.33	3.78	0.0022	0.0055	549.7	170.3	0.0129	0.0357	0.0216	0.0335	0.0604	0.2752
nodom	CG11912-PA	2L	68.33	24.67	3.06	0.0000	0.0000	60.2	32.8	0	0.0337	0	0.0725	0.1255	0.0368
dom	CG11927-PA	2L	528.17	149.83	4.56	0.0018	0.0096	432.9	173.1	0.0095	0.1178	0.0044	0.0437	0.056	0.2438
nodom	CG11927-PA	2L	591.33	164.67	3.18	0.0069	0.0247	600.3	179.7	0.0079	0.07	0.0125	0.0413	0.045	0.2015
dom	CG12194-PA	2L	908.22	309.78	4.14	0.0000	0.0376	924.1	293.9	0	0.0741	0.0011	0.0535	0.0078	0.184
nodom	CG12194-PA	2L	180.50	56.50	4.97	0.0000	0.0212	177.4	59.6	0.0056	0.0788	0	0.0394	0.0113	0.0768
dom	CG12245-PA	2L	349.87	103.13	4.57	0.0011	0.0404	395.1	75.9	0	0.1089	0.0026	0	0.0077	0.3591
nodom	CG12245-PA	2L	730.00	224.00	5.33	0.0028	0.0360	816.1	221.9	0.0109	0.1429	0.0045	0.0145	0.0402	0.3251
dom	CG12264-PA	2L	40.33	13.67	2.44	0.0000	0.0000	45.8	14.2	0	0.2621	0	0	0.0001	0.7329
nodom	CG12264-PA	2L	668.83	228.17	2.24	0.0000	0.0321	1002.7	305.3	0.002	0.0698	0.002	0.0285	0.0061	0.2192
dom	CG12283-PA	2L	393.00	129.00	2.61	0.0000	0.0000	395.1	126.9	0	0.0208	0	0.0693	0.0026	0.238
nodom	CG12283-PA	2L	1419.07	470.93	3.15	0.0018	0.0304	1477.3	433.7	0.0014	0.0764	0.0021	0.0474	0.0089	0.2157
dom	CG12287-PB	2L	450.99	161.01	4.46	0.0040	0.0524	425.7	177.3	0.0023	0.0248	0.0072	0.0543	0.0194	0.0799
nodom	CG12287-PB	2L	1586.42	474.58	4.43	0.0035	0.0374	1517.5	510.5	0.004	0.0358	0.004	0.0218	0.0182	0.1486
dom	CG12299-PA	2L	816.11	227.89	2.51	0.0037	0.0307	1076.8	162.2	0.0009	0.1296	0.0019	0.0647	0.0141	0.3755
nodom	CG12299-PA	2L	336.33	107.67	2.93	0.0059	0.0139	707.3	180.7	0.0088	0.085	0.0071	0.0453	0.0392	0.316
dom	CG12307-PA	2L	205.83	58.17	3.00	0.0130	0.0344	183.7	80.3	0.0214	0.0622	0.035	0.0804	0.108	0.3335
nodom	CG12307-PA	2L	214.00	68.00	2.81	0.0031	0.0098	206.1	69.9	0.0151	0.1032	0.0096	0.0107	0.0561	0.2178
dom	CG12317-PA	2L	600.06	218.94	3.81	0.0019	0.0234	770.3	258.7	0.0015	0.0814	0.0258	0.0841	0.0065	0.1688
nodom	CG12317-PA	2L	286.83	97.17	3.99	0.0000	0.0082	294	84	0.0035	0.0497	0.0107	0.0458	0.0213	0.2277
dom	CG12393-PA	2L	219.89	65.11	5.19	0.0015	0.0200	253	32	0.008	0.307	0.004	0.2731	0	0.3956
nodom	CG12393-PA	2L	460.07	142.93	5.02	0.0083	0.0266	460.2	142.8	0.0066	0.0613	0.0087	0.0576	0.02	0.3041
dom	CG12396-PA	2L	269.71	66.29	3.58	0.0037	0.0151	273.5	56.5	0.0281	0.1568	0.0398	0	0.0751	0.319
nodom	CG12396-PA	2L	1334.86	384.14	4.41	0.0019	0.0118	1348.3	370.7	0.0052	0.0614	0.0067	0.0555	0.0266	0.238
nodom	CG12403-PA	2L	1356.28	455.72	4.20	0.0000	0.0364	1408.7	403.3	0	0.1972	0	0	0	0.3083
nodom	CG12441-PB	2L	500.59	159.41	3.75	0.0070	0.0977	491.7	180.3	0.002	0.0884	0.0041	0.0678	0.025	0.2002
dom	CG12448-PB	2L	138.50	35.50	2.03	0.0000	0.0000	138.8	35.2	0.015	0.0634	0.0148	0.0339	0.0219	0.1432
nodom	CG12448-PB	2L	791.03	213.97	3.49	0.0023	0.0178	770.5	222.5	0.0101	0.0843	0.0069	0.0574	0.0671	0.2869
dom	CG12506-PA	2L	120.82	41.18	4.76	0.0157	0.0648	92.8	57.2	0.0222	0.0629	0.0116	0.0151	0.0334	0.0826
nodom	CG12506-PA	2L	97.80	37.20	4.73	0.0000	0.0215	93.3	41.7	0.0217	0	0.011	0.084	0.0574	0.3404
nodom	CG12512-PA	2L	1321.77	421.23	4.69	0.0045	0.1105	1345.7	397.3	0.0091	0.1126	0.0047	0.0993	0.0255	0.2637
dom	CG12602-PA	2L	44.67	18.33	4.81	0.0000	0.0273	44.1	18.9	0	0.0622	0	0	0	0.2204
nodom	CG12602-PA	2L	1833.40	539.60	3.81	0.0016	0.0652	1845.4	533.6	0.0027	0.0899	0.0027	0.0869	0.0054	0.2443
dom	CG12620-PA	2L	145.72	43.28	3.57	0.0183	0.0308	114.7	62.3	0.0562	0.0145	0.0326	0.0507	0.1119	0.2192
nodom	CG12620-PA	2L	513.53	143.47	4.21	0.0042	0.0218	487.6	169.4	0.0159	0.0886	0.042	0.051	0.1168	0.3683
dom	CG12676-PA	2L	1602.35	512.65	3.44	0.0000	0.0516	1622.1	504.9	0.0006	0.0848	0	0.0712	0.0038	0.2563
nodom	CG12676-PA	2L	1392.03	440.97	3.57	0.0000	0.0232	1444.7	418.3	0.0043	0.0523	0.0007	0.0453	0.0049	0.1972
dom	CG12750-PA	2L	1518.64	413.36	4.45	0.0084	0.0431	1372.3	448.7	0.0143	0.0531	0.0154	0.0631	0.0652	0.2794
nodom	CG12750-PA	2L	1536.39	461.61	3.64	0.0020	0.0342	1491.6	503.4	0.0074	0.0576	0.0042	0.0463	0.0163	0.2687
dom	CG13077-PA	2L	432.72	152.28	4.05	0.0000	0.0606	455	130	0.0022	0.0488	0	0.1307	0.014	0.303
nodom	CG13077-PA	2L	79.33	22.67	2.97	0.0000	0.0706	169.3	52.7	0.0306	0.0666	0.012	0.0153	0.047	0.1986
dom	CG13078-PA	2L	439.13	148.87	4.35	0.0009	0.0360	448.5	139.5	0.0069	0.0385	0	0.1	0.0068	0.1859
nodom	CG13078-PA	2L	60.80	17.20	4.65	0.0099	0.0465	63.5	14.5	0.0319	0.0811	0	0	0.0324	0.6241
dom	CG13084-PA	2L	206.00	61.00	4.83	0.0055	0.0066	185.9	81.1	0.0129	0.0902	0.0214	0.0786	0.097	0.1754
nodom	CG13084-PA	2L	836.90	258.10	4.97	0.0037	0.0254	838.2	256.8	0.0072	0.0846	0.0038	0.0699	0.0464	0.3083
dom	CG13086-PA	2L	287.05	87.95	5.78	0.0060	0.0462	299.8	75.2	0.0033	0.063	0	0.0065	0.0176	0.4821
nodom	CG13086-PA	2L	126.68	44.32	5.30	0.0066	0.0662	129.2	41.8	0.0165	0.037	0.0077	0.0383	0.0482	0.2622
dom	CG13090-PA	2L	526.04	175.96	4.07	0.0027	0.0311	541.6	178.4	0.004	0.0798	0.021	0.0668	0.0307	0.2483
nodom	CG13090-PA	2L	481.55	157.45	3.72	0.0039	0.0370	487.9	151.1	0.0213	0.0693	0.0192	0.0884	0.0567	0.3368
dom	CG13095-PA	2L	38.33	15.67	3.78	0.0000	0.0638	52.2	19.8	0	0.2392	0	0	0.0199	0.1676
nodom	CG13095-PA	2L	680.06	222.94	3.64	0.0015	0.0535	881.3	162.7	0.0035	0.1156	0.0011	0.0976	0.0293	0.3592
dom	CG13096-PA	2L	765.02	209.98	4.67	0.0085	0.0349	676.1	256.9	0.0167	0.0372	0.0137	0.0523	0.0549	0.2641
nodom	CG13096-PA	2L	806.67	249.33	3.93	0.0062	0.0468	839.2	216.8	0.0086	0.085	0.011	0.0835	0.0303	0.2411
dom	CG13097-PA	2L	685.94	160.06	3.21	0.0092	0.0312	677.1	165.9	0.0133	0.0823	0.0198	0.0325	0.0407	0.2076
nodom	CG13097-PA	2L	882.61	254.39	4.34	0.0022	0.0578	870.2	266.8	0.0035	0.0238	0.0047	0.0497	0.0225	0.1941
dom	CG13109-PA	2L	2531.09	762.91	3.59	0.0041	0.0369	2636.1	840.9	0.0027	0.0598	0.0051	0.0399	0.013	0.1643
nodom	CG13109-PA	2L	1940.06	633.94	3.36	0.0011	0.0290	1917.7	656.3	0	0.0374	0.0016	0.0421	0.0111	0.1247
dom	CG13123-PA	2L	172.33	55.67	3.34	0.0000	0.0000	174.9	53.1	0	0.1259	0.0059	0.044	0.0058	0.2506
nodom	CG13123-PA	2L	559.08	172.92	3.09	0.0012	0.0443	550.5	181.5	0.0161	0.0333	0.0062	0.0944	0.048	0.2634
dom	CG13125-PA	2L	153.60	44.40	5.39	0.0091	0.0661	153.3	44.7	0	0.017	0	0.0693	0.0206	0.2631
nodom	CG13125-PA	2L	1172.46	327.54	4.82	0.0077	0.0540	1131.8	368.2	0.0127	0.1174	0.0098	0.0688	0.0228	0.2185
dom	CG13128-PA	2L	204.67	77.33	2.85	0.0049	0.0129	179	88	0.0179	0	0	0.0103	0.0303	0.0905
nodom	CG13128-PA	2L	258.33	86.67	2.95	0.0000	0.0154	260.6	81.4	0.0079	0.0504	0	0.0239	0.0275	0.0389
dom	CG13133-PA	2L	201.00	69.00	4.00	0.0000	0.0652	215.1	54.9	0.0047	0.1498	0	0.0587	0.0047	0.1831
nodom	CG13133-PA	2L	296.83	84.17	4.24	0.0017	0.0554	305.6	75.4	0	0.0545	0	0.0331	0.0098	0.2773
dom	CG13136-PA	2L	299.00	97.00	3.73	0.0050	0.0876	323.9	72.1	0.0032	0.1323	0	0.0841	0.0124	0.4645
nodom	CG13136-PA	2L	227.06	81.94	2.96	0.0073	0.0610	228.6	86.4	0.0045	0.0998	0.0089	0.0381	0.0554	0.2582
dom	CG13138-PB	2L	240.50	77.50	2.00	0.0000	0.0387	350.4	153.6	0.0028	0.0796	0.003	0.0457	0.0028	0.3056
nodom	CG13138-PB	2L	520.72	154.28	3.30	0.0042	0.0173	839.8	261.2	0.0103	0.0355	0.0139	0.1082	0.0414	0.2378
dom	CG13140-PA	2L	586.32	184.68	4.27	0.0047	0.0284	565.6	199.4	0.0071	0.0488	0.0035	0.0211	0.009	0.195
nodom	CG13140-PA	2L	290.67	93.33	3.34	0.0080	0.0054	279.9	104.1	0	0.0204	0.0036	0.009	0.058	0.1146
nodom	CG13141-PA	2L	355.00	131.00	4.64	0.0049	0.0237	325.5	133.5	0	0.0643	0.0063	0.0063	0.0324	0.1677
dom	CG13272-PA	2L	419.73	111.27	4.15	0.0150	0.0608	383.8	126.2	0.0091	0.0861	0.0196	0.0554	0.0663	0.2135
nodom	CG13272-PA	2L	1496.10	480.90	4.22	0.0053	0.0355	1401.6	575.4	0.0161	0.0539	0.0035	0.0367	0.0243	0.1929
dom	CG13279-PA	2L	197.33	57.67	4.55	0.0000	0.0173	194.1	60.9	0.0052	0.0209	0	0.1449	0	0.3076
nodom	CG13279-PA	2L	800.37	252.63	4.63	0.0006	0.0379	832.7	220.3	0.0037	0.0806	0.0024	0.0329	0.0048	0.2227
dom	CG13281-PA	2L	176.33	51.67	2.08	0.0000	0.0516	166.4	64.6	0	0.0924	0	0.0599	0	0.1499
nodom	CG13281-PA	2L	2052.49	629.51	3.70	0.0012	0.0364	1983.1	698.9	0.0045	0.0767	0.0022	0.0454	0.0138	0.2157
dom	CG13282-PA	2L	220.75	70.25	3.76	0.0000	0.0617	222	69	0	0.1277	0	0.0342	0.0046	0.2385
nodom	CG13282-PA	2L	898.25	262.75	3.69	0.0063	0.0671	853	302	0.0056	0.0289	0.0063	0.1098	0.025	0.2153
dom	CG13384-PC	2L	803.91	288.09	3.69	0.0000	0.0487	784.7	307.3	0	0.0294	0.0013	0.0526	0	0.2076
nodom	CG13384-PC	2L	322.17	97.83	4.19	0.0000	0.0276	321.9	98.1	0	0.017	0.0063	0.0948	0.0157	0.227
dom	CG13387-PA	2L	217.67	67.33	4.76	0.0000	0.0099	231	60	0	0.0393	0	0.0139	0	0.1839
nodom	CG13387-PA	2L	2242.74	646.26	4.67	0.0000	0.0185	2225.2	672.8	0.0009	0.0371	0.0013	0.0364	0.0009	0.1756
dom	CG13388-PD	2L	1026.11	314.89	4.45	0.0122	0.0246	939.4	395.6	0.0175	0.028	0.0143	0.0277	0.0548	0.1388
nodom	CG13388-PD	2L	880.22	271.78	4.71	0.0048	0.0206	798.3	353.7	0.0071	0.0196	0.0031	0.0286	0.0126	0.0912
dom	CG13389-PA	2L	70.67	22.33	5.90	0.0000	0.0000	78.9	14.1	0	0	0	0.0757	0	0.1516
nodom	CG13389-PA	2L	271.83	88.17	5.45	0.0000	0.0045	292.8	67.2	0.0069	0.0663	0	0.0325	0	0.0666
dom	CG13391-PA	2L	1754.48	534.52	4.18	0.0004	0.0400	1776.7	512.3	0.0006	0.0314	0	0.0523	0.0023	0.248
nodom	CG13391-PA	2L	464.67	144.33	5.16	0.0000	0.0309	453.2	155.8	0.0023	0.0518	0	0.0458	0.0068	0.197
dom	CG13399-PA	2L	144.83	50.17	4.00	0.0000	0.0897	142.4	52.6	0	0.0364	0	0.044	0.0148	0.1509
nodom	CG13399-PA	2L	148.17	40.83	4.25	0.0000	0.0735	141.7	47.3	0.0218	0.1309	0	0.0747	0.0442	0.3717
dom	CG13691-PA	2L	463.51	157.49	5.22	0.0014	0.0157	438.5	182.5	0.0023	0.0359	0.0048	0.0208	0.007	0.2414
nodom	CG13691-PA	2L	769.33	256.67	2.84	0.0005	0.0169	763.1	256.9	0.0027	0.05	0.0027	0.051	0.0106	0.1794
dom	CG13772-PA	2L	300.72	98.28	3.44	0.0022	0.0780	281	109	0	0.0754	0	0.0601	0.0036	0.1604
nodom	CG13772-PA	2L	2504.47	828.53	4.22	0.0027	0.0484	2490.6	839.4	0.0016	0.0512	0.0028	0.0383	0.0094	0.1396
dom	CG13775-PA	2L	115.50	40.50	4.88	0.0000	0.0198	123.5	32.5	0	0.0539	0	0.0374	0	0.3289
nodom	CG13775-PA	2L	1292.13	381.87	3.47	0.0039	0.0368	1278.3	398.7	0.0055	0.0636	0.0047	0.0637	0.0206	0.2848
dom	CG13776-PA	2L	161.50	45.50	4.39	0.0000	0.0659	154.1	52.9	0.0066	0.0376	0.0067	0.0693	0.0067	0.2813
nodom	CG13776-PA	2L	681.27	188.73	4.05	0.0101	0.0440	684.3	185.7	0.0089	0.1075	0.009	0.0826	0.0167	0.3601
nodom	CG13777-PB	2L	2491.81	802.19	4.20	0.0019	0.0219	2465.5	819.5	0.0025	0.0579	0.0008	0.0265	0.0086	0.1548
dom	CG13778-PA	2L	86.00	22.00	4.03	0.0078	0.0000	80.9	21.1	0.0134	0.0421	0.0136	0	0.0133	0.4182
nodom	CG13778-PA	2L	1644.00	537.00	4.03	0.0007	0.0261	1636.7	526.3	0.0025	0.0857	0.0019	0.0373	0.0094	0.1887
dom	CG13784-PA	2L	222.68	62.32	4.15	0.0045	0.0316	219.2	65.8	0	0.0491	0	0.0953	0.0133	0.2268
nodom	CG13784-PA	2L	1489.43	430.57	4.15	0.0013	0.0382	1473.1	437.9	0.0042	0.083	0.0019	0.0341	0.0132	0.1596
dom	CG13792-PA	2L	524.50	171.50	4.01	0.0019	0.0144	536.5	162.5	0.0019	0.0333	0	0.0477	0.0327	0.2023
nodom	CG13792-PA	2L	1246.56	361.44	3.45	0.0011	0.0196	1290.4	320.6	0.0016	0.0771	0.0016	0.0332	0.0039	0.2776
dom	CG13794-PA	2L	978.67	299.33	2.79	0.0027	0.0063	1051.5	385.5	0.025	0.0889	0.025	0.0417	0.0677	0.2848
nodom	CG13794-PA	2L	103.17	28.83	4.34	0.0048	0.0173	105	27	0.0195	0.0412	0	0.0856	0.0878	0.06
dom	CG13946-PA	2L	122.39	39.61	3.31	0.0095	0.0799	96.4	65.6	0.0107	0.0787	0.0212	0.0449	0.0335	0.2329
nodom	CG13946-PA	2L	97.22	37.78	3.31	0.0069	0.0353	93.2	41.8	0.0113	0	0.0104	0.0526	0.058	0.1647
dom	CG13947-PA	2L	160.67	67.33	2.93	0.0124	0.1436	106.7	97.3	0	0.1443	0.0292	0.1179	0.029	0.2573
nodom	CG13947-PA	2L	50.00	16.00	2.14	0.0000	0.0625	50.9	15.1	0	0	0	0	0.0207	0
dom	CG13983-PA	2L	48.67	20.33	3.39	0.0137	0.0984	36.3	32.7	0	0	0	0.0616	0.1173	0.0908
nodom	CG13983-PA	2L	531.38	155.62	3.65	0.0029	0.0201	578	112	0.0054	0.1079	0.0237	0.1406	0.0217	0.2942
nodom	CG13990-PA	2L	140.11	48.89	2.73	0.0048	0.0205	311.2	87.8	0.0048	0.0466	0.0052	0.038	0.04	0.3254
dom	CG13992-PA	2L	854.29	279.71	3.50	0.0088	0.0310	771.6	362.4	0.0235	0.0291	0.0178	0.0457	0.0484	0.2138
nodom	CG13992-PA	2L	623.00	193.00	3.96	0.0054	0.0268	603.5	227.5	0.0096	0.0442	0.0144	0.063	0.0838	0.2441
dom	CG13995-PA	2L	549.17	197.83	2.72	0.0000	0.0480	910.7	211.3	0	0.1273	0	0.0424	0.0056	0.2145
nodom	CG13995-PA	2L	104.83	27.17	2.23	0.0159	0.0368	367.2	106.8	0.0056	0.0872	0.0027	0.0254	0.0111	0.1224
dom	CG13996-PA	2L	145.50	46.50	5.78	0.0046	0.0416	148.7	43.3	0	0.1462	0	0	0	0.394
nodom	CG13996-PA	2L	436.54	139.46	5.30	0.0053	0.0514	468.3	107.7	0.0021	0.0896	0.0022	0.044	0.0128	0.2339
dom	CG13997-PA	2L	109.27	43.73	4.59	0.0037	0.0770	71.3	81.7	0	0	0	0.0481	0.0565	20.317
nodom	CG13997-PA	2L	283.15	91.85	4.68	0.0174	0.0789	254.9	102.1	0.0166	0.0199	0.0118	0.0557	0.075	0.1957
dom	CG14001-PA	2L	1201.16	364.84	3.97	0.0000	0.0852	1197.9	368.1	0.0008	0.1216	0	0.0967	0	0.2594
nodom	CG14001-PA	2L	6652.31	2140.69	3.82	0.0005	0.0647	6547.3	2353.7	0.002	0.0766	0.0012	0.0733	0.0039	0.21
dom	CG14011-PA	2L	262.56	76.44	3.96	0.0076	0.0327	285.2	50.8	0.0014	0.0878	0.0371	0.0336	0.0689	0.4379
nodom	CG14011-PA	2L	619.66	199.34	3.68	0.0046	0.0304	651.4	158.6	0.0072	0.0549	0.0119	0.0552	0.0706	0.3867
nodom	CG14013-PA	2L	520.59	157.41	4.19	0.0021	0.0546	574.3	106.7	0.0101	0.1431	0.0062	0.0844	0.0213	0.416
dom	CG14016-PA	2L	68.50	24.50	3.00	0.0000	0.0000	80.5	12.5	0.0133	0.0002	0.0422	0.0836	0.0261	39.9811
nodom	CG14016-PA	2L	462.20	152.80	4.31	0.0045	0.0273	460.4	124.6	0.0235	0.074	0.0417	0.076	0.0853	0.5388
dom	CG14023-PA	2L	2458.28	709.72	2.87	0.0040	0.0481	2763.8	1064.2	0.0052	0.0517	0.0074	0.0466	0.0136	0.1348
nodom	CG14023-PA	2L	1581.58	527.42	3.72	0.0040	0.0304	1488	615	0.0082	0.0488	0.0054	0.0341	0.0244	0.12
dom	CG14026-PC	2L	836.54	264.46	3.65	0.0000	0.0573	836.3	264.7	0.0052	0.0686	0	0.0576	0.0089	0.2059
nodom	CG14026-PC	2L	449.07	150.93	4.46	0.0011	0.0406	399.1	152.9	0.0051	0.0771	0	0.0046	0.0344	0.1314
dom	CG14029-PA	2L	286.89	82.11	3.55	0.0000	0.0398	358.3	82.7	0	0.0467	0	0.0825	0.014	0.1757
nodom	CG14029-PA	2L	1128.67	362.33	3.50	0.0005	0.0359	1333.9	406.1	0.003	0.0572	0.0045	0.0601	0.0084	0.1633
dom	CG14030-PA	2L	1120.51	310.49	4.80	0.0026	0.0318	1095.8	344.2	0.0074	0.0661	0.0102	0.0672	0.031	0.2237
nodom	CG14030-PA	2L	1377.20	425.80	4.02	0.0012	0.0269	1351.7	433.3	0.0037	0.0632	0.0038	0.0413	0.0191	0.2028
nodom	CG14032-PA	2L	390.14	107.86	3.75	0.0248	0.1190	365.8	132.2	0.0081	0.0553	0.0201	0.1824	0.0139	0.1588
dom	CG14035-PA	2L	462.50	173.50	4.14	0.0016	0.0277	401.1	204.9	0.0075	0.0519	0.01	0.0343	0.0179	0.098
nodom	CG14035-PA	2L	186.83	53.17	4.24	0.0000	0.0000	174.5	65.5	0	0.0328	0.0058	0	0.0115	0.167
dom	CG14039-PA	2L	116.00	31.00	4.00	0.0000	0.0161	130.3	16.7	0	0	0	0.1409	0.0078	0.1387
nodom	CG14039-PA	2L	1402.47	451.53	3.95	0.0063	0.0188	1590.5	395.5	0.0044	0.0772	0.0101	0.0565	0.0128	0.1609
dom	CG14041-PA	2L	379.44	127.56	4.04	0.0000	0.0308	403	104	0	0.1261	0	0.0399	0.0101	0.3382
nodom	CG14041-PA	2L	294.03	101.97	5.13	0.0034	0.0137	287.8	108.2	0.0068	0	0.0255	0.0286	0.0586	0.1487
dom	CG14339-PA	2L	308.83	99.17	4.18	0.0000	0.0269	344	64	0	0.0366	0.0088	0.0455	0.0382	0.3999
nodom	CG14339-PA	2L	2037.86	605.14	4.10	0.0018	0.0334	2179.7	463.3	0.0087	0.0992	0.0086	0.0447	0.0462	0.3313
dom	CG14351-PA	2L	819.61	293.39	3.38	0.0033	0.0125	808.7	298.3	0.0024	0.0491	0.0027	0.0205	0.0231	0.141
nodom	CG14351-PA	2L	2063.77	678.23	3.73	0.0013	0.0179	2132.8	588.2	0.0043	0.06	0.0019	0.0451	0.0115	0.1509
dom	CG14534-PA	2L	372.33	131.67	3.39	0.0000	0.0278	356.8	147.2	0.0029	0.0474	0	0.0368	0.0029	0.0841
nodom	CG14534-PA	2L	62.00	25.00	3.93	0.0000	0.0000	60.6	26.4	0.0354	0	0.017	0	0.0177	0
dom	CG14535-PA	2L	607.46	220.54	3.89	0.0015	0.0122	598.4	211.6	0.0017	0.0347	0.0017	0.0093	0.0034	0.0558
nodom	CG14535-PA	2L	1932.85	620.15	4.10	0.0015	0.0360	1873.2	679.8	0.0016	0.0504	0.0005	0.029	0.0032	0.22
dom	CG14536-PA	2L	287.00	97.00	4.08	0.0014	0.0220	274.1	103.9	0.0073	0.0603	0.0113	0.0232	0.0463	0.2105
nodom	CG14536-PA	2L	764.03	246.97	3.55	0.0007	0.0181	721.4	274.6	0.0143	0.0283	0.0042	0.0383	0.041	0.1878
dom	CG14926-PA	2L	328.97	97.03	3.88	0.0057	0.0254	329.6	108.4	0.0161	0.0735	0.008	0.0636	0.0577	0.3118
nodom	CG14926-PA	2L	66.83	14.17	3.41	0.0100	0.0941	64.2	19.8	0	0.4128	0	0.2009	0.0666	0.2291
dom	CG14936-PA	2L	261.33	80.67	3.17	0.0000	0.0000	287.3	48.7	0.0035	0.0722	0	0.0438	0.0138	0.1503
nodom	CG14936-PA	2L	467.53	168.47	4.28	0.0009	0.0148	480.4	155.6	0.0065	0.0347	0.0043	0.0248	0.0219	0.1757
dom	CG14938-PA	2L	1619.00	475.00	3.11	0.0000	0.0070	1716.1	473.9	0	0.0286	0	0.0038	0.0006	0.0584
nodom	CG14938-PA	2L	504.67	173.33	3.20	0.0000	0.0113	486.8	209.2	0	0.0341	0	0.0327	0.0041	0.0813
dom	CG14939-PA	2L	120.00	42.00	4.41	0.0000	0.1095	104.9	45.1	0	0.1193	0	0	0.0288	0.3548
nodom	CG14939-PA	2L	777.36	239.64	4.08	0.0000	0.0380	894.6	152.4	0	0.109	0	0.0277	0.0022	0.1771
dom	CG14940-PA	2L	145.33	46.67	3.94	0.0034	0.0000	109.7	82.3	0.0159	0	0.0138	0	0.0394	0.1491
nodom	CG14940-PA	2L	1220.68	396.32	3.81	0.0022	0.0355	1326.2	281.8	0.0022	0.0706	0.0009	0.0691	0.0121	0.2408
dom	CG14941-PA	2L	256.83	79.17	2.73	0.0000	0.0842	255.8	80.2	0	0.1188	0	0.0492	0	0.168
nodom	CG14941-PA	2L	719.39	219.61	3.35	0.0009	0.0637	783.2	155.8	0	0.1914	0.0013	0.025	0.0038	0.2104
nodom	CG14943-PA	2L	358.72	124.28	3.29	0.0033	0.0429	370.1	112.9	0.0028	0.051	0	0.0338	0.0648	0.2012
dom	CG14945-PA	2L	218.17	69.83	4.20	0.0000	0.0158	229.7	58.3	0	0.1381	0	0.1188	0.0044	0.3096
nodom	CG14945-PA	2L	879.10	278.90	3.86	0.0033	0.0320	881.9	264.1	0.0102	0.0664	0.0041	0.066	0.0383	0.39
dom	CG14946-PB	2L	62.33	24.67	3.10	0.0000	0.0676	63.4	23.6	0	0.0347	0	0.0574	0	0.4986
nodom	CG14946-PB	2L	614.53	198.47	3.95	0.0000	0.0361	630.5	182.5	0.0082	0.0555	0.0016	0.057	0.0161	0.2437
dom	CG15138-PA	2L	170.67	57.33	2.33	0.0000	0.0116	200.6	66.4	0	0.029	0	0	0	0.0764
nodom	CG15138-PA	2L	655.33	223.67	3.93	0.0028	0.0174	631.5	250.5	0.0089	0.0203	0.0043	0.0213	0.0276	0.0914
dom	CG15148-PA	2L	54.17	17.83	2.92	0.0000	0.0374	66.1	32.9	0	0.0741	0	0.0309	0.0463	0.2048
nodom	CG15148-PA	2L	8255.15	2463.85	3.27	0.0034	0.0388	8784.3	3065.7	0.0049	0.072	0.0046	0.0529	0.0178	0.1987
dom	CG15150-PA	2L	221.28	69.72	2.13	0.0121	0.0000	260.3	75.7	0.0598	0.0757	0.0931	0.0417	0.195	0.4814
nodom	CG15150-PA	2L	121.00	35.00	2.63	0.0165	0.0190	106.7	37.3	0.0349	0.0594	0.0437	0	0.1024	0.6193
dom	CG15151-PA	2L	489.50	164.50	3.85	0.0014	0.0369	448.1	196.9	0.0068	0.0455	0	0.0448	0.0092	0.1242
nodom	CG15151-PA	2L	1144.89	358.11	3.43	0.0010	0.0188	1167.6	395.4	0.0026	0.0358	0.0009	0.0254	0.0044	0.1108
dom	CG15153-PA	2L	305.63	105.37	4.64	0.0013	0.0310	315.9	95.1	0.0032	0.0277	0	0.0508	0.013	0.1636
nodom	CG15153-PA	2L	501.79	179.21	3.58	0.0135	0.0219	487.4	193.6	0.0064	0.0392	0.0019	0.0331	0.034	0.1221
dom	CG15154-PB	2L	524.17	165.83	4.20	0.0000	0.0187	580.5	109.5	0.0035	0.0742	0.0034	0.0509	0.0105	0.0882
nodom	CG15154-PB	2L	1087.22	355.78	4.57	0.0029	0.0231	1075.5	301.5	0.0085	0.0628	0.0056	0.0408	0.0499	0.2186
dom	CG15157-PA	2L	143.00	28.00	3.00	0.0000	0.0000	162.4	83.6	0.0058	0.0371	0.0134	0.0199	0.0622	0.0683
nodom	CG15157-PA	2L	709.01	217.99	3.32	0.0022	0.0168	804.1	227.9	0.0063	0.019	0.0025	0.0461	0.0141	0.2083
dom	CG15160-PA	2L	380.35	123.65	3.51	0.0018	0.0364	313.9	190.1	0.0032	0.0365	0.0033	0.0138	0.0166	0.1476
nodom	CG15160-PA	2L	1514.09	441.91	3.61	0.0020	0.0467	1512.2	443.8	0.0008	0.0403	0.0045	0.0543	0.0128	0.2332
dom	CG15161-PA	2L	105.28	32.72	3.04	0.0190	0.0509	88.6	25.4	0.0119	0	0.0113	0	0.0238	0.3031
nodom	CG15161-PA	2L	849.53	260.47	3.63	0.0037	0.0505	822.4	287.6	0.0135	0.0328	0.0121	0.0838	0.0278	0.1991
dom	CG15173-PA	2L	167.83	54.17	4.04	0.0000	0.0000	178.8	43.2	0.0058	0.0479	0	0.0448	0.0116	0.2673
nodom	CG15173-PA	2L	685.57	196.43	4.11	0.0064	0.0000	678.8	206.2	0.0014	0.0557	0.0195	0.0487	0.0257	0.1798
nodom	CG15253-PA	2L	560.17	168.83	2.81	0.0000	0.0474	535.8	187.2	0.008	0.0529	0.0019	0.0461	0.0292	0.2019
nodom	CG15254-PA	2L	558.04	170.96	4.15	0.0018	0.0448	575.3	156.7	0.0053	0.0385	0.0035	0.0733	0.0144	0.3222
nodom	CG15255-PA	2L	571.40	181.60	4.13	0.0029	0.0358	564.4	188.6	0	0.0593	0.0036	0.0325	0.031	0.2394
nodom	CG15261-PA	2L	269.13	87.87	4.61	0.0015	0.0451	269.4	87.6	0.0077	0.1374	0.0038	0	0.0038	0.2629
dom	CG15262-PA	2L	179.00	67.00	3.34	0.0037	0.0075	149.2	84.8	0.0514	0.0239	0.1165	0.0093	0.0861	0.4385
nodom	CG15262-PA	2L	811.37	235.63	4.38	0.0037	0.0207	802.2	241.8	0.0321	0.0784	0.0417	0.0731	0.1306	0.2985
dom	CG15269-PA	2L	501.10	152.90	4.28	0.0000	0.0312	531.3	122.7	0	0.1404	0	0	0	0.3013
nodom	CG15269-PA	2L	815.65	285.35	3.98	0.0061	0.0513	765.3	335.7	0.0058	0.0692	0.0102	0.0743	0.0465	0.1696
dom	CG15270-PA	2L	207.21	62.79	4.57	0.0000	0.0589	185.3	66.7	0.0112	0.0603	0.0053	0.0757	0.0371	0.3211
nodom	CG15270-PA	2L	2831.40	906.60	4.18	0.0011	0.0377	2710.7	1015.3	0.0047	0.0548	0.0022	0.0357	0.0103	0.1692
dom	CG15274-PA	2L	631.61	202.39	4.22	0.0000	0.0224	608.8	225.2	0	0.0188	0	0.0142	0.0016	0.0485
nodom	CG15274-PA	2L	1268.21	405.79	4.80	0.0003	0.0275	1221.9	452.1	0.0017	0.0422	0	0.0211	0.0017	0.1418
dom	CG15279-PC	2L	1413.85	470.15	3.80	0.0012	0.0241	1395.6	509.4	0.0036	0.0489	0	0.032	0.0154	0.1271
nodom	CG15279-PC	2L	238.41	67.59	4.99	0.0042	0.0607	245.4	60.6	0	0.0431	0.0041	0.1746	0.0249	0.0658
dom	CG15356-PA	2L	304.61	88.39	4.04	0.0093	0.0189	298.8	94.2	0.0103	0.0333	0.0105	0.0355	0.0666	0.2969
nodom	CG15356-PA	2L	1963.28	658.72	3.38	0.0021	0.0399	1923.3	689.7	0.0073	0.0525	0.0059	0.0528	0.0203	0.2136
dom	CG15361-PA	2L	45.33	20.67	5.00	0.0000	0.0000	52.1	13.9	0.0213	0	0.022	0	0	0.4311
nodom	CG15361-PA	2L	90.13	35.87	5.00	0.0000	0.0558	83.5	42.5	0	0	0	0.0221	0	0.0738
nodom	CG15385-PA	2L	1289.60	426.40	4.13	0.0026	0.0403	1304.5	411.5	0.0031	0.0744	0.0031	0.0738	0.0086	0.1912
dom	CG15400-PA	2L	174.00	60.00	4.13	0.0000	0.0000	186.3	47.7	0.0204	0.2663	0.0156	0.125	0.0197	0.3029
nodom	CG15400-PA	2L	371.83	120.17	4.64	0.0027	0.0399	359.1	132.9	0.0182	0.0896	0.0135	0.0477	0.0757	0.3249
dom	CG15405-PA	2L	609.67	200.33	4.17	0.0008	0.0143	600.3	197.7	0.0017	0.0144	0.0017	0.0315	0.0034	0.064
nodom	CG15405-PA	2L	457.17	145.83	3.52	0.0022	0.0114	456	144	0.0135	0.0424	0.0022	0.0089	0.0209	0.1138
dom	CG15406-PA	2L	991.37	337.63	3.94	0.0010	0.0270	1046.4	282.6	0.0069	0.0989	0.0019	0.0674	0.0127	0.2973
nodom	CG15406-PA	2L	60.33	17.67	4.85	0.0000	0.0000	57.5	20.5	0	0	0	0	0.0383	0.1194
dom	CG15408-PA	2L	983.92	327.08	3.81	0.0017	0.0304	1010.5	300.5	0.0144	0.0996	0.0019	0.0247	0.0176	0.3392
nodom	CG15408-PA	2L	67.11	19.89	3.07	0.0000	0.0335	59.4	27.6	0	0	0	0.0363	0.0188	0.3527
nodom	CG15411-PA	2L	139.70	43.30	5.16	0.0000	0.0323	146.5	36.5	0.0069	0.0304	0	0.0284	0.028	0.0643
dom	CG15414-PA	2L	200.57	84.43	5.09	0.0000	0.0371	164.2	120.8	0	0.0183	0	0.0328	0.026	0.1429
nodom	CG15414-PA	2L	491.13	183.87	4.00	0.0057	0.0691	494.1	180.9	0.005	0.0954	0.008	0.0505	0.0145	0.1858
dom	CG15418-PA	2L	116.14	36.86	5.82	0.0029	0.0561	122	31	0	0.1107	0.0086	0.0997	0.036	0.143
nodom	CG15418-PA	2L	105.08	32.92	4.48	0.0000	0.0253	100.5	37.5	0.0098	0.0904	0.021	0	0.0316	0.271
nodom	CG15422-PA	2L	96.67	32.33	2.00	0.0000	0.0000	187.2	70.8	0.0055	0.0622	0	0.0507	0.055	0.0687
dom	CG15423-PA	2L	36.00	12.00	2.00	0.0000	0.0000	142	56	0	0.0965	0	0.0823	0.014	0.1083
dom	CG15427-PD	2L	699.78	227.22	3.50	0.0000	0.0213	1046.2	228.8	0	0.093	0	0.0329	0.0019	0.0951
nodom	CG15427-PD	2L	2297.89	759.11	3.51	0.0006	0.0302	2382.6	758.4	0.0026	0.0637	0.0008	0.032	0.0051	0.1223
dom	CG15431-PA	2L	44.33	18.67	3.00	0.0000	0.0000	36.2	26.8	0	0.072	0	0.0347	0	0
nodom	CG15431-PA	2L	2231.32	765.68	4.54	0.0023	0.0356	2201.2	777.8	0.0065	0.0617	0.006	0.0532	0.0177	0.1645
dom	CG15432-PA	2L	75.33	14.67	4.93	0.0000	0.0000	61.3	28.7	0	0	0	0.1702	0	0.391
nodom	CG15432-PA	2L	208.23	55.77	4.30	0.0038	0.0090	223.9	40.1	0	0.0762	0.0089	0.0771	0.023	0.3367
dom	CG15435-PA	2L	66.00	21.00	3.79	0.0000	0.0317	69.2	17.8	0	0	0.0601	0.0001	0.0298	0.3425
nodom	CG15435-PA	2L	1098.03	323.97	3.23	0.0032	0.0422	1142.9	276.1	0.0044	0.0849	0.0026	0.1232	0.0298	0.2561
dom	CG15436-PA	2L	510.73	152.27	5.13	0.0027	0.0482	505.6	157.4	0.0235	0.0836	0.0215	0.0555	0.0639	0.4239
nodom	CG15436-PA	2L	295.39	79.61	5.08	0.0098	0.0331	271	104	0.0265	0.0241	0.015	0.0883	0.0931	0.3248
dom	CG15437-PA	2L	588.90	185.10	4.05	0.0000	0.0070	565.2	208.8	0	0.0937	0.0017	0.063	0.0071	0.1978
nodom	CG15437-PA	2L	545.18	153.82	4.55	0.0021	0.0210	550.3	148.7	0.0018	0.083	0.0037	0.0298	0.0147	0.1633
dom	CG15438-PA	2L	921.89	311.11	3.35	0.0025	0.0241	922.9	310.1	0.0022	0.0495	0.0044	0.0489	0.0022	0.2469
nodom	CG15438-PA	2L	64.67	19.33	4.07	0.0000	0.0345	68.5	15.5	0	0.1493	0	0.0807	0	0.0462
dom	CG15439-PA	2L	364.25	118.75	2.81	0.0000	0.0449	424.2	85.8	0	0.0623	0.0024	0.0643	0.0048	0.0894
nodom	CG15439-PA	2L	1530.20	506.80	3.06	0.0007	0.0264	1839.2	665.8	0.0028	0.0684	0.006	0.0521	0.0246	0.3111
dom	CG15440-PA	2L	519.33	155.67	3.74	0.0000	0.0236	536.2	135.8	0	0.0772	0	0.0571	0	0.3403
nodom	CG15440-PA	2L	249.56	83.44	3.38	0.0047	0.0539	249.2	83.8	0.0131	0.0489	0.0039	0.1214	0.0389	0.3494
dom	CG15442-PA	2L	71.67	24.33	4.13	0.0000	0.0205	83.3	12.7	0	0.1074	0	0	0	0.1057
nodom	CG15442-PA	2L	271.50	79.50	3.63	0.0025	0.0147	294.3	56.7	0	0.0146	0	0.0415	0	0.1196
dom	CG15444-PB	2L	1100.67	360.33	3.12	0.0006	0.0578	1251.7	332.3	0	0.0721	0.0008	0.0547	0.0016	0.1917
nodom	CG15444-PB	2L	925.44	319.56	4.59	0.0024	0.0446	936.2	299.8	0.0121	0.0836	0.0075	0.0738	0.0219	0.1923
dom	CG15476-PA	2L	75.78	11.22	3.10	0.0176	0.0000	26.8	42.2	0.1037	0.0001	0	0	0.3553	0.0004
nodom	CG15476-PA	2L	119.70	45.30	4.64	0.0084	0.0000	116.2	39.8	0.0452	0	0	0	0.0268	0.0251
nodom	CG15479-PA	2L	442.83	121.17	5.64	0.0093	0.0534	469.6	94.4	0.0031	0.1712	0.0168	0.0601	0.026	0.3957
dom	CG15489-PA	2L	127.67	52.33	2.93	0.0000	0.0382	303.6	152.4	0.0101	0.0352	0.0033	0.0068	0.0134	0.067
nodom	CG15489-PA	2L	193.00	50.00	2.43	0.0000	0.0000	282.5	107.5	0.0071	0	0	0	0.0036	0.0194
dom	CG15494-PA	2L	101.06	33.94	5.11	0.0251	0.0000	80.2	51.8	0	0	0.0238	0	0.0361	0
nodom	CG15494-PA	2L	50.00	16.00	5.09	0.0000	0.0000	44.3	18.7	0.022	0	0	0	0.0723	0.2092
dom	CG15625-PA	2L	146.67	42.33	2.87	0.0045	0.0787	151.8	40.2	0	0.2114	0	0.0105	0.0414	0.5
nodom	CG15625-PA	2L	645.89	200.11	2.93	0.0022	0.0267	708.1	143.9	0.0063	0.1274	0.0065	0.0331	0.0377	0.2268
dom	CG15626-PA	2L	89.89	24.11	4.47	0.0000	0.0539	106.5	7.5	0	0.2252	0	0	0	0.202
nodom	CG15626-PA	2L	1031.03	345.97	4.75	0.0005	0.0433	1054.5	322.5	0.0009	0.0435	0.0019	0.0795	0.0038	0.1947
dom	CG15627-PA	2L	342.47	101.53	4.31	0.0000	0.0804	348.4	104.6	0	0.095	0.0029	0.1305	0.0145	0.2911
nodom	CG15627-PA	2L	1791.69	533.31	4.05	0.0009	0.0821	1824.5	509.5	0.0017	0.111	0.0011	0.0688	0.018	0.1959
dom	CG15630-PA	2L	619.65	187.35	3.53	0.0011	0.0350	629.2	177.8	0	0.0536	0.0016	0.0148	0.0066	0.1399
nodom	CG15630-PA	2L	409.39	133.61	4.62	0.0051	0.0649	412.5	130.5	0.0049	0.0815	0.0025	0.0952	0.0147	0.256
dom	CG15632-PA	2L	94.50	25.50	4.73	0.0000	0.0196	96.9	23.1	0.034	0.1492	0	0.0731	0.122	0.177
nodom	CG15632-PA	2L	233.06	57.94	4.12	0.0000	0.0230	240	51	0.0193	0.1793	0.0144	0.025	0.0747	0.2889
dom	CG15636-PA	2L	133.22	40.78	2.74	0.0050	0.0163	138.2	38.8	0.0392	0.1608	0.0456	0.019	0.0902	0.4069
nodom	CG15636-PA	2L	99.00	33.00	2.95	0.0000	0.0000	86.4	36.6	0.1229	0.0645	0.1198	0.0267	0.2097	0.2137
dom	CG15818-PA	2L	273.42	77.58	3.75	0.0037	0.0773	283.1	67.9	0.0108	0.1269	0.0108	0.0403	0.0347	0.2759
nodom	CG15818-PA	2L	381.97	116.03	3.96	0.0061	0.0603	368	127	0.0111	0.0559	0.024	0.0578	0.1116	0.2275
dom	CG15825-PB	2L	448.78	160.22	5.11	0.0065	0.0364	409.5	145.5	0.0088	0.0713	0.0121	0.0467	0.0476	0.2274
nodom	CG15825-PB	2L	830.53	267.47	4.35	0.0029	0.0226	805.7	238.3	0.0116	0.104	0.0062	0.0305	0.0356	0.1771
dom	CG16712-PA	2L	128.33	39.67	3.75	0.0078	0.0000	129.6	38.4	0.0162	0.1601	0.0328	0.0284	0.0741	0.1478
nodom	CG16712-PA	2L	59.33	18.67	3.00	0.0000	0.0357	58.3	19.7	0	0.1332	0	0	0.05	0.0688
dom	CG16713-PA	2L	56.50	18.50	2.00	0.0354	0.0000	135	33	0.0076	0.0204	0.0156	0.1396	0.0571	0.4033
nodom	CG16713-PA	2L	59.67	18.33	2.00	0.0168	0.1091	53.4	24.6	0	0.0542	0.0437	0.0328	0.1131	0.1203
dom	CG16738-PA	2L	423.03	131.97	4.37	0.0000	0.0482	444.3	110.7	0.0046	0.1278	0.0045	0.1389	0.0046	0.2181
nodom	CG16738-PA	2L	328.67	82.33	3.74	0.0000	0.0725	338.1	72.9	0.0029	0.0402	0	0.0555	0.018	0.2217
dom	CG16743-PA	2L	258.50	98.50	3.97	0.0084	0.0440	200	124	0.0569	0.0001	0.0116	0.0598	0.2164	0.3303
nodom	CG16743-PA	2L	167.00	46.00	3.65	0.0000	0.0145	170.8	42.2	0	0.1098	0	0.0273	0.0746	0.1764
dom	CG16772-PA	2L	434.30	153.70	5.01	0.0112	0.0776	362.1	210.9	0.0155	0.0751	0.0167	0.0544	0.0638	0.2541
nodom	CG16772-PA	2L	263.81	81.19	4.92	0.0092	0.0497	259.7	85.3	0.0106	0.091	0.0094	0.1205	0.0388	0.2484
nodom	CG16784-PB	2L	340.83	106.17	2.96	0.0000	0.0440	346.2	100.8	0	0.0816	0	0.0134	0.0029	0.2248
dom	CG16800-PA	2L	549.00	108.00	2.47	0.0027	0.1034	587.2	72.8	0.0035	0.2609	0	0.0784	0.0017	0.5076
nodom	CG16800-PA	2L	83.33	21.67	3.69	0.0180	0.0308	81	24	0	0.1588	0.0121	0.0509	0.0122	0.1603
dom	CG16812-PA	2L	88.33	22.67	2.00	0.0000	0.0441	133.5	37.5	0	0.0977	0.0075	0.2028	0	0.0948
nodom	CG16812-PA	2L	821.67	252.33	2.85	0.0014	0.0258	841.4	295.6	0.0097	0.0738	0.0084	0.0631	0.0345	0.2664
dom	CG16813-PA	2L	148.50	43.50	4.42	0.0067	0.0153	151.9	40.1	0	0.1777	0	0.0346	0.0201	0.1821
nodom	CG16813-PA	2L	279.31	80.69	5.63	0.0062	0.0917	257.7	102.3	0.0081	0.1324	0.012	0.03	0.0194	0.1189
dom	CG16815-PA	2L	162.43	44.57	5.39	0.0055	0.0965	167	40	0	0.263	0	0.274	0	0.3371
nodom	CG16815-PA	2L	435.97	122.03	4.19	0.0115	0.0658	442.3	115.7	0.0163	0.0906	0.0137	0.1083	0.0419	0.234
dom	CG16834-PA	2L	226.00	68.00	4.84	0.0000	0.0000	222	72	0.014	0.0471	0.0084	0.0637	0.0237	0.2244
nodom	CG16834-PA	2L	45.33	14.67	4.25	0.0000	0.0273	40.9	19.1	0.0209	0	0.0569	0.0001	0.0853	0.1125
dom	CG16840-PA	2L	259.20	85.80	5.00	0.0000	0.0629	246.8	98.2	0	0.074	0	0.0798	0.0041	0.343
nodom	CG16840-PA	2L	527.67	150.33	3.70	0.0000	0.0344	507	171	0.0039	0.0558	0.002	0.0356	0.0059	0.2302
dom	CG16857-PA	2L	835.67	265.33	3.67	0.0000	0.0235	927.6	173.4	0.0021	0.0616	0.0121	0.1286	0.0111	0.1953
nodom	CG16857-PA	2L	804.09	251.91	3.26	0.0018	0.0707	839	217	0.0011	0.0854	0.0061	0.0977	0.0099	0.206
dom	CG16858-PA	2L	2408.80	882.20	3.29	0.0024	0.0270	3058.2	1582.8	0.0156	0.0464	0.0183	0.0416	0.0724	0.2061
nodom	CG16858-PA	2L	320.28	117.72	2.69	0.0000	0.0374	784.7	184.3	0.0065	0.0836	0.0065	0.0799	0.0194	0.2189
dom	CG16870-PA	2L	63.33	20.67	4.86	0.0000	0.0484	67.7	16.3	0	0.1597	0	0.1566	0.031	0.2478
nodom	CG16870-PA	2L	216.53	59.47	4.29	0.0018	0.0303	224.6	51.4	0.0154	0.0607	0.0219	0.0777	0.0403	0.2665
dom	CG16873-PA	2L	340.44	118.56	3.19	0.0000	0.0169	368.5	90.5	0.0028	0.0928	0.0027	0.0235	0.0054	0.1718
nodom	CG16873-PA	2L	299.72	93.28	3.73	0.0061	0.0268	283.2	109.8	0.0117	0.0182	0.0214	0.0811	0.0152	0.2012
dom	CG16876-PA	2L	281.50	102.50	4.17	0.0041	0.0231	293.5	90.5	0	0.0536	0	0.0466	0.0242	0.3088
nodom	CG16876-PA	2L	567.58	179.42	4.04	0.0023	0.0316	580	167	0.0142	0.1532	0.0069	0.0799	0.0267	0.2461
dom	CG16879-PA	2L	363.67	134.33	2.89	0.0055	0.0298	301.5	187.5	0.0114	0.0625	0.0158	0.0385	0.0529	0.1467
nodom	CG16879-PA	2L	1024.35	331.65	3.29	0.0068	0.0410	1048.6	307.4	0.0071	0.0547	0.0089	0.0517	0.0155	0.1329
dom	CG16880-PA	2L	166.63	58.37	4.69	0.0000	0.0508	176.5	48.5	0.0055	0.1265	0	0.0214	0.0056	0.1033
nodom	CG16880-PA	2L	363.23	110.77	3.42	0.0000	0.0488	424.4	136.6	0.0142	0.0489	0.0024	0.0574	0.0238	0.1441
dom	CG16884-PA	2L	293.67	111.33	3.36	0.0000	0.0150	312.4	92.6	0	0.08	0	0.0211	0.003	0.0777
nodom	CG16884-PA	2L	312.00	114.00	3.22	0.0021	0.0161	339.1	86.9	0.0061	0.0201	0	0.0245	0.003	0.1609
dom	CG16885-PA	2L	347.67	129.33	4.22	0.0000	0.0428	373.1	103.9	0.0027	0.0174	0	0.0458	0.0079	0.0731
nodom	CG16885-PA	2L	240.00	87.00	3.51	0.0000	0.0230	271.6	61.4	0	0.0421	0	0.0052	0.0399	0.177
dom	CG16886-PA	2L	684.50	209.50	3.83	0.0010	0.0256	687.3	221.7	0	0.0762	0.0014	0.012	0	0.0724
nodom	CG16886-PA	2L	156.67	53.33	3.47	0.0000	0.0125	158.9	51.1	0.0135	0.0191	0	0.018	0.0068	0.041
dom	CG16889-PA	2L	764.34	225.66	3.03	0.0076	0.0598	750.7	254.3	0.0185	0.1211	0.0197	0.1227	0.0371	0.3099
nodom	CG16889-PA	2L	83.33	24.67	2.50	0.0192	0.0000	138.2	38.8	0.033	0	0.0136	0.0561	0.0425	0.3004
dom	CG16890-PA	2L	47.33	12.67	5.00	0.0000	0.0000	38.9	21.1	0.0263	0.0197	0	0.0788	0	0.3381
nodom	CG16890-PA	2L	554.87	159.13	4.12	0.0080	0.0113	563.4	150.6	0.0111	0.0694	0.0043	0.0049	0.0472	0.3361
dom	CG16928-PA	2L	575.58	177.42	4.29	0.0000	0.0363	566.4	186.6	0	0.088	0	0.0812	0.0089	0.1405
nodom	CG16928-PA	2L	843.91	263.09	4.90	0.0026	0.0347	826.4	280.6	0.005	0.0565	0.0047	0.0575	0.0378	0.2183
dom	CG16963-PA	2L	501.68	146.32	3.96	0.0000	0.0916	482.3	153.7	0	0.0853	0.0043	0.0526	0.0127	0.1788
nodom	CG16963-PA	2L	563.37	186.63	4.33	0.0000	0.0489	565.6	178.4	0.0104	0.0985	0.0029	0.0431	0.0218	0.2417
dom	CG16972-PA	2L	157.47	34.53	5.97	0.0042	0.0367	139.9	49.1	0.0154	0.0201	0.007	0	0.0926	0.3875
nodom	CG16972-PA	2L	3328.96	1057.04	3.88	0.0033	0.0278	3580.3	1312.7	0.015	0.0644	0.0135	0.0447	0.0567	0.257
dom	CG16974-PA	2L	983.07	321.93	3.63	0.0005	0.0360	1001	343	0.0031	0.0813	0.0031	0.0541	0.0093	0.1726
nodom	CG16974-PA	2L	1856.08	561.92	4.19	0.0019	0.0279	1892.1	525.9	0.0096	0.0551	0.0055	0.0542	0.029	0.1771
dom	CG16975-PB	2L	147.63	44.37	5.00	0.0000	0.0406	155.3	36.7	0	0.0932	0	0.0863	0	0.1978
nodom	CG16975-PB	2L	2639.53	822.47	4.40	0.0005	0.0333	2607.4	857.6	0.0033	0.061	0.0034	0.0587	0.0084	0.1792
dom	CG16987-PA	2L	265.83	88.17	4.38	0.0000	0.0045	299.4	54.6	0	0.0721	0	0.0398	0.0034	0.1192
nodom	CG16987-PA	2L	1089.68	308.32	3.85	0.0044	0.0749	1161.5	242.5	0.0053	0.1309	0.0026	0.1039	0.025	0.2703
dom	CG16996-PA	2L	505.67	193.33	3.66	0.0023	0.0398	533.5	165.5	0.0019	0.1283	0	0.0404	0.0096	0.2032
nodom	CG16996-PA	2L	79.39	31.61	3.11	0.0000	0.0548	75.2	35.8	0.0274	0	0	0.1294	0.1137	0.2506
dom	CG16997-PA	2L	513.80	185.20	3.27	0.0050	0.0639	508.6	190.4	0.002	0.053	0.002	0.0718	0.0142	0.2674
nodom	CG16997-PA	2L	89.54	30.46	4.25	0.0212	0.0427	87.3	32.7	0.0346	0	0.0223	0	0.0764	0.1349
dom	CG17010-PA	2L	228.14	74.86	4.53	0.0240	0.0258	170.7	102.3	0.0546	0.0776	0.0465	0.0147	0.214	0.2146
nodom	CG17010-PA	2L	741.97	230.03	2.77	0.0034	0.0406	726.8	245.2	0.01	0.0823	0.0073	0.0398	0.0421	0.265
dom	CG17011-PA	2L	265.50	67.50	4.72	0.0025	0.0000	256.5	76.5	0.0351	0.0995	0.0207	0.0277	0.3512	0.4418
nodom	CG17011-PA	2L	263.59	72.41	5.55	0.0035	0.0442	251.1	84.9	0.0453	0.0735	0.019	0.0177	0.2199	0.1995
dom	CG17075-PA	2L	89.11	27.89	5.10	0.0000	0.0120	95.5	21.5	0	0.0468	0	0	0	0.0468
nodom	CG17075-PA	2L	2081.16	705.84	4.24	0.0015	0.0167	2050.9	736.1	0.0079	0.0557	0.0032	0.0365	0.0205	0.2365
dom	CG17086-PA	2L	102.17	32.83	4.49	0.0000	0.0000	115.3	19.7	0	0	0.0089	0	0	0.2148
nodom	CG17086-PA	2L	1040.22	345.78	4.36	0.0054	0.0566	1080.7	305.3	0.0093	0.0782	0.0039	0.0514	0.0258	0.25
dom	CG17097-PB	2L	1456.89	433.11	3.26	0.0120	0.0500	1207.6	478.4	0.0249	0.0744	0.0701	0.1	0.2046	0.2563
nodom	CG17097-PB	2L	724.00	233.00	3.70	0.0009	0.0060	732.1	224.9	0.0084	0.0474	0.0069	0.0231	0.064	0.1298
dom	CG17098-PA	2L	209.67	66.33	3.92	0.0000	0.0000	222.3	53.7	0.0092	0.0229	0.0184	0.0154	0.0412	0.3489
nodom	CG17098-PA	2L	1275.80	398.20	4.11	0.0029	0.0063	1209.4	419.6	0.0222	0.0505	0.0338	0.0499	0.1244	0.2164
dom	CG17104-PA	2L	661.99	226.01	3.16	0.0104	0.0515	563.2	318.8	0.0345	0.0482	0.013	0.0772	0.0786	0.1318
nodom	CG17104-PA	2L	344.78	114.22	3.67	0.0114	0.0350	347.1	111.9	0.028	0.1154	0.0169	0.0878	0.0355	0.2206
dom	CG17107-PA	2L	129.00	54.00	4.80	0.0000	0.0593	87.9	65.1	0.0244	0.0838	0.0125	0.0505	0.0517	0.2451
nodom	CG17107-PA	2L	47.00	16.00	4.95	0.0000	0.0000	45.2	17.8	0	0.0632	0	0	0.0222	0.0621
dom	CG17116-PA	2L	290.96	93.04	5.44	0.0048	0.0767	283.5	100.5	0.0106	0.0392	0.0036	0.1226	0.0445	0.1596
nodom	CG17116-PA	2L	656.29	198.71	4.57	0.0085	0.0461	648.6	206.4	0.0066	0.0473	0.0059	0.03	0.0251	0.1808
dom	CG17118-PA	2L	146.33	54.67	6.00	0.0000	0.0220	112.1	76.9	0	0.0178	0	0.0691	0.0806	0.3668
nodom	CG17118-PA	2L	491.30	150.70	5.02	0.0000	0.0305	516.9	125.1	0	0.1464	0	0.0777	0.0019	0.2931
dom	CG17134-PA	2L	52.67	19.33	3.96	0.0000	0.0207	51.4	20.6	0	0.1265	0	0.1009	0.0399	0.358
nodom	CG17134-PA	2L	824.52	276.48	4.17	0.0036	0.1050	852.1	248.9	0.0148	0.1213	0.0063	0.0824	0.0255	0.3117
nodom	CG17158-PA	2L	539.44	159.56	3.20	0.0000	0.0721	688.2	121.8	0	0	0	0.1634	0	0.3
dom	CG17161-PA	2L	586.83	184.17	3.48	0.0000	0.0221	580.4	193.6	0.0018	0.0493	0	0.039	0.0018	0.165
nodom	CG17161-PA	2L	576.08	185.92	4.07	0.0027	0.0079	580.1	181.9	0.0017	0.0719	0	0.0221	0.0105	0.1947
dom	CG17174-PA	2L	598.81	196.19	4.25	0.0000	0.0469	647.8	237.2	0.0018	0.1082	0.0045	0.0542	0.0401	0.309
nodom	CG17174-PA	2L	1838.57	537.43	4.02	0.0016	0.0402	1827.7	620.3	0.0085	0.0584	0.0139	0.0861	0.0926	0.291
dom	CG17178-PA	2L	703.20	214.80	4.74	0.0017	0.0334	697	215	0.0052	0.097	0.005	0.0393	0.0638	0.2843
nodom	CG17178-PA	2L	1770.08	542.92	3.46	0.0011	0.0383	1826.2	597.8	0.0124	0.0832	0.0135	0.0733	0.0668	0.2717
dom	CG17211-PA	2L	1036.64	370.36	2.74	0.0200	0.0516	804.5	512.5	0.021	0.0483	0.0205	0.0261	0.0489	0.1127
nodom	CG17211-PA	2L	1964.84	624.16	3.02	0.0024	0.0577	1955.8	663.2	0.0017	0.084	0.005	0.044	0.016	0.1794
nodom	CG17213-PA	2L	1021.67	307.33	3.45	0.0010	0.0431	1050.9	311.1	0.0078	0.056	0.0019	0.0391	0.0206	0.227
dom	CG17219-PA	2L	287.63	87.37	4.98	0.0000	0.0057	285.2	89.8	0.0034	0.0883	0.0072	0.0469	0.0476	0.2413
nodom	CG17219-PA	2L	430.93	115.07	3.35	0.0009	0.0035	415	131	0.0122	0.0236	0.0024	0.0881	0.0435	0.2792
dom	CG17234-PA	2L	500.00	166.00	2.75	0.0080	0.0341	472.1	178.9	0.0326	0.0261	0.0351	0.0908	0.1362	0.2371
nodom	CG17234-PA	2L	66.33	20.67	2.28	0.0000	0.0000	56	31	0.0197	0.0371	0.0374	0	0.1184	0.2175
dom	CG17240-PA	2L	99.00	36.00	2.18	0.0101	0.0000	466.9	187.1	0.038	0.0762	0.0355	0.0516	0.1314	0.1579
nodom	CG17240-PA	2L	47.67	18.33	2.82	0.0000	0.0000	50.7	24.3	0	0	0.0411	0.0424	0.0621	0.044
dom	CG17242-PA	2L	527.37	180.63	3.21	0.0078	0.0886	508.3	199.7	0.0192	0.0748	0.0262	0.0725	0.1638	0.3468
dom	CG17257-PA	2L	191.83	69.17	4.60	0.0000	0.0072	209.7	51.3	0.0048	0.0887	0	0.0622	0	0.1072
nodom	CG17257-PA	2L	751.25	247.75	4.97	0.0026	0.0272	756.8	242.2	0.0108	0.0527	0.0067	0.0523	0.0094	0.1452
dom	CG17259-PA	2L	562.31	178.69	3.13	0.0021	0.0298	609.1	143.9	0.0017	0.0849	0	0.0586	0	0.1798
nodom	CG17259-PA	2L	579.33	170.67	4.15	0.0000	0.0258	626.1	123.9	0	0	0	0.215	0	0.282
dom	CG17260-PA	2L	372.56	119.44	4.40	0.0000	0.0240	365.8	126.2	0.0027	0.0714	0.0027	0.0242	0.0194	0.1523
nodom	CG17260-PA	2L	454.14	145.86	3.85	0.0000	0.0306	457.5	142.5	0.0022	0.0644	0.0022	0.0732	0.011	0.3053
dom	CG17264-PA	2L	436.52	148.48	4.81	0.0106	0.0256	394.9	181.1	0.0053	0.0458	0.0024	0.0485	0.0479	0.1371
nodom	CG17264-PA	2L	1156.39	370.61	4.68	0.0050	0.0417	1148.8	378.2	0.0134	0.0626	0.0096	0.0498	0.0441	0.1922
dom	CG17265-PA	2L	513.72	146.28	3.00	0.0052	0.0399	560.5	153.5	0.0018	0.0286	0.0018	0.0542	0.0054	0.0784
nodom	CG17265-PA	2L	529.06	187.94	3.48	0.0038	0.0204	608.3	201.7	0	0.0654	0.0033	0.0256	0.0033	0.129
dom	CG17291-PA	2L	937.17	313.83	4.53	0.0000	0.0357	911.9	339.1	0	0.0535	0	0.0433	0.0022	0.1346
nodom	CG17291-PA	2L	393.00	129.00	4.57	0.0000	0.0212	385.3	136.7	0	0.0401	0	0.031	0.0027	0.1379
dom	CG17292-PA	2L	227.89	69.11	3.75	0.0029	0.0603	234.6	62.4	0	0.0756	0.0042	0.0555	0.0043	0.1673
nodom	CG17292-PA	2L	554.33	168.67	4.01	0.0009	0.0296	542.3	180.7	0	0.0463	0.0019	0.0299	0.0059	0.1378
dom	CG17293-PA	2L	683.77	213.23	4.54	0.0000	0.0732	720.7	176.3	0	0.1775	0	0	0.0014	0.3604
dom	CG17302-PA	2L	390.33	116.67	5.30	0.0027	0.0403	394.4	112.6	0.0026	0.1385	0.0025	0.0928	0.0051	0.2214
nodom	CG17302-PA	2L	97.27	25.73	5.07	0.0034	0.0155	103.9	19.1	0	0.352	0	0	0	0.1312
dom	CG17320-PA	2L	78.67	29.33	3.50	0.0000	0.0682	85.2	22.8	0	0.1441	0	0.1991	0	0.1392
nodom	CG17320-PA	2L	758.53	246.47	3.95	0.0000	0.0400	940.4	304.6	0.0032	0.0359	0.0011	0.0745	0.0011	0.2488
dom	CG17322-PA	2L	99.17	32.83	4.89	0.0000	0.0670	92.8	39.2	0	0.0596	0	0.0255	0	0.2246
nodom	CG17322-PA	2L	1070.97	342.03	4.80	0.0073	0.0456	1005.7	401.3	0.0134	0.0536	0.0102	0.089	0.0251	0.2039
dom	CG17323-PA	2L	99.33	32.67	4.00	0.0000	0.0459	100.5	31.5	0	0.035	0	0.0352	0	0.1951
nodom	CG17323-PA	2L	1094.33	330.67	3.96	0.0042	0.0423	1079.7	345.3	0.0019	0.0679	0.0018	0.0587	0.0142	0.2194
dom	CG17328-PA	2L	504.57	146.43	5.17	0.0000	0.0790	491.7	159.3	0	0.1167	0	0.074	0.004	0.2372
nodom	CG17328-PA	2L	451.63	136.37	4.49	0.0000	0.1225	437.9	150.1	0	0.1383	0	0.1169	0.0137	0.2564
dom	CG17330-PA	2L	236.17	78.83	2.99	0.0028	0.0867	233.3	84.7	0	0.1103	0	0.073	0.0179	0.2691
nodom	CG17330-PA	2L	437.00	121.00	3.59	0.0053	0.0882	438.4	134.6	0.014	0.1123	0.0116	0.1318	0.0256	0.221
dom	CG17331-PA	2L	385.17	118.83	5.28	0.0010	0.0151	392.3	111.7	0.0077	0.1272	0.0053	0.0255	0.0052	0.3823
nodom	CG17331-PA	2L	74.17	24.83	4.48	0.0000	0.0000	72.6	26.4	0	0.0405	0	0	0.0001	0.7394
dom	CG17341-PA	2L	277.67	121.33	2.80	0.0000	0.0165	429.8	263.2	0.0024	0.0482	0	0.0213	0.0171	0.137
nodom	CG17341-PA	2L	711.97	221.03	3.20	0.0006	0.0060	812	235	0	0.0376	0	0.0306	0.0075	0.1263
dom	CG17348-PA	2L	898.00	290.00	4.95	0.0004	0.0271	919.2	268.8	0.0011	0.0525	0	0.0362	0.0022	0.1979
nodom	CG17348-PA	2L	477.20	164.80	4.43	0.0008	0.0342	487.4	154.6	0	0.0881	0	0.0367	0.0083	0.2231
dom	CG17350-PA	2L	129.83	50.17	2.87	0.0051	0.0498	114.5	65.5	0.0093	0.0159	0.0186	0.0132	0.0385	0.1408
nodom	CG17350-PA	2L	589.88	175.12	3.65	0.0008	0.0371	616.9	145.1	0.005	0.0304	0.0017	0.0418	0.0167	0.2484
dom	CG17376-PB	2L	134.33	54.67	4.84	0.0000	0.0000	137.8	51.2	0	0.0189	0	0.0208	0	0.1552
dom	CG17378-PA	2L	104.33	30.67	3.78	0.0000	0.0000	110.3	24.7	0	0.1393	0	0	0.0091	0.4465
nodom	CG17378-PA	2L	1273.93	409.07	4.66	0.0018	0.0397	1293	402	0.0047	0.1046	0.0031	0.0268	0.015	0.2106
dom	CG17492-PA	2L	735.06	242.94	4.96	0.0005	0.0156	753.6	224.4	0	0.0684	0	0.0306	0.0046	0.2588
nodom	CG17492-PA	2L	1632.51	530.49	5.36	0.0002	0.0243	1600.3	562.7	0.0019	0.0496	0.0025	0.045	0.0237	0.1777
dom	CG17549-PA	2L	292.72	112.28	3.29	0.0040	0.0534	272.1	120.9	0.0078	0.0898	0.0078	0.0184	0.0285	0.2035
nodom	CG17549-PA	2L	297.17	98.83	3.93	0.0034	0.0371	309	111	0.0067	0.0497	0.0033	0.0598	0.0067	0.212
dom	CG17559-PA	2L	889.00	290.00	4.03	0.0006	0.0608	869.3	309.7	0.0012	0.0487	0.0012	0.0639	0.0023	0.1788
nodom	CG17559-PA	2L	428.50	141.50	2.73	0.0039	0.0624	416.5	156.5	0.0024	0.0782	0	0.0844	0.017	0.1847
nodom	CG17566-PA	2L	1031.12	318.88	4.37	0.0000	0.0711	1060	290	0	0.0844	0	0.0475	0.0058	0.2519
dom	CG17568-PA	2L	382.90	124.10	4.48	0.0000	0.0258	405.2	101.8	0	0.0694	0	0.0353	0.0102	0.4969
nodom	CG17568-PA	2L	801.44	230.56	5.30	0.0106	0.0599	744	273	0.0158	0.0791	0.019	0.0401	0.0683	0.329
dom	CG17572-PA	2L	569.30	198.70	4.03	0.0000	0.0200	608.1	159.9	0	0.0262	0	0.0249	0	0.1629
nodom	CG17572-PA	2L	285.83	101.17	3.53	0.0000	0.0066	315	72	0.0159	0.0729	0.0073	0.015	0.0341	0.327
dom	CG17597-PA	2L	78.67	29.33	3.03	0.0000	0.0398	84.9	23.1	0	0.1512	0	0.1337	0	0.1984
nodom	CG17597-PA	2L	729.89	230.11	2.98	0.0018	0.0369	851.8	261.2	0.0079	0.0263	0.0033	0.0751	0.0043	0.2457
dom	CG1759-PA	2L	471.33	140.67	4.04	0.0000	0.0028	499	89	0.002	0.0974	0.0019	0.0021	0.0061	0.357
nodom	CG1759-PA	2L	492.67	158.33	3.70	0.0000	0.0179	484.3	166.7	0.002	0.0521	0.0062	0.0418	0.0021	0.1693
dom	CG17608-PA	2L	24.67	8.33	2.00	0.0000	0.2400	306.5	77.5	0	0.0693	0	0.0586	0.0033	0.3787
nodom	CG17608-PA	2L	179.83	63.17	2.00	0.0000	0.0158	310.5	112.5	0	0.0474	0	0	0.0065	0.2511
dom	CG17610-PA	2L	105.78	32.22	5.91	0.0000	0.0476	109.9	28.1	0	0	0	0	0	0.3147
nodom	CG17610-PA	2L	571.63	175.37	4.52	0.0072	0.0243	554.6	192.4	0.0017	0.0475	0.0055	0.0319	0.0303	0.1272
dom	CG1762-PA	2L	884.33	285.67	3.81	0.0010	0.0126	885.2	305.8	0.0034	0.0661	0.0034	0.0408	0.0162	0.2544
nodom	CG1762-PA	2L	921.42	278.58	4.37	0.0000	0.0115	919.6	286.4	0.0073	0.0627	0.0119	0.0319	0.0365	0.2296
dom	CG17633-PA	2L	50.67	18.33	3.00	0.0000	0.0364	54.8	14.2	0.0187	0	0	0.0911	0	0.4822
nodom	CG17633-PA	2L	915.96	305.04	3.58	0.0011	0.0262	1014.1	206.9	0.0112	0.111	0	0.0127	0.0201	0.2584
dom	CG17646-PA	2L	547.97	190.03	4.33	0.0047	0.0191	592.6	145.4	0.0017	0.0709	0.0051	0.0392	0.0034	0.209
nodom	CG17646-PA	2L	1150.73	376.27	4.06	0.0012	0.0337	1219.2	298.8	0.007	0.0696	0.0039	0.0197	0.0353	0.1629
dom	CG17652-PA	2L	222.00	63.00	4.00	0.0023	0.0741	217.7	67.3	0.0047	0.0668	0	0.0339	0.0048	0.2106
nodom	CG17652-PA	2L	335.65	111.35	2.99	0.0000	0.0644	325.3	121.7	0	0.0786	0	0.0805	0.0063	0.2089
nodom	CG17654-PB	2L	1106.51	348.49	3.65	0.0000	0.0174	1231	218	0.0016	0.0552	0.0033	0.0579	0.0228	0.2226
dom	CG1768-PA	2L	201.50	77.50	2.59	0.0000	0.0516	154.1	145.9	0	0.0313	0	0.0213	0.0074	0.1601
nodom	CG1768-PA	2L	2291.71	678.29	4.06	0.0002	0.0412	2329.2	640.8	0.0017	0.0481	0.0013	0.0538	0.0039	0.2291
dom	CG17799-PA	2L	265.07	70.93	4.71	0.0015	0.0113	265.2	64.8	0.0476	0.1264	0.0435	0.1158	0.2634	0.429
nodom	CG17799-PA	2L	292.60	76.40	3.96	0.0108	0.0414	266.7	84.3	0.0087	0.0743	0.0648	0.1195	0.2804	0.2436
dom	CG17840-PA	2L	890.19	267.81	2.93	0.0007	0.0442	899.7	276.3	0.0011	0.0505	0.0011	0.0495	0.0045	0.3179
nodom	CG17840-PA	2L	1037.82	330.18	4.27	0.0008	0.0437	1073.2	321.8	0.0019	0.0542	0.0009	0.0374	0.0095	0.2685
dom	CG17905-PA	2L	87.00	27.00	3.68	0.0000	0.0926	87.4	26.6	0	0.0632	0	0.2796	0	0.4459
nodom	CG17905-PA	2L	1254.29	362.71	4.52	0.0014	0.0585	1268.4	345.6	0.0024	0.0818	0.0016	0.0901	0.0208	0.2627
dom	CG17912-PA	2L	445.83	133.17	3.69	0.0013	0.0175	399.8	173.2	0	0.028	0.0025	0.05	0	0.1771
nodom	CG17912-PA	2L	377.78	114.22	4.79	0.0000	0.0172	363.4	128.6	0.0028	0.0602	0.0028	0.0561	0.0222	0.1695
dom	CG17927-PA	2L	332.00	94.00	2.50	0.0000	0.0000	364.5	64.5	0	0.0334	0	0	0	0.0513
nodom	CG17927-PA	2L	4234.78	1222.22	3.44	0.0002	0.0043	4578.3	878.7	0.0002	0.0239	0.0004	0.0113	0.0031	0.0787
dom	CG17928-PA	2L	184.50	52.50	3.92	0.0054	0.0190	180.6	56.4	0	0.0623	0.0111	0.0383	0.0224	0.1775
nodom	CG17928-PA	2L	834.57	251.43	4.75	0.0050	0.0532	795.6	290.4	0.0076	0.1016	0.0107	0.0516	0.03	0.2841
dom	CG17941-PA	2L	6775.07	2182.93	4.04	0.0019	0.0361	6590.8	2433.2	0.0038	0.0609	0.0031	0.0556	0.0069	0.1658
nodom	CG17941-PA	2L	1148.38	387.62	3.33	0.0010	0.0271	1148.4	486.6	0.0017	0.0402	0.0044	0.0469	0.0053	0.1467
dom	CG17988-PB	2L	176.33	45.67	2.41	0.0000	0.0365	176.5	45.5	0	0.0631	0.0059	0	0.0058	0.2589
nodom	CG17988-PB	2L	1750.83	553.17	4.29	0.0014	0.0946	1769.4	534.6	0.0023	0.0795	0.0012	0.0758	0.0098	0.225
dom	CG18024-PA	2L	664.33	175.67	3.89	0.0000	0.0509	682.4	148.6	0.0015	0.1179	0	0.0409	0.0091	0.2032
nodom	CG18024-PA	2L	659.80	210.20	4.10	0.0000	0.0447	703.7	172.3	0.0014	0.0667	0	0.0726	0.0028	0.2184
dom	CG18042-PA	2L	304.90	94.10	4.83	0.0000	0.0524	258.5	140.5	0.0037	0.0513	0	0.0494	0.0037	0.0968
nodom	CG18042-PA	2L	510.18	185.82	4.70	0.0020	0.0373	495.8	200.2	0.002	0.0308	0.0041	0.0631	0.0041	0.0702
dom	CG18095-PA	2L	737.79	216.21	4.15	0.0123	0.0799	734.2	261.8	0.0148	0.1067	0.0152	0.0687	0.0625	0.2051
nodom	CG18095-PA	2L	498.76	149.24	3.13	0.0100	0.0737	492.8	155.2	0.023	0.1429	0.0045	0.0535	0.0398	0.2663
nodom	CG18096-PA	2L	3081.86	953.14	3.69	0.0033	0.0136	2999.2	1029.8	0.0457	0.0745	0.0332	0.038	0.0922	0.2401
dom	CG18132-PA	2L	242.50	66.50	3.96	0.0041	0.0075	237.2	71.8	0.0083	0.0328	0.0129	0.1244	0.0687	0.4563
nodom	CG18132-PA	2L	204.67	62.33	4.22	0.0024	0.0144	188.7	78.3	0.0407	0.0006	0.022	0.0814	0.1657	0.301
dom	CG18144-PA	2L	127.50	37.50	3.33	0.0000	0.0356	123.2	41.8	0	0.0238	0	0.0224	0	0.1551
nodom	CG18144-PA	2L	278.67	78.33	4.29	0.0032	0.0221	276.3	80.7	0.0051	0.0264	0.0097	0.0269	0.0218	0.3681
dom	CG18146-PB	2L	1231.29	430.71	4.61	0.0030	0.0356	1255.3	406.7	0.0061	0.0692	0.0029	0.041	0.0436	0.1988
nodom	CG18146-PB	2L	329.67	111.33	5.61	0.0000	0.0299	321.7	119.3	0.0082	0.0731	0.0113	0.0922	0.0917	0.2277
dom	CG18174-PA	2L	205.67	64.33	3.91	0.0000	0.0207	211.1	58.9	0	0.1692	0	0.0243	0	0.2621
nodom	CG18174-PA	2L	499.83	154.17	4.20	0.0000	0.0095	495.6	158.4	0	0.0416	0	0.0275	0	0.1205
dom	CG18266-PA	2L	276.00	72.00	4.36	0.0000	0.0139	275.5	66.5	0.0764	0.0461	0	0.0862	0.1484	0.4743
nodom	CG18266-PA	2L	848.51	252.49	4.94	0.0036	0.0251	862.1	229.9	0.0182	0.107	0.0237	0.0387	0.1085	0.3056
dom	CG18302-PA	2L	251.00	82.00	4.95	0.0056	0.1232	240.4	92.6	0.0171	0.1539	0.0171	0.1325	0	0.2594
nodom	CG18302-PA	2L	680.21	204.79	3.83	0.0074	0.1040	683.2	201.8	0.0076	0.111	0.0135	0.0658	0.0419	0.2758
dom	CG18317-PA	2L	712.06	247.94	3.83	0.0000	0.0286	764.5	192.5	0	0.0685	0	0.0487	0.0026	0.1495
nodom	CG18317-PA	2L	102.67	29.33	4.27	0.0000	0.0511	107.6	24.4	0	0.0861	0	0.0373	0	0.1891
dom	CG18340-PA	2L	622.27	205.73	3.43	0.0027	0.0520	642.2	185.8	0.0032	0.0617	0.0048	0.1036	0.0142	0.3271
nodom	CG18340-PA	2L	142.78	40.22	3.25	0.0140	0.0762	138.4	44.6	0.008	0.0221	0.0153	0.0452	0.0232	0.1204
nodom	CG18397-PA	2L	3683.87	1095.13	3.93	0.0030	0.0258	3755	1237	0.0065	0.0366	0.0093	0.0393	0.0335	0.2369
dom	CG18405-PA	2L	65.00	19.00	4.82	0.0000	0.0684	54.4	29.6	0	0	0	0	0	0.0713
nodom	CG18405-PA	2L	1945.10	586.90	3.59	0.0000	0.0137	2090.1	516.9	0.0005	0.0556	0	0.0158	0.0014	0.1083
nodom	CG18420-PA	2L	163.38	52.62	4.57	0.0292	0.0653	44.7	24.3	0.0441	0.0464	0	0.0462	0.1969	0.1296
dom	CG18480-PA	2L	322.83	109.17	2.00	0.0031	0.0641	319.2	112.8	0	0.151	0.0065	0.0828	0.0268	0.2837
nodom	CG18480-PA	2L	928.22	289.78	3.15	0.0014	0.0765	897.9	302.1	0.0085	0.0567	0.0051	0.0699	0.0297	0.2135
dom	CG18497-PA	2L	3850.11	1168.89	4.31	0.0010	0.0082	3990.3	1607.7	0.0088	0.0463	0.0062	0.032	0.025	0.1725
nodom	CG18497-PA	2L	7068.72	2207.28	3.31	0.0006	0.0039	6575.4	2592.6	0.0085	0.0291	0.0051	0.0432	0.0266	0.1937
dom	CG18557-PA	2L	560.78	183.22	4.17	0.0080	0.0417	570.1	173.9	0.0505	0.1281	0.0257	0.0388	0.1027	0.3168
nodom	CG18557-PA	2L	212.44	63.56	5.03	0.0056	0.0420	201.7	65.3	0.0321	0.1718	0.0188	0.0017	0.0741	0.3351
nodom	CG18559-PA	2L	809.24	270.76	3.09	0.0043	0.0406	1173.9	338.1	0.0074	0.112	0.0039	0.0807	0.0335	0.3195
dom	CG18585-PA	2L	54.17	14.83	4.00	0.0000	0.0000	46.3	22.7	0	0.0484	0	0	0	0.1744
nodom	CG18585-PA	2L	886.40	262.60	3.54	0.0021	0.0466	914.4	282.6	0.0045	0.0937	0.0022	0.0254	0.0159	0.2859
dom	CG18636-PA	2L	552.26	161.74	4.00	0.0033	0.0291	495.1	179.9	0.0162	0.0568	0.0112	0.0674	0.1434	0.2734
nodom	CG18636-PA	2L	245.78	75.22	3.32	0.0108	0.0363	188.2	69.8	0.0288	0.0458	0.004	0.0676	0.1702	0.2248
dom	CG18641-PA	2L	226.17	76.83	3.18	0.0000	0.0629	238.9	64.1	0	0	0	0.1196	0	0.3004
nodom	CG18641-PA	2L	549.61	191.39	4.26	0.0012	0.0514	565.4	175.6	0.0018	0.0679	0	0.0408	0	0.1763
dom	CG18642-PA	2L	206.80	75.20	4.99	0.0000	0.0550	210.7	71.3	0	0.0264	0	0.0612	0	0.2291
nodom	CG18642-PA	2L	555.33	176.67	5.29	0.0007	0.0058	550.3	181.7	0.0018	0.0437	0	0.0035	0.0094	0.1409
dom	CG18783-PB	2L	811.37	250.63	4.35	0.0012	0.0363	894.8	167.2	0.0015	0.0903	0.0033	0.0238	0.0054	0.2806
nodom	CG18783-PB	2L	1086.12	362.88	3.49	0.0037	0.0174	1061.5	387.5	0.0119	0.0542	0.0077	0.0377	0.0268	0.221
dom	CG18788-PA	2L	57.23	20.77	4.73	0.0070	0.0000	51.5	26.5	0	0.0427	0	0	0	0.2003
nodom	CG18788-PA	2L	1131.49	365.51	4.18	0.0052	0.0107	1094.9	402.1	0.0134	0.0556	0.0109	0.0553	0.0526	0.2408
dom	CG18810-PA	2L	115.33	37.67	3.33	0.0000	0.0177	121.3	31.7	0	0.1454	0	0.0297	0.0608	0.3903
nodom	CG18810-PA	2L	573.70	173.30	4.33	0.0091	0.0317	533.6	174.4	0.0095	0.0585	0.0235	0.0435	0.0682	0.2506
dom	CG2478-PA	2L	74.00	34.00	3.06	0.0000	0.0000	49.4	58.6	0	0.0131	0	0.0582	0	0.102
nodom	CG2478-PA	2L	2904.78	947.22	3.80	0.0006	0.0246	2811.2	1040.8	0.0038	0.0573	0.0028	0.0494	0.0123	0.1748
dom	CG2493-PA	2L	240.17	77.83	2.00	0.0042	0.0000	260.8	66.2	0	0.0853	0.0037	0	0.004	0.4481
nodom	CG2493-PA	2L	581.33	186.67	2.19	0.0052	0.0143	879.7	218.3	0.0035	0.0722	0.0011	0.0796	0.0281	0.2602
dom	CG2508-PA	2L	495.67	155.33	3.65	0.0000	0.0206	666.4	143.6	0	0.0395	0.003	0.0567	0.0031	0.3082
nodom	CG2508-PA	2L	334.67	106.33	3.02	0.0030	0.0564	316.6	133.4	0.016	0.0409	0.0106	0.0605	0.0653	0.2287
dom	CG2614-PA	2L	559.77	163.23	4.17	0.0018	0.0184	534.2	188.8	0.0018	0.089	0	0.0772	0.013	0.2522
nodom	CG2614-PA	2L	997.67	298.33	4.34	0.0004	0.0184	970	326	0.0046	0.0622	0.0049	0.0414	0.0157	0.2218
dom	CG2615-PB	2L	696.72	221.28	4.25	0.0011	0.0098	682.2	235.8	0	0.102	0	0.0742	0	0.2758
nodom	CG2615-PB	2L	964.29	277.71	5.14	0.0008	0.0151	976.1	265.9	0.001	0.0468	0	0.05	0.0083	0.2769
dom	CG2637-PA	2L	277.17	82.83	3.98	0.0000	0.0322	282.3	77.7	0.0071	0.0278	0	0.0443	0.0145	0.1887
nodom	CG2637-PA	2L	1260.50	389.50	3.90	0.0000	0.0174	1773.7	518.3	0.0028	0.0751	0.0051	0.0548	0.0133	0.2479
dom	CG2674-PA	2L	42.67	14.33	3.47	0.0000	0.0000	44.3	15.7	0	0	0	0	0	0.1168
nodom	CG2674-PA	2L	885.17	278.83	3.49	0.0000	0.0072	882.2	281.8	0.0012	0.0432	0.0012	0.0708	0	0.1815
dom	CG2718-PB	2L	81.33	23.67	5.00	0.0000	0.0254	78.4	26.6	0	0.0356	0	0.1736	0	0.2991
nodom	CG2718-PB	2L	822.10	269.90	4.81	0.0007	0.0091	842.1	249.9	0.0024	0.0649	0.0024	0.0472	0.0157	0.2713
dom	CG2720-PA	2L	927.17	266.83	3.53	0.0000	0.0085	938.4	285.6	0.0011	0.0312	0.0021	0.0413	0.0098	0.2128
nodom	CG2720-PA	2L	198.33	47.67	4.50	0.0000	0.0357	194.2	51.8	0.0051	0.1203	0	0.0716	0.005	0.1228
dom	CG2762-PA	2L	450.67	164.33	2.69	0.0000	0.0024	433.3	205.7	0.0024	0.0214	0	0.0348	0.0166	0.1124
nodom	CG2762-PA	2L	1886.02	618.98	4.03	0.0017	0.0127	1811	709	0.0075	0.0452	0.0067	0.0329	0.0225	0.1818
dom	CG2774-PA	2L	307.56	94.44	3.03	0.0000	0.0582	326.5	75.5	0	0.1284	0	0.0259	0.0031	0.2929
nodom	CG2774-PA	2L	755.80	216.20	4.09	0.0000	0.0395	797.8	174.2	0	0.1433	0.0012	0.0335	0	0.1846
nodom	CG2794-PA	2L	1523.22	498.78	3.21	0.0018	0.0202	1524	534	0.0033	0.0623	0.002	0.043	0.0189	0.2861
dom	CG2818-PA	2L	142.17	43.83	3.06	0.0000	0.0304	136	50	0	0.139	0	0.0019	0	0.2294
nodom	CG2818-PA	2L	1495.28	439.72	3.69	0.0003	0.0309	1505.4	429.6	0.004	0.0444	0.0008	0.0397	0.0101	0.2236
dom	CG2819-PA	2L	260.73	69.27	4.33	0.0019	0.0318	265.9	58.1	0.0075	0	0	0.0564	0.0153	0.1875
nodom	CG2819-PA	2L	553.83	178.17	3.95	0.0000	0.0591	557.9	174.1	0.0036	0.0869	0.0018	0.0743	0.0182	0.2745
dom	CG2822-PB	2L	546.67	182.33	3.64	0.0000	0.0059	570.6	158.4	0	0.0191	0	0	0	0.1154
nodom	CG2822-PB	2L	805.33	277.67	4.25	0.0017	0.0131	786	297	0.0039	0.0439	0.0013	0.0276	0.0091	0.0819
dom	CG2826-PA	2L	286.29	67.71	5.91	0.0065	0.0630	264.8	89.2	0.0233	0.0556	0.0111	0.1457	0.0885	0.3473
nodom	CG2826-PA	2L	355.94	97.06	5.20	0.0093	0.0258	336.7	116.3	0.0148	0.107	0.0158	0.0269	0.1059	0.3533
dom	CG2830-PA	2L	153.47	50.53	4.18	0.0026	0.0488	99.8	92.2	0	0.0116	0	0.0108	0.0105	0.1083
nodom	CG2830-PA	2L	1304.42	417.58	3.58	0.0023	0.0405	1317.8	422.2	0.0062	0.0591	0.0092	0.0558	0.0163	0.2026
dom	CG2839-PA	2L	329.17	75.83	2.43	0.0243	0.1319	308.8	114.2	0.0257	0.1156	0.0487	0.1013	0.1134	0.4091
nodom	CG2839-PA	2L	430.38	118.62	3.82	0.0060	0.0562	418.7	130.3	0.0295	0.0824	0.0175	0.0759	0.1597	0.313
dom	CG2843-PA	2L	656.73	165.27	3.80	0.0057	0.0464	644.8	186.2	0.0066	0.0602	0.0186	0.1507	0.0443	0.3588
nodom	CG2843-PA	2L	563.62	147.38	4.89	0.0007	0.0312	598.5	112.5	0	0.1122	0.0017	0.0927	0.0101	0.2974
nodom	CG2848-PA	2L	2082.98	662.02	4.46	0.0016	0.0461	2101.3	646.7	0.0018	0.0812	0.0011	0.0609	0.0057	0.21
dom	CG2851-PA	2L	326.67	96.33	3.95	0.0000	0.0093	330.8	104.2	0	0.0832	0	0.0178	0.003	0.0844
nodom	CG2851-PA	2L	210.67	71.33	3.98	0.0000	0.0000	457.8	145.2	0.0022	0.0654	0	0.017	0.0179	0.1641
dom	CG2863-PA	2L	852.33	269.67	3.52	0.0000	0.0145	820.8	301.2	0	0.0468	0	0.0435	0	0.2334
nodom	CG2863-PA	2L	239.89	75.11	3.34	0.0028	0.0577	254.7	87.3	0.0113	0.0686	0.0013	0.0422	0.0157	0.2875
dom	CG2903-PB	2L	1196.68	351.32	4.46	0.0043	0.0561	1182.2	368.8	0.0034	0.104	0.0043	0.0588	0.0034	0.1795
nodom	CG2903-PB	2L	565.73	163.27	4.90	0.0013	0.0482	572.6	156.4	0.0035	0.0785	0	0.0699	0.0123	0.1286
dom	CG2914-PA	2L	365.50	120.50	2.77	0.0000	0.0124	471.6	89.4	0.0022	0.133	0	0	0.0129	0.1923
nodom	CG2914-PA	2L	468.03	152.97	3.02	0.0080	0.0240	642.7	200.3	0.0138	0.0566	0.0136	0.0411	0.0322	0.1006
dom	CG2939-PA	2L	312.85	92.15	3.34	0.0000	0.0995	382.3	139.7	0.0027	0.1333	0	0.0674	0.0052	0.2947
nodom	CG2939-PA	2L	612.31	188.69	4.24	0.0051	0.0753	612.3	209.7	0.0049	0.0718	0.0033	0.0231	0.0131	0.2031
dom	CG2950-PA	2L	288.86	92.14	4.54	0.0000	0.0170	264.8	110.2	0	0.0458	0.0117	0.0379	0.0039	0.0369
nodom	CG2950-PA	2L	1168.33	391.67	4.35	0.0012	0.0137	1194.3	365.7	0.006	0.0491	0.0094	0.0129	0.0138	0.1779
dom	CG2958-PA	2L	271.42	70.58	4.19	0.0084	0.0675	271.2	70.8	0.0215	0.0404	0.033	0.1639	0.2083	0.3307
nodom	CG2958-PA	2L	570.40	158.60	4.01	0.0217	0.0580	565.7	160.3	0.0283	0.1402	0.0199	0.0556	0.1042	0.3824
dom	CG2960-PA	2L	173.67	54.33	5.00	0.0000	0.0147	186.7	41.3	0	0.0218	0	0.031	0	0.1455
nodom	CG2960-PA	2L	118.67	37.33	4.96	0.0000	0.0000	145.2	10.8	0	0.1097	0	0	0	0
dom	CG2973-PA	2L	61.00	20.00	4.00	0.0082	0.0250	66.3	14.7	0	0.059	0.0162	0	0.0162	0.0602
nodom	CG2973-PA	2L	610.33	208.67	4.05	0.0040	0.0653	620.6	198.4	0.0153	0.06	0.0064	0.0729	0.0402	0.193
nodom	CG2986-PA	2L	171.00	51.00	5.86	0.0000	0.0353	189.7	32.3	0	0.0388	0.0054	0.0297	0	0.1549
nodom	CG2991-PA	2L	1240.16	409.84	5.15	0.0000	0.0415	1315.5	334.5	0	0.1126	0.0015	0.0573	0.0039	0.1372
dom	CG3018-PA	2L	318.67	101.33	4.36	0.0010	0.0089	376	44	0	0.2072	0	0.0928	0	0.2472
dom	CG3022-PA	2L	543.25	194.75	4.42	0.0000	0.0443	552.5	185.5	0	0.0946	0.0018	0.0123	0	0.2737
nodom	CG3022-PA	2L	2336.86	792.14	4.46	0.0012	0.0274	2439.4	737.6	0.0025	0.0656	0.0026	0.0348	0.0033	0.1641
dom	CG3036-PA	2L	987.90	350.10	3.25	0.0007	0.0512	1002.9	335.1	0.0092	0.0433	0	0.0576	0.0144	0.153
nodom	CG3036-PA	2L	109.58	31.42	3.02	0.0000	0.1008	107.1	33.9	0.0096	0.1471	0	0.0272	0.0287	0.1098
dom	CG3048-PA	2L	761.57	252.43	4.12	0.0005	0.0256	796.5	217.5	0	0.077	0.0013	0.0503	0	0.2477
nodom	CG3048-PA	2L	336.00	108.00	3.61	0.0000	0.0253	348.2	95.8	0	0.1116	0	0.029	0.0029	0.1381
dom	CG3057-PA	2L	409.83	142.17	4.60	0.0012	0.0084	630.9	158.1	0	0.0811	0	0.0191	0.0065	0.2758
nodom	CG3057-PA	2L	58.73	16.27	4.28	0.0068	0.0000	89.8	21.2	0	0.148	0.0112	0.0801	0.0112	0.3635
dom	CG3058-PA	2L	220.00	56.00	2.60	0.0000	0.0536	272.1	66.9	0	0.0883	0	0.0849	0	0.079
nodom	CG3058-PA	2L	37.83	13.17	2.24	0.0000	0.0000	64.5	19.5	0	0.1624	0	0	0	0.3206
dom	CG3104-PA	2L	633.80	221.20	4.65	0.0000	0.0455	660.9	194.1	0	0.0719	0	0.1017	0.003	0.1571
nodom	CG3104-PA	2L	81.33	26.67	4.17	0.0000	0.0625	91.6	16.4	0	0.1489	0	0.1546	0.0107	0
nodom	CG3127-PA	2L	916.14	295.86	4.27	0.0000	0.0487	997.5	214.5	0.001	0.0916	0.001	0.0568	0.003	0.125
dom	CG3131-PA	2L	1354.48	406.52	3.72	0.0014	0.0553	1431.9	407.1	0.0007	0.1235	0.0007	0.0649	0.0021	0.1692
nodom	CG3131-PA	2L	1953.23	611.77	3.36	0.0000	0.1103	2095	491	0	0.0751	0	0.0866	0.001	0.2293
dom	CG3139-PA	2L	507.67	152.33	3.70	0.0000	0.0171	540.5	119.5	0	0.0272	0	0.0262	0	0.0837
nodom	CG3139-PA	2L	583.67	178.33	3.92	0.0000	0.0084	623	139	0.0032	0.0544	0	0.016	0.0032	0.0717
dom	CG3151-PA	2L	700.11	214.89	4.47	0.0000	0.0247	702.9	209.1	0.0014	0.0299	0.0014	0.0563	0	0.1334
nodom	CG3151-PA	2L	779.33	231.67	5.21	0.0051	0.0127	703.9	241.1	0.0285	0.0582	0.0499	0.0349	0.1296	0.2252
nodom	CG3157-PA	2L	1074.26	329.74	5.17	0.0000	0.0191	1110	294	0.0014	0.0502	0.0042	0.1068	0.0127	0.2197
dom	CG3159-PA	2L	67.00	23.00	4.43	0.0000	0.0000	64.8	25.2	0	0.0356	0	0.0515	0	0.0993
nodom	CG3159-PA	2L	1190.38	399.62	3.86	0.0007	0.0199	1181.1	402.9	0.0009	0.0679	0.0017	0.0355	0.0051	0.1336
dom	CG31605-PG	2L	358.67	118.33	3.48	0.0000	0.0000	480.1	167.9	0.0024	0.0341	0.0146	0.0048	0.0764	0.0687
nodom	CG31605-PG	2L	152.00	43.00	2.28	0.0000	0.0000	187.1	52.9	0	0	0	0.0387	0.011	0.019
dom	CG31607-PA	2L	120.47	50.53	4.26	0.0083	0.0693	78.5	86.5	0.0591	0.0417	0.0113	0.1271	0.031	0.0896
nodom	CG31607-PA	2L	1100.68	333.32	4.69	0.0045	0.0783	1074.8	359.2	0.0047	0.0909	0.0038	0.0392	0.0131	0.1307
dom	CG31628-PA	2L	71.53	24.47	5.50	0.0000	0.1253	67.6	28.4	0	0	0	0.1702	0	0.2177
nodom	CG31628-PA	2L	2947.25	1015.75	3.90	0.0036	0.0537	2894.1	1068.9	0.0077	0.0795	0.0041	0.0655	0.0156	0.2099
dom	CG31629-PA	2L	465.58	125.42	3.68	0.0032	0.0146	470.4	123.6	0.0043	0.0744	0.0021	0.0021	0.0152	0.2039
nodom	CG31629-PA	2L	643.75	187.25	3.99	0.0023	0.0383	651.8	179.2	0.0047	0.0818	0.0015	0.0141	0.0126	0.1377
dom	CG31632-PA	2L	741.53	242.47	4.59	0.0005	0.0360	807	156	0	0.0774	0	0.0859	0.0025	0.2253
nodom	CG31632-PA	2L	932.33	315.67	4.12	0.0004	0.0239	924.9	308.1	0.0022	0.0475	0.0011	0.0198	0.0174	0.1204
dom	CG31634-PA	2L	1356.99	473.01	5.32	0.0028	0.0626	1379.8	444.2	0.0068	0.086	0.0068	0.0927	0.0148	0.2136
nodom	CG31634-PA	2L	188.91	57.09	4.16	0.0040	0.0184	186.6	59.4	0.0273	0.0656	0	0.1196	0.0501	0.1591
dom	CG31635-PA	2L	918.06	308.94	4.25	0.0013	0.0102	864.2	338.8	0.0053	0.0461	0.0057	0.0133	0.0236	0.1265
nodom	CG31635-PA	2L	2640.88	887.12	4.22	0.0004	0.0141	2524.8	979.2	0.0044	0.0356	0.0048	0.0268	0.0172	0.1386
dom	CG31636-PA	2L	382.41	115.59	3.95	0.0028	0.0161	376	122	0.0025	0.0247	0.0054	0.0425	0.0273	0.3647
nodom	CG31636-PA	2L	334.44	106.56	3.62	0.0030	0.0210	335.6	105.4	0.0099	0.158	0.0113	0	0.033	0.3668
nodom	CG31638-PA	2L	1593.78	464.22	4.74	0.0002	0.0610	1595.1	462.9	0.0019	0.0671	0	0.0957	0.0045	0.2043
dom	CG31640-PA	2L	355.17	115.83	4.35	0.0000	0.0388	371	91	0.0028	0.0753	0	0.0998	0.0165	0.1725
nodom	CG31640-PA	2L	1310.02	411.98	2.80	0.0049	0.0287	1575.4	347.6	0.0049	0.0406	0.0057	0.0479	0.0103	0.1439
dom	CG31642-PA	2L	112.17	37.83	4.00	0.0089	0.0485	134.2	15.8	0.041	0.0654	0.0176	0.3119	0.1776	0.2774
nodom	CG31642-PA	2L	1144.70	343.30	4.11	0.0078	0.0171	1062.8	374.2	0.0406	0.0836	0.0836	0.0609	0.1645	0.3321
dom	CG31646-PA	2L	782.90	243.10	4.25	0.0008	0.0302	784.8	241.2	0.0013	0.0352	0.0013	0.0267	0.004	0.0752
nodom	CG31646-PA	2L	597.95	188.05	3.92	0.0079	0.0397	593.9	177.1	0.0104	0.0435	0.005	0.0544	0.012	0.1291
dom	CG3164-PA	2L	443.33	150.67	2.75	0.0000	0.0033	524.5	180.5	0	0.0265	0	0.0492	0	0.2604
nodom	CG3164-PA	2L	892.43	283.57	3.24	0.0004	0.0073	1034.3	342.7	0.001	0.1064	0	0.0406	0.0029	0.1589
dom	CG31650-PA	2L	458.22	117.78	3.85	0.0000	0.0625	458.3	117.7	0.0043	0.0313	0	0.0647	0.0021	0.3566
nodom	CG31650-PA	2L	356.43	93.57	3.71	0.0028	0.0392	378.9	71.1	0	0.0757	0.0052	0.0721	0.0106	0.3054
dom	CG31651-PA	2L	498.83	161.17	3.44	0.0003	0.0201	524.5	135.5	0	0.057	0	0.0289	0	0.1684
nodom	CG31651-PA	2L	771.22	236.78	2.96	0.0000	0.0197	980.4	249.6	0	0.076	0.001	0.048	0	0.2355
dom	CG31660-PC	2L	752.75	249.25	4.51	0.0024	0.0225	766.5	208.5	0	0.0771	0.0013	0.0126	0.0202	0.1176
nodom	CG31660-PC	2L	1312.33	439.67	4.71	0.0012	0.0171	1313.1	420.9	0.0015	0.0551	0.0023	0.0174	0.0125	0.0849
dom	CG31663-PA	2L	80.63	33.37	4.76	0.0068	0.0135	64.1	49.9	0.0164	0	0.0164	0	0.0166	0.0444
nodom	CG31663-PA	2L	2116.24	667.76	4.21	0.0007	0.0166	2147.1	618.9	0.0023	0.0587	0.0005	0.0239	0.0038	0.135
dom	CG31665-PB	2L	1039.32	358.68	4.55	0.0005	0.0082	1046.7	345.3	0.0029	0.0265	0.0049	0.0209	0.0169	0.049
nodom	CG31665-PB	2L	1460.42	444.58	4.49	0.0013	0.0076	1469.5	435.5	0.0077	0.0395	0.0006	0.023	0.0111	0.0822
dom	CG31666-PB	2L	571.53	205.47	3.08	0.0023	0.0222	603.5	206.5	0.0087	0.0414	0.0051	0.0471	0.0156	0.1758
nodom	CG31666-PB	2L	1086.67	338.33	3.61	0.0000	0.0169	1187.5	369.5	0.0017	0.0337	0	0.0489	0.0025	0.0922
dom	CG3166-PA	2L	545.83	159.17	3.17	0.0009	0.0000	515.9	186.1	0.002	0.0541	0.002	0.029	0.008	0.1259
nodom	CG3166-PA	2L	1126.45	364.55	4.03	0.0025	0.0114	1067.4	423.6	0.0009	0.0315	0.0047	0.0196	0.0076	0.084
dom	CG31670-PA	2L	590.88	183.12	3.94	0.0007	0.0064	677.8	96.2	0	0.1385	0	0.1581	0.003	0.2485
nodom	CG31670-PA	2L	796.48	262.52	4.44	0.0016	0.0232	804.9	254.1	0.005	0.0513	0.0025	0.0825	0.0099	0.1402
nodom	CG31673-PA	2L	706.30	220.70	4.36	0.0038	0.0243	692.9	234.1	0.0055	0.0392	0.002	0.0316	0.0202	0.2074
nodom	CG31674-PA	2L	706.00	224.00	3.64	0.0021	0.0335	671.2	258.8	0.0091	0.0551	0.006	0.0568	0.0184	0.1955
dom	CG31686-PA	2L	292.61	94.39	2.75	0.0142	0.0177	143.9	51.1	0.0352	0.02	0.0214	0.079	0.1284	0.3198
nodom	CG31686-PA	2L	100.22	31.78	3.36	0.0133	0.0000	91.2	40.8	0.0948	0.0874	0.0316	0	0.1166	0.2658
dom	CG31688-PA	2L	101.67	30.33	2.41	0.0000	0.0330	136.9	31.1	0.0075	0	0	0	0.0238	0.2281
nodom	CG31688-PA	2L	641.00	208.00	3.09	0.0010	0.0144	1036.1	352.9	0	0.0202	0.001	0.0093	0.0209	0.1347
dom	CG31689-PA	2L	526.00	176.00	3.84	0.0000	0.0117	594.7	107.3	0.0017	0.0829	0	0.0412	0.0052	0.2311
nodom	CG31689-PA	2L	867.75	272.25	3.36	0.0012	0.0287	925	218	0.0022	0.089	0.0022	0.041	0.0088	0.2603
dom	CG31690-PA	2L	716.33	255.67	4.08	0.0096	0.0645	722.7	249.3	0.0088	0.0767	0.0056	0.0189	0.0214	0.196
nodom	CG31690-PA	2L	1224.45	446.55	3.10	0.0135	0.0402	1227.6	422.4	0.0133	0.0869	0.0096	0.0293	0.0419	0.2553
nodom	CG31692-PB	2L	744.27	245.73	4.01	0.0008	0.0414	765.5	224.5	0.0027	0.0804	0	0.0694	0.0053	0.2468
dom	CG31695-PA	2L	265.61	88.39	4.81	0.0000	0.0437	265.5	88.5	0	0.0356	0	0.0765	0	0.2736
nodom	CG31695-PA	2L	653.69	192.31	3.47	0.0020	0.0191	655.5	187.5	0.014	0.0678	0.003	0.0554	0.0192	0.2507
dom	CG31704-PA	2L	52.17	19.83	3.54	0.0000	0.0336	60.3	11.7	0	0	0.0564	0.0687	0.0348	0.5301
nodom	CG31704-PA	2L	98.50	33.50	3.66	0.0000	0.0000	93.4	38.6	0.0333	0.0831	0.0734	0.071	0.1812	0.2046
dom	CG31705-PA	2L	1004.92	396.08	2.89	0.0039	0.0158	958.2	547.8	0.0135	0.0398	0.0091	0.0399	0.049	0.2256
nodom	CG31705-PA	2L	367.67	130.33	3.27	0.0018	0.0166	339.1	149.9	0.0151	0.0224	0.0059	0.0995	0.0493	0.1628
dom	CG31706-PA	2L	67.22	19.78	2.86	0.0198	0.0169	52.3	31.7	0	0.0907	0.0197	0	0.0431	0.1781
nodom	CG31706-PA	2L	671.61	222.39	3.31	0.0025	0.0195	650.5	255.5	0.0074	0.0543	0.0035	0.0217	0.0729	0.2033
dom	CG31708-PA	2L	681.17	233.83	3.39	0.0017	0.0143	793.9	256.1	0	0.0431	0.0026	0.0166	0.0078	0.1085
nodom	CG31708-PA	2L	387.50	128.50	3.62	0.0000	0.0039	389.6	144.4	0.0026	0.021	0.0026	0	0.0079	0.1031
dom	CG31711-PA	2L	642.61	200.39	5.33	0.0000	0.0486	671.5	171.5	0.0015	0.0815	0	0.025	0.0015	0.2189
nodom	CG31711-PA	2L	844.53	277.47	3.65	0.0022	0.0481	897.2	215.8	0.0068	0.1503	0	0.0381	0.0267	0.227
dom	CG31712-PA	2L	670.68	178.32	4.31	0.0021	0.0148	695.2	153.8	0	0.0571	0.0015	0.0236	0.0015	0.1661
nodom	CG31712-PA	2L	59.00	19.00	3.92	0.0000	0.0351	63	15	0	0	0	0	0	0.137
dom	CG31715-PA	2L	188.67	57.33	2.83	0.0000	0.0174	184	71	0	0.0857	0.0166	0.0615	0.0456	0.153
nodom	CG31715-PA	2L	88.00	20.00	2.75	0.0000	0.0333	82.7	25.3	0.0123	0	0.0124	0.1348	0.038	0.2578
dom	CG31717-PA	2L	142.00	50.00	4.95	0.0000	0.0240	138.6	53.4	0	0.11	0.0071	0.0424	0.0292	0.4194
nodom	CG31717-PA	2L	320.80	99.20	4.73	0.0000	0.0413	300	120	0	0.0999	0.0034	0.0368	0.0285	0.1922
nodom	CG31719-PA	2L	1523.96	471.04	3.38	0.0017	0.0417	1621.4	544.6	0.0019	0.065	0.0037	0.031	0.0196	0.2343
dom	CG31721-PA	2L	524.17	177.83	3.62	0.0000	0.0341	600.3	101.7	0	0.1079	0	0.0463	0	0.1952
nodom	CG31721-PA	2L	1058.31	351.69	3.57	0.0000	0.0248	1127.1	357.9	0.0009	0.0535	0.0018	0.0381	0.0009	0.1103
dom	CG31728-PA	2L	870.31	296.69	4.59	0.0020	0.0468	832.2	334.8	0.0088	0.0539	0.0036	0.044	0.016	0.192
nodom	CG31728-PA	2L	204.00	66.00	4.26	0.0000	0.0894	208.9	64.1	0.0048	0	0	0.113	0.0192	0.1542
dom	CG31729-PB	2L	265.33	97.67	4.19	0.0070	0.0321	254.1	108.9	0.0082	0.0274	0.0082	0.0084	0.025	0.0765
nodom	CG31729-PB	2L	2377.04	763.96	3.88	0.0004	0.0381	2539.7	832.3	0.0004	0.0692	0.0008	0.0295	0.0028	0.1943
dom	CG31731-PA	2L	1071.63	326.37	3.94	0.0008	0.0357	1077	321	0.0076	0.0692	0.0056	0.0339	0.026	0.3253
nodom	CG31731-PA	2L	2456.74	765.26	4.16	0.0026	0.0337	2380.3	847.7	0.0228	0.0469	0.0127	0.0542	0.0457	0.3515
dom	CG31735-PB	2L	124.50	40.50	2.76	0.0054	0.0000	115.1	49.9	0.009	0.1556	0.0176	0.0646	0.0554	0.3177
nodom	CG31735-PB	2L	723.11	194.89	3.73	0.0083	0.0224	664.1	220.9	0.014	0.0677	0.0411	0.0949	0.0996	0.2392
dom	CG31738-PB	2L	926.75	288.25	3.38	0.0000	0.0237	1000.3	364.7	0.001	0.0437	0.001	0.016	0.0152	0.1285
nodom	CG31738-PB	2L	2667.54	899.46	3.03	0.0010	0.0310	2642.3	1014.7	0.0037	0.0518	0.0022	0.0343	0.008	0.1465
dom	CG31739-PA	2L	976.06	292.94	3.11	0.0007	0.0216	1041.8	368.2	0.001	0.0682	0.001	0.0409	0.0174	0.253
nodom	CG31739-PA	2L	1231.07	364.93	3.74	0.0003	0.0350	1385.4	432.6	0.0125	0.0515	0.0099	0.0415	0.0201	0.2609
dom	CG31740-PA	2L	113.00	49.00	5.39	0.0000	0.0224	106.3	46.7	0	0	0	0.0657	0	0.1158
dom	CG31746-PA	2L	46.67	22.33	5.00	0.0000	0.0000	45	24	0	0.0848	0	0	0	0.1933
nodom	CG31746-PA	2L	644.74	207.26	4.79	0.0000	0.0328	676.8	175.2	0	0	0	0.1156	0.003	0.2773
dom	CG31753-PA	2L	677.11	198.89	4.57	0.0017	0.0146	715.5	160.5	0.0014	0.0324	0.0014	0.0197	0.0042	0.0935
nodom	CG31753-PA	2L	1860.89	575.11	4.23	0.0013	0.0338	1795.2	616.8	0.0056	0.0396	0.0039	0.0405	0.0405	0.1836
dom	CG31758-PA	2L	53.50	18.50	3.00	0.0000	0.0360	63.4	8.6	0	0	0.0001	0.6322	0.0001	1.1428
nodom	CG31758-PA	2L	122.44	42.56	2.95	0.0054	0.0157	118	47	0.0269	0.0458	0	0.0215	0.0521	0.1893
dom	CG31760-PA	2L	620.52	213.48	3.46	0.0016	0.0333	625.3	211.7	0	0.0462	0.0016	0.0223	0.0116	0.1905
nodom	CG31760-PA	2L	1808.72	579.28	4.04	0.0037	0.0200	1832	556	0.008	0.0836	0.0078	0.0402	0.0321	0.2097
dom	CG31761-PD	2L	1139.17	396.83	3.85	0.0006	0.0152	1064.8	468.2	0.0045	0.0251	0.0023	0.017	0.0115	0.079
nodom	CG31761-PD	2L	429.17	128.83	3.26	0.0023	0.0155	448.6	181.4	0.0068	0.0022	0.0091	0.0213	0.0161	0.0913
dom	CG31762-PB	2L	1254.10	380.90	3.94	0.0019	0.0249	1350.1	338.9	0.0034	0.0559	0.002	0.05	0.0089	0.1583
nodom	CG31762-PB	2L	525.22	164.78	4.28	0.0000	0.0176	573.8	155.2	0	0.0672	0	0.0349	0.0017	0.1613
dom	CG31763-PA	2L	116.00	34.00	2.80	0.0000	0.0392	112.4	25.6	0	0.0434	0.0092	0.0298	0.1232	0.5483
nodom	CG31763-PA	2L	190.00	62.00	3.06	0.0000	0.0323	168.6	83.4	0	0	0	0.066	0.0116	0.0383
dom	CG31765-PA	2L	329.06	96.94	5.30	0.0041	0.0540	338.1	87.9	0.0029	0.1074	0.0088	0.118	0.0244	0.3411
nodom	CG31765-PA	2L	620.96	213.04	5.12	0.0020	0.0535	603	231	0.0057	0.0999	0.01	0.057	0.0186	0.2177
dom	CG31772-PA	2L	912.11	266.89	4.89	0.0021	0.0572	933.7	236.3	0.0021	0.0852	0.0055	0.0848	0.0066	0.183
nodom	CG31772-PA	2L	3215.88	1011.12	4.71	0.0025	0.0593	3161.3	1065.7	0.0043	0.072	0.0037	0.0593	0.0102	0.2296
dom	CG31775-PA	2L	160.03	40.97	4.03	0.0171	0.0000	118.3	73.7	0.0028	0.0547	0.1846	0.0968	0.0415	0.445
nodom	CG31775-PA	2L	51.67	14.33	4.41	0.0000	0.0279	47.2	18.8	0.0415	0	0	0.1484	0.0634	0.6543
dom	CG31776-PA	2L	566.95	165.05	4.77	0.0056	0.0658	547.8	184.2	0.0109	0.1212	0.0255	0.0612	0.0601	0.2777
nodom	CG31776-PA	2L	869.26	261.74	4.53	0.0166	0.0541	834.4	287.6	0.0317	0.0743	0.0275	0.0475	0.1192	0.2843
dom	CG31777-PA	2L	123.73	38.27	5.67	0.0032	0.0401	129.1	32.9	0.0078	0.0671	0	0	0.0077	0.3032
nodom	CG31777-PA	2L	121.17	43.83	5.51	0.0077	0.0000	117.7	47.3	0.0084	0.0231	0.0083	0	0.0343	0.1004
dom	CG31787-PA	2L	200.50	54.50	2.27	0.0083	0.0489	199.1	55.9	0.0207	0.1784	0.0036	0	0.0376	0.298
nodom	CG31787-PA	2L	271.00	80.00	2.12	0.0172	0.0375	325.1	106.9	0.0027	0.059	0.0255	0.0828	0.0283	0.2026
dom	CG31790-PA	2L	313.43	82.57	4.14	0.0045	0.0424	310.8	79.2	0.0101	0.0636	0.0031	0.0393	0.0238	0.196
nodom	CG31790-PA	2L	1578.22	497.78	3.42	0.0019	0.0486	1605.7	473.3	0.0019	0.0612	0.0019	0.0723	0.0082	0.2374
dom	CG31793-PA	2L	1073.13	342.87	4.62	0.0052	0.0405	1109.5	399.5	0.0079	0.0659	0.0032	0.0455	0.0251	0.2632
nodom	CG31793-PA	2L	1801.60	589.40	3.75	0.0025	0.0350	1773.5	638.5	0.0061	0.0649	0.0065	0.0658	0.0191	0.2513
dom	CG31794-PA	2L	615.00	180.00	4.56	0.0000	0.0176	683.5	111.5	0.0015	0.0975	0	0.0422	0	0.1366
nodom	CG31794-PA	2L	718.21	229.79	4.30	0.0045	0.0457	698.5	249.5	0.0014	0.0366	0	0.0551	0.0073	0.1025
dom	CG31795-PB	2L	743.22	243.78	2.93	0.0007	0.0342	735.5	227.5	0.0056	0.0435	0.0014	0.0268	0.0139	0.2003
nodom	CG31795-PB	2L	1654.78	532.22	2.37	0.0008	0.0479	2160.8	539.2	0.0039	0.076	0.0023	0.0518	0.006	0.1736
dom	CG31797-PA	2L	828.09	170.91	3.95	0.0135	0.0405	564.2	98.8	0.0281	0.0474	0.0692	0.1069	0.3115	0.2889
nodom	CG31797-PA	2L	1095.25	341.75	4.25	0.0111	0.0291	1070.6	375.4	0.0173	0.0336	0.0325	0.0911	0.0872	0.2608
dom	CG31802-PA	2L	314.33	78.67	3.11	0.0000	0.0297	308.3	87.7	0	0.0649	0.0032	0.0744	0.0064	0.1508
nodom	CG31802-PA	2L	124.33	37.67	3.04	0.0000	0.0619	123.2	38.8	0	0.1342	0	0.0567	0.0328	0.241
dom	CG31806-PA	2L	126.00	27.00	2.00	0.0397	0.0370	135.1	23.9	0.0349	0.044	0.0025	0	0.0945	0.497
nodom	CG31806-PA	2L	233.33	60.67	2.00	0.0086	0.1154	212.2	81.8	0.0101	0.0861	0.0043	0.0215	0.1083	0.1934
dom	CG31807-PA	2L	101.50	30.50	3.00	0.0000	0.0000	102.1	29.9	0.0196	0.042	0.0193	0.0367	0.0937	0.3824
nodom	CG31807-PA	2L	249.00	60.00	2.55	0.0027	0.0000	258.5	65.5	0.0305	0.0886	0.0535	0.0257	0.2358	0.2683
dom	CG31811-PB	2L	1057.64	325.36	3.27	0.0005	0.0634	1130.2	312.8	0.0009	0.0805	0.0009	0.0753	0.0036	0.1554
nodom	CG31811-PB	2L	1033.79	346.21	3.93	0.0013	0.0465	1078.5	382.5	0.0009	0.0446	0.0047	0.0366	0.0047	0.1404
dom	CG31813-PA	2L	121.83	55.17	4.88	0.0000	0.0199	87.7	71.3	0.0252	0.0428	0	0.0004	0.1028	0.4489
nodom	CG31813-PA	2L	253.50	76.50	3.95	0.0131	0.0370	280.1	49.9	0.0163	0.044	0.0143	0.0729	0.0401	0.247
dom	CG3181-PA	2L	65.83	21.17	5.59	0.0000	0.0000	66.5	20.5	0	0.122	0	0	0.0001	0.5344
nodom	CG3181-PA	2L	674.21	201.79	5.16	0.0016	0.0208	712.1	163.9	0.0075	0.0814	0.0111	0.0665	0.052	0.3627
dom	CG31820-PA	2L	58.33	22.67	4.56	0.0000	0.0000	61.4	19.6	0	0.0635	0	0.0656	0	0.0712
nodom	CG31820-PA	2L	75.33	29.67	4.54	0.0000	0.0337	74.7	30.3	0	0.0303	0	0.0361	0	0.1113
dom	CG31821-PA	2L	240.50	77.50	2.95	0.0055	0.0258	251.3	87.7	0.0169	0.0893	0.0121	0.0355	0.038	0.2777
nodom	CG31821-PA	2L	710.32	216.68	4.01	0.0000	0.0258	708.9	221.1	0.0054	0.1276	0.0135	0.0689	0.0463	0.2936
dom	CG31823-PA	2L	263.33	78.67	4.37	0.0015	0.0331	258.2	83.8	0	0.128	0.0039	0.056	0.0314	0.2717
nodom	CG31823-PA	2L	705.23	233.77	4.16	0.0047	0.0258	682.4	256.6	0.0159	0.0733	0.0089	0.0482	0.0364	0.2709
dom	CG31835-PA	2L	111.33	32.67	4.75	0.0000	0.0000	110.3	33.7	0.0082	0	0.0103	0.0931	0.1324	0.3192
nodom	CG31835-PA	2L	689.72	213.28	4.16	0.0101	0.0189	660.1	242.9	0.0322	0.0756	0.0236	0.0522	0.1637	0.248
dom	CG31839-PA	2L	524.28	186.72	3.85	0.0000	0.0562	590.5	120.5	0.0017	0.1092	0.0017	0.1098	0.0171	0.1691
nodom	CG31839-PA	2L	413.50	135.50	3.41	0.0024	0.0123	428.4	120.6	0.0104	0.0621	0.0023	0.0634	0.0365	0.2704
dom	CG31847-PA	2L	652.82	244.18	4.60	0.0040	0.0243	583	287	0.0034	0.0287	0.0034	0.0164	0.0142	0.1055
nodom	CG31847-PA	2L	605.40	189.60	4.25	0.0000	0.0232	679.4	199.6	0	0.0349	0.003	0.0291	0.006	0.1011
nodom	CG31849-PA	2L	1078.96	346.04	5.06	0.0019	0.0570	1115	310	0.0055	0.107	0.0054	0.0487	0.0214	0.1879
nodom	CG31852-PA	2L	865.69	235.31	3.99	0.0027	0.0407	843	258	0.0036	0.0843	0.006	0.0592	0.0144	0.205
dom	CG31856-PA	2L	109.80	40.20	4.52	0.0118	0.0124	90.2	59.8	0.0234	0.0168	0.0096	0	0.0817	0.063
nodom	CG31856-PA	2L	52.00	17.00	4.61	0.0000	0.0000	51.4	17.6	0	0	0	0	0	0
dom	CG31868-PA	2L	621.65	182.35	4.67	0.0059	0.0522	566.5	183.5	0.0035	0.0371	0.0053	0.0242	0.0106	0.0895
nodom	CG31868-PA	2L	1371.28	494.72	4.25	0.0037	0.0162	1384.6	628.4	0.0074	0.0228	0.0097	0.0238	0.0242	0.079
dom	CG31869-PA	2L	353.00	133.00	4.01	0.0033	0.0125	332.1	138.9	0.006	0.0309	0.0062	0	0.022	0.1141
nodom	CG31869-PA	2L	1399.49	439.51	3.83	0.0042	0.0393	1400.7	420.3	0.008	0.1004	0.0057	0.0373	0.0227	0.1417
dom	CG31871-PA	2L	332.51	105.49	3.78	0.0078	0.0101	355.1	73.9	0.0045	0.0578	0.0045	0.0298	0.011	0.1725
nodom	CG31871-PA	2L	866.06	288.94	4.25	0.0000	0.0300	906.4	248.6	0.0011	0.0706	0	0.0187	0.0033	0.1637
nodom	CG31874-PA	2L	1090.07	331.93	4.58	0.0014	0.0737	1087.9	334.1	0.006	0.1194	0.0062	0.1179	0.0375	0.2524
dom	CG31883-PA	2L	252.47	89.53	2.67	0.0251	0.0223	131.7	48.3	0.0235	0.0224	0.022	0	0.1333	0.3239
nodom	CG31883-PA	2L	387.50	125.50	3.32	0.0073	0.0279	250.9	94.1	0.0974	0.0941	0.0671	0.0776	0.227	0.3756
dom	CG31884-PA	2L	236.00	73.00	4.52	0.0000	0.0183	250.5	58.5	0.0084	0.0323	0	0.0516	0.0215	0.2175
dom	CG31886-PA	2L	113.08	24.92	3.98	0.0147	0.0401	100.4	37.6	0	0.0346	0.0101	0.0789	0.1165	0.47
nodom	CG31886-PA	2L	1060.39	298.61	3.07	0.0011	0.0332	1100.6	306.4	0.0021	0.0781	0.0034	0.0413	0.038	0.199
dom	CG31898-PA	2L	330.34	104.66	5.14	0.0194	0.0360	303.4	131.6	0.0279	0.054	0.025	0.0211	0.0981	0.2806
nodom	CG31898-PA	2L	435.66	128.34	5.40	0.0133	0.0234	425.5	138.5	0.0496	0.1466	0.0391	0.0798	0.1165	0.2956
dom	CG31908-PA	2L	210.67	62.33	3.37	0.0032	0.0508	191.4	54.6	0.0041	0.0627	0.0063	0.1337	0.1017	0.2026
nodom	CG31908-PA	2L	642.31	203.69	3.30	0.0075	0.0278	644.3	195.7	0.0062	0.0282	0.0062	0.0324	0.0474	0.1728
nodom	CG31915-PA	2L	1401.94	422.06	3.96	0.0062	0.0563	1420.1	403.9	0.0013	0.1247	0.0074	0.0515	0.0268	0.3335
dom	CG31919-PB	2L	135.67	47.33	3.52	0.0000	0.0141	227.2	72.8	0.0045	0.123	0	0.0266	0.0226	0.0771
nodom	CG31919-PB	2L	460.27	142.73	5.00	0.0009	0.0149	513.5	161.5	0.0048	0.0664	0.0076	0.0209	0.0133	0.1373
nodom	CG31920-PB	2L	902.04	264.96	4.12	0.0026	0.0126	841.4	268.6	0.0071	0.0914	0.0149	0.011	0.075	0.2832
dom	CG31921-PA	2L	578.33	141.67	4.11	0.0012	0.0089	484.8	148.2	0.0379	0.0798	0.041	0.0239	0.2674	0.516
nodom	CG31921-PA	2L	1066.17	313.83	4.06	0.0006	0.0035	1050.7	329.3	0.018	0.0691	0.0134	0.0435	0.0691	0.3459
nodom	CG31926-PA	2L	900.97	293.03	4.21	0.0050	0.0268	888.2	305.8	0.0075	0.066	0.0042	0.0274	0.0882	0.2967
nodom	CG31929-PA	2L	679.67	214.33	2.22	0.0110	0.0257	817.9	310.1	0.0397	0.1039	0.0304	0.0581	0.1006	0.2504
dom	CG31948-PB	2L	137.33	36.67	4.03	0.0036	0.0136	122.6	51.4	0	0.1151	0.0247	0	0.1277	0.282
nodom	CG31948-PB	2L	720.27	209.73	4.49	0.0015	0.0132	697.6	223.4	0.0232	0.0665	0.0208	0.0518	0.1045	0.2694
dom	CG31952-PA	2L	351.25	134.75	4.59	0.0151	0.0438	251.9	234.1	0.0312	0.0307	0.0093	0.0346	0.2365	0.5512
dom	CG31954-PA	2L	514.29	163.71	3.76	0.0013	0.0472	519.6	158.4	0.002	0.0739	0.0039	0.0579	0.008	0.2646
nodom	CG31954-PA	2L	112.77	40.23	4.10	0.0000	0.0373	97.6	55.4	0	0.0676	0	0.0061	0.0843	0.2135
dom	CG31956-PA	2L	564.67	161.33	4.49	0.0024	0.0568	560.7	165.3	0.0018	0.061	0	0.079	0.0536	0.2104
nodom	CG31956-PA	2L	963.75	287.25	4.61	0.0035	0.0508	964.6	286.4	0.0072	0.1116	0.0023	0.0569	0.0328	0.2444
dom	CG31960-PA	2L	336.17	83.83	2.99	0.0000	0.0159	323.7	96.3	0.0211	0.0708	0.0104	0.1006	0.0973	0.2872
dom	CG3210-PA	2L	76.38	22.62	4.06	0.0153	0.1031	73.8	22.2	0.0137	0.0596	0.0432	0.1901	0.0283	0.2946
nodom	CG3210-PA	2L	1595.84	507.16	4.86	0.0003	0.0376	1706.9	396.1	0.0012	0.0893	0	0.0565	0.0029	0.1858
dom	CG3213-PA	2L	164.33	63.67	2.84	0.0122	0.0157	141.3	89.7	0	0.004	0.0148	0.0663	0.0312	0.2563
nodom	CG3213-PA	2L	1365.23	377.77	3.93	0.0000	0.0366	1503.5	281.5	0	0.1104	0.0007	0.0877	0.0047	0.3282
dom	CG3225-PA	2L	666.50	215.50	4.51	0.0005	0.0588	673.3	208.7	0.0062	0.0924	0.0015	0.0165	0.0152	0.2499
nodom	CG3225-PA	2L	875.27	276.73	4.27	0.0029	0.0418	860.1	291.9	0.0119	0.0595	0.0037	0.0452	0.0142	0.2751
dom	CG3241-PA	2L	536.29	168.71	4.11	0.0274	0.0668	584.5	189.5	0.0326	0.0387	0.0355	0.1351	0.0705	0.3288
nodom	CG3241-PA	2L	818.70	270.30	3.61	0.0020	0.0509	1148.2	336.8	0.0251	0.0998	0.0104	0.0821	0.0169	0.2248
dom	CG3242-PA	2L	959.43	324.57	4.60	0.0050	0.0358	943.4	343.6	0.0088	0.0317	0.0011	0.04	0.0154	0.1667
nodom	CG3242-PA	2L	333.00	111.00	4.55	0.0052	0.0324	328.6	115.4	0.0063	0.1022	0.0063	0	0.0125	0.183
dom	CG3244-PA	2L	376.22	112.78	3.00	0.0000	0.0369	419.7	69.3	0	0.208	0	0	0	0.2834
nodom	CG3244-PA	2L	128.17	48.83	2.98	0.0000	0.0000	154.2	49.8	0	0.0632	0	0	0	0.0426
nodom	CG32463-PA	2L	707.22	219.78	3.97	0.0008	0.0522	674.3	252.7	0.0058	0.0587	0.0034	0.0494	0.0225	0.2667
dom	CG3254-PA	2L	646.60	214.40	4.56	0.0025	0.0639	671.6	189.4	0	0.1134	0.0015	0.0716	0.003	0.2426
nodom	CG3254-PA	2L	796.18	241.82	4.05	0.0002	0.0634	839.4	198.6	0	0.1104	0	0.0515	0.0048	0.1206
nodom	CG32828-PA	2L	362.17	117.83	3.93	0.0030	0.0000	337.9	136.1	0.0128	0.015	0.0058	0	0.0559	0.0469
dom	CG32829-PA	2L	536.00	103.00	4.51	0.0009	0.0469	512.8	126.2	0.0019	0.0474	0	0.0339	0.0038	0.2167
nodom	CG32829-PA	2L	45.13	17.87	4.95	0.0000	0.0560	41.3	21.7	0	0	0	0.1653	0.0842	0.045
dom	CG32830-PA	2L	474.13	110.87	3.97	0.0011	0.0241	491.3	72.7	0.0041	0.0973	0	0.0514	0.0123	0.3038
nodom	CG32830-PA	2L	494.53	165.47	3.34	0.0000	0.0169	460	194	0.0066	0.032	0.0044	0.0175	0.0223	0.0722
dom	CG3285-PA	2L	965.29	330.71	3.68	0.0021	0.0555	984.9	311.1	0.0111	0.0799	0.0046	0.0734	0.0362	0.2547
nodom	CG3285-PA	2L	76.33	25.67	4.79	0.0000	0.0130	75.3	26.7	0.0273	0	0	0	0.0562	0.1641
dom	CG3294-PA	2L	557.46	147.54	4.60	0.0218	0.0768	543.9	167.1	0.0148	0.0969	0.0139	0.0281	0.0535	0.2747
nodom	CG3294-PA	2L	485.39	141.61	3.56	0.0217	0.0923	491.2	135.8	0.0122	0.1061	0.0105	0.116	0.0455	0.2083
dom	CG32975-PB	2L	36.00	9.00	2.33	0.0000	0.0000	65.3	6.7	0.0002	1.6616	0.0366	2.9088	0.0171	3.1279
nodom	CG32975-PB	2L	1431.78	440.22	3.81	0.0009	0.0073	1680	540	0.0035	0.0336	0.0014	0.0074	0.0209	0.0871
nodom	CG32982-PA	2L	1553.73	519.27	4.11	0.0008	0.0543	1621.7	460.3	0.0025	0.0765	0.0019	0.0387	0.0056	0.2183
dom	CG33003-PA	2L	192.00	63.00	3.15	0.0026	0.0000	390.5	188.5	0.0026	0.0293	0.0054	0.0467	0.0247	0.1319
nodom	CG33003-PA	2L	776.03	267.97	3.45	0.0055	0.0379	818.7	312.3	0.005	0.1074	0.0049	0.0516	0.0293	0.2358
dom	CG3304-PC	2L	801.83	224.17	3.28	0.0021	0.0216	783.1	224.9	0.0013	0.0425	0.0013	0.024	0.03	0.2096
nodom	CG3304-PC	2L	1961.44	606.56	4.01	0.0025	0.0271	2009.2	537.8	0.0088	0.0546	0.0056	0.0225	0.0132	0.1243
nodom	CG33090-PB	2L	2164.76	652.24	4.09	0.0024	0.0573	2276.9	534.1	0.0053	0.0848	0.0025	0.0769	0.0052	0.2284
dom	CG33113-PF	2L	976.11	337.89	3.14	0.0007	0.0153	903.9	365.1	0.008	0.0388	0.0011	0.0253	0.0219	0.0793
nodom	CG33113-PF	2L	352.56	97.44	2.84	0.0019	0.0068	364.2	85.8	0.0028	0.0392	0.0084	0.0382	0.0409	0.3658
dom	CG33114-PA	2L	973.68	301.32	4.35	0.0000	0.0818	968.5	306.5	0	0.0849	0	0.0751	0.001	0.2823
nodom	CG33114-PA	2L	1676.49	534.51	4.46	0.0028	0.0488	1638.9	569.1	0.0038	0.0785	0.005	0.0623	0.013	0.1937
dom	CG33115-PA	2L	592.92	214.08	3.32	0.0028	0.0226	657.2	149.8	0.0075	0.086	0.0085	0.0985	0.0425	0.1956
nodom	CG33115-PA	2L	402.64	134.36	2.81	0.0033	0.0186	423.1	113.9	0.0197	0.1136	0.0097	0.0536	0.0193	0.216
dom	CG33116-PA	2L	94.67	31.33	2.52	0.0000	0.0532	96.4	29.6	0	0.0681	0	0.0505	0	0.3454
nodom	CG33116-PA	2L	862.33	259.67	2.94	0.0027	0.0167	892	263	0.0045	0.0798	0.0023	0.0275	0.0198	0.1818
dom	CG33122-PA	2L	183.63	59.37	5.00	0.0000	0.0337	171.6	71.4	0.0059	0.0979	0	0.0449	0.0182	0.2133
nodom	CG33122-PA	2L	2085.93	644.07	4.30	0.0037	0.0388	2069.3	666.7	0.0042	0.0779	0.0067	0.0318	0.0168	0.2337
dom	CG33123-PA	2L	49.78	19.22	3.00	0.0167	0.0954	57	12	0.0179	0.1773	0.0174	0	0.0184	0.1666
nodom	CG33123-PA	2L	2663.62	798.38	4.05	0.0019	0.0528	2679.3	797.7	0.0038	0.0617	0.0035	0.0725	0.0121	0.2367
dom	CG33124-PA	2L	1002.50	353.50	3.86	0.0044	0.0516	998.2	357.8	0.0183	0.0642	0.0122	0.0552	0.0649	0.3681
nodom	CG33124-PA	2L	202.07	67.93	5.40	0.0064	0.0427	192.3	77.7	0.0186	0.0495	0.0142	0.0671	0.1056	0.282
dom	CG33127-PA	2L	525.67	188.33	4.16	0.0000	0.0035	546.3	167.7	0.0039	0.0832	0	0.0596	0.023	0.2952
nodom	CG33127-PA	2L	102.67	35.33	3.80	0.0000	0.0000	98	40	0	0	0	0	0.0208	0.2101
dom	CG33128-PA	2L	51.78	20.22	4.08	0.0000	0.0775	52.9	19.1	0	0.044	0	0.1327	0	0.1327
nodom	CG33128-PA	2L	857.29	285.71	4.87	0.0033	0.0389	948.5	188.5	0.0054	0.1192	0.0085	0.069	0.0092	0.3044
dom	CG33129-PE	2L	54.00	15.00	3.96	0.0000	0.0000	44.7	24.3	0	0	0	0.2442	0.0951	0.0001
nodom	CG33129-PE	2L	1499.26	462.74	4.38	0.0028	0.0259	1547.4	414.6	0.0046	0.0787	0.0067	0.0668	0.028	0.2097
dom	CG33179-PA	2L	261.33	95.67	3.26	0.0038	0.0226	244.7	112.3	0	0.038	0	0.037	0	0.0799
nodom	CG33179-PA	2L	499.17	154.83	4.06	0.0013	0.0067	506.9	141.1	0.004	0.0413	0.0019	0.0321	0.0138	0.0697
dom	CG3324-PA	2L	1145.80	360.20	4.25	0.0010	0.0284	1174	332	0.0009	0.0642	0.0009	0.0737	0.0017	0.2454
nodom	CG3324-PA	2L	613.22	184.78	4.34	0.0012	0.0327	633	165	0.0064	0.0964	0.0048	0.0364	0.0191	0.1442
dom	CG3327-PC	2L	1116.50	359.50	4.40	0.0046	0.0380	1050.4	395.6	0.0039	0.0314	0.0038	0.0312	0.0039	0.0954
nodom	CG3327-PC	2L	1179.97	362.03	3.74	0.0004	0.0396	1226.8	309.2	0.0016	0.0488	0.0025	0.0233	0.0066	0.1451
dom	CG33281-PA	2L	1004.92	339.08	5.44	0.0014	0.0314	999.2	344.8	0.0052	0.1295	0.0061	0.0813	0.0374	0.2226
dom	CG33282-PA	2L	952.36	334.64	4.58	0.0039	0.0227	951.5	329.5	0.0066	0.0489	0.0033	0.0652	0.0164	0.2321
dom	CG33298-PB	2L	150.58	59.42	4.00	0.0033	0.0505	129.1	77.9	0	0.0128	0	0.0386	0.0081	0.1651
nodom	CG33298-PB	2L	3258.91	1076.09	3.83	0.0009	0.0376	3204	1134	0.0022	0.0623	0.0016	0.0392	0.0044	0.1247
dom	CG33299-PA	2L	62.00	25.00	3.00	0.0108	0.0800	34.4	40.6	0.0821	0.0246	0	0.0795	0.0383	0
nodom	CG33299-PA	2L	474.50	149.50	4.09	0.0025	0.0370	459.7	170.3	0.0022	0.1025	0	0.0325	0.0293	0.1159
dom	CG33302-PA	2L	201.00	57.00	2.94	0.0066	0.0643	388.2	187.8	0.0053	0.0312	0.0053	0.0187	0.024	0.1018
nodom	CG33302-PA	2L	282.33	104.67	2.84	0.0071	0.0446	294	126	0.007	0.1707	0	0.0036	0.0103	0.1107
dom	CG33304-PA	2L	225.30	83.70	4.91	0.0000	0.0327	219	87	0.0046	0	0	0.0504	0.0379	0.3265
nodom	CG33304-PA	2L	3003.66	962.34	3.79	0.0010	0.0370	3084.4	887.6	0.0023	0.0748	0.001	0.0553	0.0082	0.2442
dom	CG33305-PA	2L	189.83	68.17	5.71	0.0035	0.0479	104.3	39.7	0	0.0284	0.0097	0	0.2221	0.8253
nodom	CG33305-PA	2L	380.39	117.61	4.48	0.0000	0.0408	379.5	118.5	0	0.0245	0	0.048	0.0026	0.0793
dom	CG3332-PA	2L	103.83	25.17	3.14	0.0000	0.1192	92.1	36.9	0.0116	0	0	0.0809	0.0356	1.5722
nodom	CG3332-PA	2L	1709.63	552.37	3.74	0.0004	0.0551	1799.9	462.1	0.0028	0.0593	0.0017	0.074	0.0102	0.2203
dom	CG33516-PA	2L	714.50	233.50	3.97	0.0063	0.0057	685.5	253.5	0.0032	0.03	0.0131	0.0117	0.0164	0.0793
nodom	CG33516-PA	2L	384.33	116.67	3.38	0.0013	0.0043	376.2	124.8	0.0079	0.0241	0.0052	0.0343	0.0105	0.0225
dom	CG33526-PD	2L	997.14	301.86	2.67	0.0027	0.0077	1021.8	382.2	0.0063	0.0566	0.0084	0.0234	0.0236	0.2253
nodom	CG33526-PD	2L	1439.09	459.91	3.78	0.0011	0.0200	1481.7	459.3	0.0014	0.0501	0.0061	0.0368	0.0129	0.2523
dom	CG33529-PB	2L	732.33	230.67	4.19	0.0009	0.0348	735.3	227.7	0	0.0609	0.0014	0.0319	0	0.2019
nodom	CG33529-PB	2L	1254.22	401.78	4.35	0.0000	0.0218	1258.7	394.3	0	0.0647	0.0008	0.0202	0.0064	0.1769
dom	CG33532-PA	2L	286.63	85.37	3.65	0.0017	0.0312	292.1	79.9	0.0137	0.118	0.0146	0.0642	0.1067	0.2189
nodom	CG33532-PA	2L	140.77	45.23	4.31	0.0192	0.0000	135.9	50.1	0.0146	0.0461	0.0156	0.0415	0.0798	0.0694
dom	CG33533-PA	2L	271.71	82.29	3.18	0.0178	0.1013	270.3	83.7	0.0026	0.1102	0.0244	0.0084	0.0409	0.2295
nodom	CG33533-PA	2L	72.06	23.94	2.81	0.0648	0.0557	68.2	27.8	0.0318	0	0.0316	0.2006	0.0832	0.4518
dom	CG33543-PC	2L	560.67	171.33	4.72	0.0000	0.0274	619.5	112.5	0	0.0968	0.0016	0.0419	0.0148	0.1737
nodom	CG33543-PC	2L	502.44	160.56	4.39	0.0018	0.0197	517.4	139.6	0.0091	0.1041	0.0028	0.0279	0.0381	0.1818
dom	CG33552-PA	2L	99.67	32.33	4.09	0.0000	0.0309	109.9	22.1	0.078	0.2578	0.0358	0	0.0862	0.3551
nodom	CG33552-PA	2L	266.25	66.75	4.10	0.0038	0.0409	255.9	77.1	0.0712	0.055	0.0333	0.085	0.1822	0.2435
dom	CG3355-PA	2L	516.30	179.70	4.34	0.0012	0.0297	556.4	139.6	0	0.123	0	0.0344	0.0036	0.2019
nodom	CG3355-PA	2L	183.78	62.22	3.23	0.0109	0.0000	198.9	47.1	0	0.1331	0.0104	0	0.0276	0.194
dom	CG33678-PA	2L	74.50	30.50	5.31	0.0098	0.0546	54.6	38.4	0.0424	0.0792	0.0347	0.0442	0.1836	0.3312
nodom	CG33678-PA	2L	1771.64	553.36	3.90	0.0048	0.0310	1663.2	607.8	0.0175	0.0564	0.0156	0.0599	0.1078	0.2992
dom	CG33695-PA	2L	163.00	50.00	2.72	0.0000	0.0000	148	65	0	0.0341	0	0.0345	0.0148	0.065
nodom	CG33695-PA	2L	501.94	170.06	3.29	0.0000	0.0210	533	163	0.0019	0.0088	0	0.0436	0.0057	0.0998
dom	CG33979-PB	2L	148.33	58.67	4.58	0.0000	0.0432	116.4	90.6	0	0.0101	0	0	0.0095	0.0655
nodom	CG33979-PB	2L	1608.31	518.69	4.22	0.0011	0.0245	1732.8	400.2	0.0041	0.0507	0.0029	0.0377	0.0101	0.1343
dom	CG3399-PD	2L	220.67	76.33	2.80	0.0030	0.0175	274.2	217.8	0.0104	0.0333	0.0212	0.0116	0.0457	0.1581
nodom	CG3399-PD	2L	2346.60	743.40	4.19	0.0038	0.0371	2338.5	748.5	0.0066	0.0669	0.0065	0.034	0.0287	0.2296
nodom	CG34003-PA	2L	239.83	84.17	5.98	0.0028	0.0174	255.2	68.8	0.0048	0.0745	0.0158	0.0508	0.0615	0.2116
nodom	CG34049-PA	2L	580.39	169.61	2.83	0.0195	0.0649	557.9	168.1	0.0224	0.054	0.0305	0.0849	0.0732	0.2255
dom	CG3407-PA	2L	441.17	128.83	3.34	0.0000	0.0414	467.3	102.7	0.0044	0.1129	0.0042	0.0683	0.0064	0.2713
nodom	CG3407-PA	2L	1101.04	311.96	2.92	0.0014	0.0176	1189.9	379.1	0.0067	0.051	0.0114	0.0479	0.0238	0.2164
dom	CG3433-PA	2L	60.67	14.33	5.00	0.0000	0.0000	63.4	11.6	0	0	0	0.3894	0	0.1171
nodom	CG3433-PA	2L	827.30	267.70	4.48	0.0005	0.0218	864.9	230.1	0.0023	0.0377	0.0011	0.088	0.0047	0.3481
dom	CG3436-PA	2L	688.67	202.33	4.91	0.0000	0.0020	678	213	0	0	0	0.0872	0.0074	0.3616
nodom	CG3436-PA	2L	115.83	34.17	4.44	0.0000	0.0000	108.9	41.1	0.0092	0.014	0	0.0943	0.0093	0.2326
dom	CG3440-PA	2L	59.00	19.00	4.00	0.0000	0.0263	59.5	18.5	0	0.1959	0	0	0	0.2913
nodom	CG3440-PA	2L	348.33	125.67	3.99	0.0014	0.0345	378	96	0.0054	0.1038	0	0.0822	0.0361	0.3268
dom	CG3473-PA	2L	304.92	94.08	3.83	0.0016	0.0106	301.3	97.7	0.0084	0.102	0.0124	0.0612	0.0342	0.3596
dom	CG3474-PA	2L	463.00	116.00	4.83	0.0056	0.0583	460	110	0.0022	0.1207	0.007	0.0328	0.0183	0.2698
nodom	CG3474-PA	2L	50.00	16.00	4.82	0.0000	0.0000	44	22	0	0.0449	0	0	0	0.0453
dom	CG3476-PA	2L	586.00	218.00	5.16	0.0014	0.0281	565.3	238.7	0.0018	0.0349	0	0.0278	0.0072	0.2172
nodom	CG3476-PA	2L	75.17	17.83	4.90	0.0000	0.1178	79.8	13.2	0	0.0576	0	0.1339	0.0405	0.738
dom	CG3479-PA	2L	510.15	164.85	3.60	0.0012	0.0404	497.5	177.5	0.0042	0.0556	0.0063	0.0278	0.0104	0.2009
nodom	CG3479-PA	2L	3047.95	927.05	3.90	0.0021	0.0457	3051.1	926.9	0.002	0.0639	0.0007	0.035	0.009	0.1662
dom	CG3481-PC	2L	128.67	48.33	3.59	0.0000	0.0586	147.6	29.4	0	0.0317	0	0	0.0144	0.2134
nodom	CG3481-PC	2L	443.13	147.87	4.16	0.0011	0.0327	496.4	94.6	0.0042	0.0683	0.0042	0.0157	0.0061	0.1709
dom	CG3484-PA	2L	63.50	23.50	5.00	0.0000	0.0511	57.4	29.6	0	0.1131	0	0	0	0.1091
nodom	CG3484-PA	2L	565.00	164.00	4.24	0.0037	0.0443	547.1	181.9	0.0037	0.0748	0.0018	0.0578	0.0093	0.2286
nodom	CG3491-PA	2L	3704.52	1119.48	4.25	0.0043	0.0068	3204.7	986.3	0.0149	0.0806	0.0455	0.066	0.0685	0.3079
dom	CG3497-PA	2L	213.04	38.96	4.36	0.0000	0.0898	204.3	35.7	0	0.0591	0.0048	0.0672	0.01	0.1326
nodom	CG3497-PA	2L	1164.33	365.67	4.60	0.0000	0.0309	1148	370	0	0.0513	0	0.0528	0.0035	0.1441
dom	CG3506-PA	2L	885.96	284.04	4.02	0.0152	0.0579	705.1	263.9	0.0252	0.1021	0.0328	0.0799	0.0384	0.5079
nodom	CG3506-PA	2L	576.72	167.28	4.10	0.0099	0.0291	556.1	169.9	0.0605	0.4016	0.0516	0.262	0.0967	0.4622
dom	CG3513-PA	2L	134.00	40.00	3.95	0.0000	0.0125	131.7	42.3	0	0.0579	0.0076	0.0202	0.0734	0.213
nodom	CG3513-PA	2L	70.67	19.33	4.63	0.0000	0.0000	72.2	17.8	0.028	0.0884	0.0141	0.1369	0.0741	0.3051
dom	CG3515-PA	2L	99.63	29.37	5.91	0.0074	0.0386	98.8	30.2	0.0222	0.0707	0.0092	0.0757	0.1284	0.0732
nodom	CG3515-PA	2L	791.36	243.64	4.88	0.0046	0.0348	820.7	235.3	0.0316	0.0913	0.0281	0.0939	0.0693	0.3137
dom	CG3523-PA	2L	167.50	54.50	3.28	0.0000	0.0367	177	45	0	0.0254	0	0.025	0	0.0775
nodom	CG3523-PA	2L	5347.07	1744.93	4.08	0.0008	0.0455	5465.7	1626.3	0.0011	0.0705	0.0006	0.0385	0.0043	0.166
dom	CG3524-PA	2L	169.33	52.67	4.08	0.0000	0.0316	186.2	35.8	0	0.2809	0	0.1384	0.0054	0.3873
nodom	CG3524-PA	2L	4991.44	1620.56	3.75	0.0019	0.0456	5370.5	1562.5	0.0039	0.0676	0.0033	0.0549	0.0103	0.2119
dom	CG3542-PA	2L	575.00	181.00	3.35	0.0009	0.0239	539.6	204.4	0.0036	0.0708	0.0057	0.0689	0.0171	0.151
nodom	CG3542-PA	2L	1291.58	370.42	4.06	0.0004	0.0309	1284.9	377.1	0.0023	0.065	0.0008	0.0787	0.0039	0.2242
dom	CG3561-PA	2L	639.33	206.67	4.72	0.0014	0.0203	641.1	204.9	0.0032	0.1121	0.0047	0.096	0.0095	0.2229
nodom	CG3561-PA	2L	571.03	181.97	3.56	0.0058	0.0192	567.1	185.9	0.0179	0.0833	0.0077	0.1036	0.0431	0.2298
dom	CG3582-PA	2L	545.83	177.17	3.40	0.0000	0.0132	572.8	138.2	0	0.0497	0	0.061	0	0.1951
nodom	CG3582-PA	2L	49.33	16.67	3.64	0.0000	0.0000	47.2	18.8	0	0	0	0	0	0.1232
dom	CG3604-PA	2L	116.83	36.17	4.04	0.0043	0.1198	129.4	23.6	0	0.3831	0.0078	0.1841	0	0.0668
nodom	CG3604-PA	2L	177.36	62.64	4.15	0.0154	0.0623	160.8	70.2	0.023	0.0641	0.0164	0.0889	0.031	0.2497
dom	CG3642-PA	2L	140.83	42.17	3.54	0.0000	0.0672	166.8	16.2	0	0.3029	0	0	0.0001	0.7974
nodom	CG3642-PA	2L	542.00	163.00	3.27	0.0000	0.0194	590.4	114.6	0	0.1639	0.0033	0.041	0.0085	0.3805
dom	CG3645-PA	2L	126.33	41.67	5.54	0.0000	0.0000	122.6	45.4	0	0.0397	0	0.0543	0.0335	0.3438
nodom	CG3645-PA	2L	1026.24	320.76	4.24	0.0019	0.0107	1048.8	298.2	0.006	0.0696	0.0028	0.0693	0.0341	0.2794
dom	CG3675-PA	2L	177.58	56.42	3.97	0.0160	0.0650	162.2	71.8	0.0344	0.0721	0.0306	0.0778	0.1041	0.101
nodom	CG3675-PA	2L	638.02	192.98	4.57	0.0141	0.0599	660.8	170.2	0.0173	0.1218	0.0176	0.0361	0.049	0.2177
dom	CG3694-PA	2L	165.67	38.33	4.04	0.0000	0.0000	132.9	71.1	0	0.0137	0	0.0137	0	0
dom	CG3710-PA	2L	194.83	57.17	2.86	0.0000	0.0000	211.4	58.6	0.0049	0.0554	0.0049	0.0405	0.025	0.1843
nodom	CG3710-PA	2L	512.50	147.50	3.47	0.0020	0.0136	550.3	112.7	0	0.1282	0.0073	0.067	0.0055	0.21
dom	CG3714-PB	2L	78.67	29.33	3.00	0.0169	0.0000	63.6	44.4	0.0354	0	0.0176	0.0449	0.0167	0.0233
nodom	CG3714-PB	2L	1316.94	423.06	3.42	0.0015	0.0347	1414.7	406.3	0.0029	0.1124	0.0007	0.0299	0.0014	0.1194
dom	CG3727-PB	2L	782.67	234.33	3.91	0.0009	0.0073	299.4	84.6	0	0.0417	0	0.0123	0.0102	0.0428
nodom	CG3727-PB	2L	473.32	153.68	3.64	0.0000	0.0193	60.1	14.9	0	0.0755	0	0.0746	0	0
dom	CG3733-PA	2L	734.50	207.50	3.56	0.0000	0.0095	709	230	0.0052	0.0881	0.0034	0.0206	0.0185	0.1538
nodom	CG3733-PA	2L	3549.67	1067.33	3.29	0.0008	0.0255	3621.9	1085.1	0.0058	0.0709	0.0039	0.0512	0.0092	0.2243
dom	CG3738-PA	2L	69.50	20.50	2.80	0.0000	0.0650	55.9	34.1	0	0.0291	0	0.0783	0	0.0839
nodom	CG3738-PA	2L	104.33	27.67	2.57	0.0000	0.0482	113.9	18.1	0	0.2497	0	0	0	0.2031
dom	CG3747-PA	2L	52.56	19.44	3.00	0.0000	0.0343	48	24	0	0.1581	0	0	0	0.3012
nodom	CG3747-PA	2L	1032.53	332.47	4.15	0.0000	0.0452	1027.5	337.5	0	0.0829	0	0.0142	0	0.2153
dom	CG3752-PA	2L	45.00	15.00	4.50	0.0000	0.0000	49.4	10.6	0	0.2293	0	0.0978	0	0
nodom	CG3752-PA	2L	1081.11	346.89	3.65	0.0000	0.0293	1107	348	0.0009	0.067	0	0.0158	0.0148	0.2394
dom	CG3758-PA	2L	320.38	108.62	3.78	0.0021	0.0586	341.3	87.7	0	0.1072	0	0.0067	0	0.26
nodom	CG3758-PA	2L	702.44	212.56	2.65	0.0077	0.0439	753.2	212.8	0.0089	0.069	0.0062	0.0232	0.0144	0.1878
dom	CG3759-PA	2L	49.67	13.33	4.00	0.0000	0.0000	53.5	9.5	0	0	0	0	0.0001	0.611
nodom	CG3759-PA	2L	2154.75	659.25	4.70	0.0029	0.0401	2119.7	694.3	0.0024	0.0736	0.0048	0.0573	0.0357	0.2861
nodom	CG3762-PA	2L	1362.67	449.33	3.57	0.0000	0.0252	1424	388	0	0.045	0	0.0207	0.0007	0.1137
dom	CG3763-PA	2L	574.97	130.03	5.44	0.0020	0.0277	595.1	109.9	0.0135	0.0908	0.0015	0.0366	0.0084	0.3018
nodom	CG3763-PA	2L	50.67	12.33	5.29	0.0000	0.0486	48.2	14.8	0	0.0667	0	0	0.0453	0.1494
dom	CG3779-PA	2L	288.67	95.33	4.23	0.0000	0.0164	290.9	93.1	0	0.0316	0	0.0627	0	0.2013
nodom	CG3779-PA	2L	955.94	325.06	3.33	0.0000	0.0205	922.8	361.2	0.0033	0.0224	0	0.0397	0.0066	0.1344
dom	CG3805-PA	2L	220.33	70.67	3.41	0.0068	0.0448	203.2	87.8	0.005	0.004	0.01	0.0456	0.0203	0.172
nodom	CG3805-PA	2L	857.92	252.08	3.48	0.0019	0.0298	842.2	267.8	0.0024	0.0792	0.0036	0.0022	0.0084	0.1794
dom	CG3818-PA	2L	61.67	19.33	3.74	0.0000	0.0948	55	26	0	0.0737	0	0	0	0.1394
nodom	CG3818-PA	2L	283.33	94.67	3.60	0.0018	0.0176	299.5	78.5	0.0035	0.0508	0.0034	0.0302	0.0035	0.1475
dom	CG3841-PA	2L	239.50	75.50	3.06	0.0021	0.0353	216.8	98.2	0.0094	0.055	0	0	0.0187	0.2787
nodom	CG3841-PA	2L	1052.94	315.06	3.82	0.0081	0.0522	1030.6	346.4	0.0162	0.1045	0.0128	0.0586	0.07	0.3197
dom	CG3851-PA	2L	515.40	141.60	4.37	0.0010	0.0330	554.8	93.2	0.0036	0.0986	0.0018	0.0242	0.0054	0.3486
nodom	CG3851-PA	2L	392.83	126.17	3.90	0.0033	0.0394	389.5	129.5	0.0077	0.0415	0.0025	0.0363	0.0051	0.1419
dom	CG3858-PB	2L	432.49	128.51	4.58	0.0000	0.0521	442.5	118.5	0.0023	0.0369	0	0.1582	0.0045	0.2694
nodom	CG3858-PB	2L	952.61	313.39	4.32	0.0023	0.0245	933.2	323.8	0.0112	0.088	0.0047	0.0409	0.0417	0.2231
dom	CG3862-PA	2L	492.50	149.50	2.00	0.0000	0.0201	825.9	233.1	0	0.0828	0.0012	0.0661	0.0087	0.328
nodom	CG3862-PA	2L	118.33	40.67	2.00	0.0000	0.0000	234.5	68.5	0.0093	0.0678	0.009	0.0402	0.028	0.2875
dom	CG3903-PA	2L	252.33	89.67	4.61	0.0000	0.0955	246.3	95.7	0.0041	0.0425	0	0.0968	0.0124	0.2345
nodom	CG3903-PA	2L	1832.97	591.03	3.64	0.0008	0.1013	1908.3	611.7	0.0016	0.085	0.0026	0.0756	0.008	0.2374
dom	CG3935-PA	2L	433.83	157.17	4.81	0.0009	0.0174	390	192	0.0052	0.0405	0	0.0148	0.0076	0.1934
nodom	CG3935-PA	2L	471.79	161.21	5.51	0.0007	0.0110	464.5	159.5	0.0022	0.0394	0	0.0276	0.0109	0.1928
dom	CG3938-PA	2L	567.69	179.31	3.72	0.0019	0.0234	566.5	174.5	0.0107	0.0436	0.0052	0.069	0.039	0.2115
nodom	CG3938-PA	2L	926.17	297.83	2.40	0.0011	0.0414	1050.1	311.9	0.0065	0.0487	0.0012	0.0668	0.0205	0.169
dom	CG3943-PA	2L	205.67	70.33	5.05	0.0000	0.0000	235.7	40.3	0	0.0509	0	0	0	0.4114
nodom	CG3943-PA	2L	538.14	178.86	4.84	0.0033	0.0280	580	137	0.0035	0.103	0.0034	0.0591	0.0249	0.1882
nodom	CG3949-PA	2L	243.50	83.50	4.26	0.0000	0.0271	253	74	0	0.0508	0	0.0665	0	0.2189
dom	CG3956-PA	2L	348.46	110.54	3.41	0.0000	0.0211	386.8	72.2	0	0.0778	0	0.0284	0	0.2812
nodom	CG3956-PA	2L	531.83	179.17	4.22	0.0028	0.0134	538.2	172.8	0.0019	0.0492	0.0019	0.0188	0.0075	0.1411
dom	CG3966-PA	2L	365.13	117.87	4.37	0.0011	0.0438	393.1	89.9	0.0026	0.0642	0	0.089	0.0052	0.401
nodom	CG3966-PA	2L	171.73	56.27	4.79	0.0093	0.0373	191	31	0	0.1711	0	0	0	0.3523
dom	CG3975-PA	2L	319.33	91.67	3.94	0.0110	0.0273	258.8	137.2	0.0194	0.0127	0.016	0.0684	0.1239	0.2646
nodom	CG3975-PA	2L	681.45	200.55	4.24	0.0079	0.0371	662.4	216.6	0.0066	0.1001	0.017	0.0499	0.0624	0.2852
dom	CG3998-PA	2L	786.41	239.59	4.83	0.0000	0.0416	866.8	159.2	0	0	0	0.1769	0	0.331
nodom	CG3998-PA	2L	1017.83	287.17	4.14	0.0000	0.0270	1001.9	303.1	0.001	0.0382	0.005	0.0561	0.0124	0.1603
nodom	CG4017-PA	2L	939.14	299.86	3.92	0.0044	0.0362	939.5	299.5	0.0109	0.0604	0.0054	0.0735	0.0152	0.2349
dom	CG4026-PA	2L	202.83	52.17	3.13	0.0000	0.0000	210.8	44.2	0.0099	0.0246	0.0046	0	0.0249	0.1908
nodom	CG4026-PA	2L	771.54	245.46	3.63	0.0009	0.0109	832.5	235.5	0.0049	0.037	0	0.0372	0.006	0.2344
nodom	CG4033-PA	2L	2568.18	761.82	3.76	0.0005	0.0161	2496.7	851.3	0.0036	0.0675	0.0008	0.0478	0.0109	0.2434
dom	CG4063-PA	2L	1081.28	340.72	4.43	0.0000	0.0039	1058.1	363.9	0.001	0.0509	0.0019	0.0246	0.0058	0.1579
nodom	CG4063-PA	2L	506.00	172.00	4.43	0.0028	0.0035	472.5	205.5	0.0065	0.0812	0.0021	0.0665	0.0217	0.224
dom	CG4079-PA	2L	263.50	78.50	4.61	0.0000	0.1100	267.1	74.9	0.0037	0.0491	0	0.104	0.0114	0.2472
nodom	CG4079-PA	2L	193.37	52.63	4.65	0.0000	0.0722	192	54	0	0.1661	0	0.132	0.0052	0.0925
nodom	CG4087-PA	2L	216.87	65.13	4.57	0.0000	0.0194	242.4	39.6	0	0	0	0.0599	0	0.0598
dom	CG4099-PA	2L	755.22	249.78	4.36	0.0032	0.0318	687.5	305.5	0.0141	0.0502	0.0133	0.0377	0.0876	0.2223
nodom	CG4099-PA	2L	654.79	206.21	4.47	0.0092	0.0252	647.4	213.6	0.0276	0.0851	0.0232	0.066	0.0874	0.2344
dom	CG4114-PA	2L	2178.12	758.88	4.32	0.0019	0.0173	2043.3	905.7	0.0035	0.0459	0.003	0.0383	0.0092	0.1593
nodom	CG4114-PA	2L	999.74	314.26	4.63	0.0009	0.0121	940	377	0.0022	0.0302	0.0033	0.0393	0.0197	0.1405
nodom	CG4128-PE	2L	1073.71	348.29	3.68	0.0000	0.0091	1091.1	432.9	0	0.0277	0	0	0	0.0547
dom	CG4132-PA	2L	793.29	241.71	4.20	0.0046	0.0444	785.5	231.5	0.0078	0.0524	0.0037	0.0626	0.019	0.2564
nodom	CG4132-PA	2L	622.58	190.42	4.79	0.0029	0.0366	615.6	188.4	0.0112	0.0477	0.0037	0.0496	0.0319	0.2532
dom	CG4133-PA	2L	149.67	36.33	3.32	0.0000	0.0138	163.6	22.4	0	0.1025	0	0	0	0.4573
nodom	CG4133-PA	2L	1366.35	439.65	3.77	0.0007	0.0101	1367.4	447.6	0.0007	0.0329	0.003	0.041	0.0052	0.0856
dom	CG4140-PA	2L	294.11	95.89	3.34	0.0017	0.0295	314.1	75.9	0.0033	0.0323	0.0066	0.045	0.0032	0.3533
nodom	CG4140-PA	2L	200.67	54.33	3.61	0.0040	0.1129	200.6	54.4	0	0.2936	0	0	0	0.4394
dom	CG4145-PA	2L	2756.44	1008.56	3.66	0.0011	0.0092	2821.3	1540.7	0.0109	0.0451	0.0084	0.0431	0.0488	0.1493
nodom	CG4145-PA	2L	712.83	232.17	4.24	0.0000	0.0111	734.6	204.4	0.0106	0.0718	0.0203	0.0307	0.0558	0.2161
dom	CG4148-PA	2L	377.63	114.37	4.61	0.0034	0.0857	391.5	100.5	0	0.0922	0.0102	0.1583	0.029	0.255
nodom	CG4148-PA	2L	703.97	214.03	4.65	0.0078	0.0399	666.1	227.9	0.007	0.089	0.0254	0.0656	0.1016	0.2472
dom	CG4152-PA	2L	797.22	240.78	3.92	0.0000	0.0433	788.9	249.1	0.0025	0.0924	0.0012	0.0478	0.0038	0.3087
nodom	CG4152-PA	2L	1616.04	498.96	4.59	0.0027	0.0448	1621.4	475.6	0.0079	0.0847	0.0081	0.0549	0.0189	0.2368
nodom	CG4162-PA	2L	1324.36	436.64	4.05	0.0013	0.0641	1298.4	462.6	0.0023	0.0722	0.0032	0.0474	0.0144	0.1689
dom	CG4164-PA	2L	153.00	45.00	4.03	0.0000	0.0200	169.9	28.1	0	0.1446	0	0.0359	0.006	0.3415
nodom	CG4164-PA	2L	660.12	194.88	4.43	0.0017	0.0440	685.8	178.2	0	0.0546	0.0029	0.0776	0.0058	0.2467
dom	CG4170-PA	2L	208.50	73.50	2.55	0.0000	0.0340	185.7	123.3	0.0058	0.0327	0.0056	0.0249	0.0116	0.0892
nodom	CG4170-PA	2L	839.83	237.17	3.06	0.0000	0.0091	842.2	291.8	0.0021	0.0391	0.0004	0.0294	0.0213	0.1754
nodom	CG4178-PA	2L	1830.33	491.67	3.32	0.0000	0.0018	2179.3	160.7	0.0046	0.194	0.0012	0.0838	0.0162	0.2683
dom	CG4184-PA	2L	919.27	256.73	4.13	0.0027	0.0121	850.4	325.6	0.0023	0.039	0	0.03	0.0105	0.1627
nodom	CG4184-PA	2L	823.03	247.97	5.17	0.0012	0.0153	825.8	245.2	0	0.0928	0.0024	0.0468	0.0049	0.2252
dom	CG4185-PA	2L	146.67	45.33	4.55	0.0000	0.0176	166.8	25.2	0	0.2226	0	0	0	0.1652
nodom	CG4185-PA	2L	279.44	77.56	3.41	0.0000	0.0408	291.1	65.9	0	0.2037	0	0.0551	0.007	0.2422
dom	CG4192-PA	2L	405.03	140.97	4.44	0.0010	0.0350	395.4	150.6	0	0.0814	0.0026	0.0558	0	0.1594
nodom	CG4192-PA	2L	1873.42	643.58	3.90	0.0014	0.0326	1827.4	671.6	0.0037	0.0693	0.0019	0.0483	0.0095	0.1725
dom	CG4214-PA	2L	148.11	40.89	3.62	0.0000	0.0611	129.9	59.1	0	0.0393	0	0.0608	0	0.2366
nodom	CG4214-PA	2L	932.72	279.28	3.67	0.0005	0.0222	928.9	283.1	0.0013	0.0579	0.0052	0.0267	0.0164	0.2163
nodom	CG4215-PA	2L	1643.13	498.87	3.26	0.0018	0.0561	2027.6	606.4	0.007	0.0708	0.006	0.0563	0.0156	0.2669
dom	CG4226-PA	2L	393.83	119.17	2.83	0.0000	0.0294	388.7	124.3	0.0027	0.0748	0	0.0692	0.0107	0.3073
nodom	CG4226-PA	2L	1822.66	562.34	3.77	0.0029	0.0528	1880.9	501.1	0.0085	0.0793	0.0036	0.0619	0.0218	0.2781
nodom	CG4233-PB	2L	954.61	296.39	4.64	0.0010	0.0544	1013.5	237.5	0.002	0.0407	0.007	0.0763	0.0071	0.2849
dom	CG4238-PA	2L	837.08	263.92	5.07	0.0000	0.0270	872.7	228.3	0	0.0696	0	0.0819	0.0023	0.1616
nodom	CG4238-PA	2L	1372.09	439.91	4.97	0.0002	0.0264	1441.4	367.6	0.0027	0.059	0.0024	0.0692	0.0127	0.1607
dom	CG4244-PA	2L	1251.83	365.17	4.65	0.0000	0.0120	1242.4	308.6	0	0.0645	0	0.0562	0.011	0.1896
nodom	CG4244-PA	2L	884.82	297.18	4.36	0.0007	0.0183	852.9	344.1	0.0012	0.0272	0.0012	0.0712	0.0096	0.1316
dom	CG4260-PB	2L	172.00	44.00	2.15	0.0000	0.0000	163.2	52.8	0	0.0549	0	0	0.0061	0.2555
nodom	CG4260-PB	2L	2019.83	620.17	3.64	0.0000	0.0038	1985.8	654.2	0	0.0669	0.0015	0.0347	0.001	0.1524
nodom	CG4265-PA	2L	489.42	140.58	4.89	0.0030	0.0235	491.4	138.6	0.0195	0.0909	0.0104	0.0414	0.0211	0.1733
dom	CG4267-PA	2L	257.77	78.23	4.76	0.0000	0.1078	280.1	55.9	0.0037	0.1552	0.0037	0.1297	0.0217	0.3216
nodom	CG4267-PA	2L	605.17	180.83	5.26	0.0013	0.0463	622.3	163.7	0.0061	0.0658	0.0021	0.0478	0.0113	0.2732
nodom	CG4270-PA	2L	366.67	110.33	2.85	0.0027	0.0906	381.1	95.9	0.004	0.0378	0.0042	0.099	0.0158	0.3984
dom	CG4271-PA	2L	271.50	94.50	2.02	0.0000	0.0000	472.9	181.1	0.0192	0.0591	0.019	0.0608	0.0742	0.2401
nodom	CG4271-PA	2L	15.00	3.00	2.33	0.0000	0.0000	58.8	13.2	0.017	0.1654	0.0179	0.0911	0.0911	0.3415
dom	CG4272-PA	2L	375.17	128.83	4.74	0.0000	0.0419	347.7	156.3	0.0089	0.0494	0	0.0418	0.0147	0.1971
nodom	CG4272-PA	2L	1558.40	493.60	4.39	0.0022	0.0275	1513.1	538.9	0.0046	0.0683	0.0028	0.0488	0.0216	0.1841
dom	CG4274-PA	2L	711.28	221.72	2.75	0.0000	0.0474	717.2	215.8	0.0014	0.0547	0.0014	0.036	0.0071	0.2518
nodom	CG4274-PA	2L	493.17	151.83	3.58	0.0000	0.0619	504.1	140.9	0	0.0246	0	0.0865	0.0143	0.2931
dom	CG4276-PA	2L	513.39	173.61	3.68	0.0023	0.0250	487.6	199.4	0.0021	0.0599	0.0064	0.0364	0.0043	0.1797
nodom	CG4276-PA	2L	1276.11	388.89	3.56	0.0022	0.0237	1346.9	381.1	0.0007	0.0691	0.0045	0.052	0.0067	0.1549
dom	CG4291-PA	2L	157.67	40.33	4.29	0.0000	0.0223	171.2	26.8	0	0	0	0.2517	0.0121	0.4548
nodom	CG4291-PA	2L	631.67	184.33	4.17	0.0017	0.0273	657.8	158.2	0.0063	0.1413	0.0046	0.1015	0.0173	0.3741
dom	CG4297-PB	2L	201.33	56.67	3.24	0.0000	0.0118	193.1	58.9	0.0052	0.0718	0	0.0903	0.0267	0.1548
nodom	CG4297-PB	2L	3196.17	994.83	4.09	0.0028	0.0182	3073.3	1087.7	0.0081	0.0638	0.0119	0.0503	0.0337	0.1902
dom	CG4341-PA	2L	834.83	284.17	4.15	0.0002	0.0306	837	261	0.0063	0.0835	0.0011	0.0244	0.0123	0.2637
nodom	CG4341-PA	2L	1100.08	399.92	3.44	0.0014	0.0142	1245	327	0.0092	0.0801	0.0043	0.0387	0.0156	0.2636
dom	CG4364-PA	2L	213.67	68.33	4.44	0.0000	0.0459	229.7	52.3	0.0045	0.024	0	0.1013	0.0045	0.4212
nodom	CG4364-PA	2L	1234.68	364.32	4.07	0.0000	0.0419	1283.2	315.8	0.0008	0.0656	0.0016	0.0864	0.0086	0.259
dom	CG4379-PA	2L	559.17	181.83	3.33	0.0000	0.0128	635.9	129.1	0	0.039	0	0.0168	0	0.144
nodom	CG4379-PA	2L	231.83	62.17	3.59	0.0000	0.0000	234.8	59.2	0	0.0165	0	0.0398	0	0.0391
dom	CG4385-PA	2L	79.50	22.50	2.79	0.0000	0.0444	54.2	32.8	0.0183	0	0	0	0	0.1079
nodom	CG4385-PA	2L	1273.31	412.69	3.73	0.0014	0.0124	1358.4	327.6	0.0022	0.0446	0.0037	0.0369	0.0098	0.0887
dom	CG4389-PA	2L	43.67	19.33	5.00	0.0000	0.0310	43	20	0	0	0	0.0522	0	0.1167
nodom	CG4389-PA	2L	1711.69	574.31	4.92	0.0011	0.0333	1754.5	531.5	0.0017	0.0868	0.0006	0.0383	0.0075	0.2149
dom	CG4405-PA	2L	895.97	253.03	4.04	0.0021	0.0431	1053.8	233.2	0.0019	0.1027	0.001	0.0652	0.0139	0.181
nodom	CG4405-PA	2L	1160.50	375.50	3.86	0.0000	0.0297	1395.2	341.8	0.0022	0.1045	0	0.0437	0.0014	0.1925
dom	CG4426-PA	2L	403.80	118.20	4.72	0.0103	0.0467	428.4	93.6	0.0139	0.1056	0.0135	0.0725	0.0442	0.2716
nodom	CG4426-PA	2L	1555.89	484.11	4.55	0.0092	0.0655	1530.4	494.6	0.0091	0.0743	0.01	0.0745	0.0225	0.2697
dom	CG4427-PA	2L	285.58	77.42	4.12	0.0000	0.0301	286.9	76.1	0	0.0346	0	0.0496	0	0.3159
nodom	CG4427-PA	2L	694.76	226.24	4.24	0.0000	0.0196	663.7	257.3	0.0076	0.059	0	0.0492	0.0137	0.147
dom	CG4440-PA	2L	137.00	37.00	3.78	0.0000	0.0135	117.3	56.7	0	0.0986	0.0276	0.0106	0.0091	0.1648
nodom	CG4440-PA	2L	47.33	15.67	4.00	0.0000	0.0000	42.7	20.3	0.0243	0	0	0	0.0238	0.1175
dom	CG4482-PA	2L	129.67	29.33	3.96	0.0000	0.0000	122.6	33.4	0.0089	0.0621	0	0	0.0087	0.0989
nodom	CG4482-PA	2L	904.71	316.29	3.32	0.0000	0.0190	900.8	362.2	0	0.0548	0	0.0315	0.0011	0.1453
dom	CG4488-PA	2L	647.67	189.33	4.24	0.0000	0.0333	642	195	0	0.0634	0.0031	0.0335	0.0078	0.1888
nodom	CG4488-PA	2L	756.45	233.55	4.23	0.0000	0.0265	769.2	220.8	0.0052	0.0436	0.0052	0.0388	0.0175	0.154
dom	CG4491-PA	2L	905.73	339.27	4.29	0.0006	0.0213	847.6	397.4	0.0037	0.0556	0	0.0224	0.0048	0.1167
nodom	CG4491-PA	2L	274.47	91.53	4.22	0.0000	0.0248	276	90	0	0.0222	0	0.035	0	0.0607
dom	CG4494-PA	2L	182.00	52.00	3.33	0.0000	0.0000	200.9	33.1	0	0.0854	0	0.1227	0	0.1853
dom	CG4495-PA	2L	219.70	59.30	5.15	0.0000	0.0860	188.4	90.6	0	0.1092	0	0.0111	0	0.141
nodom	CG4495-PA	2L	1000.44	292.56	4.70	0.0015	0.0445	969.7	323.3	0.0095	0.0479	0.0063	0.0334	0.0127	0.2087
dom	CG4496-PA	2L	417.94	128.06	4.10	0.0022	0.0838	429.1	116.9	0.0023	0.0573	0.0023	0.1356	0.0118	0.2537
nodom	CG4496-PA	2L	936.72	257.28	4.24	0.0136	0.0582	887.6	291.4	0.0133	0.058	0.0177	0.0767	0.0368	0.2191
dom	CG4497-PA	2L	349.67	121.33	4.51	0.0017	0.0514	350	121	0.0029	0.053	0.0029	0.0868	0.0029	0.1902
nodom	CG4497-PA	2L	789.89	257.11	3.08	0.0006	0.0156	787.9	259.1	0.0013	0.0713	0.0013	0.0088	0.0064	0.1429
dom	CG4502-PA	2L	366.44	98.56	2.83	0.0000	0.0203	357.6	95.4	0	0.1132	0.0085	0.0241	0.0142	0.2547
nodom	CG4502-PA	2L	330.00	111.00	3.03	0.0000	0.0120	311.8	126.2	0.0066	0.0853	0.0066	0.0485	0.0266	0.1794
dom	CG4535-PA	2L	658.17	196.83	3.98	0.0022	0.0345	679.9	184.1	0.0062	0.065	0.0059	0.0638	0.0227	0.2343
nodom	CG4535-PA	2L	352.67	94.33	3.21	0.0000	0.0512	345.4	101.6	0.0033	0.0624	0.003	0.004	0.003	0.1664
dom	CG4551-PA	2L	937.87	286.13	3.62	0.0007	0.0457	1030.5	268.5	0.001	0.0461	0.002	0.0463	0.0059	0.1518
nodom	CG4551-PA	2L	619.94	199.06	2.82	0.0011	0.0260	665.3	195.7	0	0.0666	0.0015	0.0244	0	0.1595
dom	CG4552-PA	2L	410.50	135.50	2.52	0.0000	0.0197	709.5	151.5	0.0014	0.0384	0	0.0563	0	0.1238
nodom	CG4552-PA	2L	850.17	268.83	3.55	0.0008	0.0232	960.1	221.9	0.0074	0.0584	0.002	0.0838	0.0107	0.1985
nodom	CG4567-PA	2L	1660.73	511.27	3.78	0.0006	0.0861	1661.1	525.9	0.0006	0.0656	0.0006	0.0817	0.003	0.18
dom	CG4574-PD	2L	869.69	255.31	4.39	0.0000	0.0142	854.9	270.1	0	0.0612	0	0.037	0	0.269
nodom	CG4574-PD	2L	2151.83	677.17	3.85	0.0008	0.0118	2146.8	667.2	0.0038	0.0505	0.0011	0.027	0.0037	0.2103
nodom	CG4577-PA	2L	947.27	315.73	4.27	0.0032	0.0310	1052.2	198.8	0.0129	0.1328	0.0028	0.0267	0.0146	0.2505
dom	CG4587-PA	2L	420.50	119.50	3.11	0.0000	0.0223	417.1	122.9	0	0.097	0	0.0391	0	0.1441
nodom	CG4587-PA	2L	1917.58	581.42	3.69	0.0003	0.0474	2132.6	678.4	0	0.0464	0.0005	0.0358	0.0047	0.1868
dom	CG4599-PA	2L	918.17	296.83	4.17	0.0004	0.0176	990	225	0.0031	0.1508	0.0041	0.03	0.0147	0.3965
nodom	CG4599-PA	2L	248.58	60.42	3.76	0.0020	0.0166	212.5	66.5	0.0047	0.0401	0	0.0266	0.1032	0.1601
dom	CG4600-PA	2L	109.33	40.67	4.08	0.0000	0.0730	110.8	39.2	0	0.0646	0	0.0648	0	0.2085
nodom	CG4600-PA	2L	776.97	264.03	3.37	0.0000	0.0434	769.7	274.3	0.0027	0.0615	0.0013	0.033	0.0041	0.1866
dom	CG4602-PA	2L	489.50	179.50	2.31	0.0000	0.0149	494.4	186.6	0.0021	0.0509	0	0.0432	0.0106	0.181
nodom	CG4602-PA	2L	648.83	203.17	4.44	0.0000	0.0336	675.2	176.8	0	0.1134	0	0.066	0.0015	0.2496
dom	CG4605-PA	2L	183.47	59.53	5.41	0.0022	0.0101	150.7	74.3	0.0208	0.0277	0.0207	0.0121	0.1106	0.1964
nodom	CG4605-PA	2L	398.23	108.77	4.80	0.0030	0.0264	411.4	92.6	0.0071	0.0434	0.0138	0.0446	0.0402	0.2351
dom	CG4629-PA	2L	571.03	196.97	4.98	0.0000	0.0274	579.9	188.1	0	0.0681	0	0.012	0.0017	0.1635
nodom	CG4629-PA	2L	627.04	197.96	4.29	0.0022	0.0603	672.6	143.4	0.003	0.086	0.003	0.1094	0.0121	0.2938
dom	CG4636-PA	2L	206.33	81.67	4.18	0.0000	0.0049	151.8	136.2	0	0.0131	0	0.0073	0	0.0523
nodom	CG4636-PA	2L	1197.50	353.50	4.18	0.0008	0.0107	1198.9	349.1	0.0017	0.0869	0.0008	0.0253	0.006	0.1647
dom	CG4644-PA	2L	197.47	72.53	4.68	0.0071	0.0248	181.7	79.3	0.0055	0.0826	0.0116	0.0108	0.0362	0.21
nodom	CG4644-PA	2L	2942.22	894.78	4.46	0.0024	0.0616	2928.5	905.5	0.008	0.059	0.0044	0.0613	0.016	0.1921
nodom	CG4651-PA	2L	466.00	143.00	4.26	0.0000	0.0105	514.6	94.4	0.0034	0.0286	0	0.0096	0	0.1118
dom	CG4675-PB	2L	53.00	25.00	4.42	0.0000	0.0160	12.1	50.9	0	0.0201	0	0	0	0.0401
nodom	CG4675-PB	2L	2325.80	737.20	3.37	0.0003	0.0265	2478.9	689.1	0.0016	0.0726	0.0008	0.04	0.0061	0.2243
nodom	CG4691-PA	2L	557.92	174.08	4.48	0.0007	0.0264	536.5	153.5	0.0055	0.0089	0.0223	0.0737	0.0466	0.2907
dom	CG4697-PA	2L	305.37	93.63	4.65	0.0049	0.0637	289.3	109.7	0.0189	0.0757	0.0059	0.0567	0.0835	0.3681
nodom	CG4697-PA	2L	529.89	160.11	3.02	0.0050	0.0520	536.3	153.7	0.0114	0.1242	0.0047	0.0267	0.0424	0.3221
dom	CG4698-PA	2L	409.00	143.00	4.97	0.0010	0.0364	418.4	133.6	0	0.0341	0	0.0108	0.0173	0.3059
nodom	CG4698-PA	2L	820.87	244.13	4.80	0.0022	0.0452	873.9	185.1	0.0023	0.1058	0	0.0243	0.0104	0.1829
nodom	CG4701-PA	2L	809.06	237.94	2.79	0.0023	0.0343	840.4	254.6	0.006	0.0912	0.0098	0.0598	0.0219	0.2688
dom	CG4709-PA	2L	104.75	36.25	3.91	0.0000	0.0322	101	40	0	0.036	0	0.0479	0	0.1756
nodom	CG4709-PA	2L	1085.87	312.13	4.27	0.0014	0.0240	1047.8	350.2	0.0077	0.0393	0.0136	0.113	0.0098	0.2086
dom	CG4713-PA	2L	494.89	186.11	3.26	0.0040	0.0315	452.6	231.4	0.0107	0.0551	0.0033	0.0417	0.0154	0.1969
nodom	CG4713-PA	2L	1304.05	372.95	3.57	0.0032	0.0618	1300.5	463.5	0.0103	0.0718	0.0023	0.0544	0.0124	0.231
dom	CG4722-PA	2L	601.00	164.00	4.08	0.0000	0.0581	554.1	195.9	0.0038	0.0232	0.0019	0.0648	0.0056	0.1561
nodom	CG4722-PA	2L	864.06	302.94	4.81	0.0009	0.0353	900.5	266.5	0.0011	0.0603	0	0.0391	0.0079	0.1256
dom	CG4726-PA	2L	768.86	263.14	3.15	0.0000	0.0592	1135.9	259.1	0	0.142	0.0018	0.0566	0.0156	0.1939
nodom	CG4726-PA	2L	95.50	27.50	3.24	0.0000	0.0667	95.8	30.2	0.011	0	0	0.1019	0	0.1512
dom	CG4747-PA	2L	136.67	37.33	2.71	0.0000	0.0000	135.7	44.3	0	0.0263	0	0.0245	0	0.1988
nodom	CG4747-PA	2L	1238.67	387.33	3.97	0.0000	0.0186	1232.9	393.1	0.0025	0.0433	0.009	0.0176	0.0108	0.1756
dom	CG4751-PA	2L	515.17	171.83	3.89	0.0000	0.0384	463	224	0.0022	0.0214	0.0066	0.0427	0.0177	0.196
nodom	CG4751-PA	2L	2623.12	838.88	4.00	0.0017	0.0461	2631.7	896.3	0.005	0.0725	0.0023	0.0569	0.0066	0.1885
dom	CG4758-PB	2L	356.17	87.83	5.56	0.0000	0.0478	360.4	83.6	0.0088	0.1012	0	0.0247	0.0113	0.2424
nodom	CG4758-PB	2L	645.22	185.78	4.16	0.0036	0.0291	648.1	182.9	0.0046	0.0444	0.0156	0.0673	0.0094	0.2499
nodom	CG4804-PA	2L	840.84	266.16	5.14	0.0042	0.0674	847.8	256.2	0.0094	0.1207	0.0026	0.0679	0.0239	0.1792
dom	CG4807-PA	2L	655.00	203.00	4.31	0.0020	0.0286	704.1	150.9	0	0.0865	0.0014	0.0668	0.0115	0.1197
nodom	CG4807-PA	2L	1151.50	363.50	3.74	0.0012	0.0596	1426.9	403.1	0.0007	0.082	0.0007	0.074	0.0085	0.1873
dom	CG4822-PA	2L	535.17	178.83	3.93	0.0019	0.0022	535.1	187.9	0.0038	0.0406	0.0038	0.0273	0.0173	0.1786
nodom	CG4822-PA	2L	860.06	270.94	2.69	0.0012	0.0062	976.1	331.9	0.01	0.0436	0.0078	0.0514	0.0197	0.2492
dom	CG4824-PA	2L	758.11	252.89	3.50	0.0009	0.0107	790.9	229.1	0.0039	0.0372	0	0.0249	0.0104	0.1677
nodom	CG4824-PA	2L	1275.39	407.61	3.73	0.0009	0.0139	1290.1	392.9	0.0024	0.0625	0.0008	0.0283	0.0087	0.1368
dom	CG4838-PA	2L	255.33	77.67	3.60	0.0000	0.0052	258.5	74.5	0	0	0	0.0142	0	0.0581
nodom	CG4838-PA	2L	958.31	298.69	4.17	0.0028	0.0087	946.2	310.8	0.001	0.0189	0.0065	0.0224	0.0254	0.1114
dom	CG4839-PA	2L	1177.22	355.78	3.11	0.0000	0.0403	1233	312	0.0025	0.147	0.0016	0.0155	0.0049	0.2893
nodom	CG4839-PA	2L	1073.75	330.25	3.95	0.0034	0.0247	1058.3	324.7	0.0128	0.0383	0.0097	0.0284	0.0312	0.1302
dom	CG4846-PA	2L	201.17	62.83	2.28	0.0000	0.0637	202.5	61.5	0	0.1348	0	0.0341	0	0.1552
nodom	CG4846-PA	2L	771.33	242.67	3.88	0.0019	0.0085	731.5	285.5	0.0028	0.0313	0	0.0018	0.0181	0.1155
dom	CG4851-PA	2L	203.33	66.67	5.96	0.0000	0.0620	194.3	75.7	0.0053	0.0966	0	0.0811	0	0.1916
nodom	CG4851-PA	2L	453.44	140.56	5.19	0.0031	0.0538	450.1	143.9	0.0042	0.0982	0.0076	0.0537	0.0337	0.1701
dom	CG4881-PA	2L	766.64	232.36	3.86	0.0007	0.0620	774.4	215.6	0.0026	0.0819	0.0013	0.0646	0.0026	0.1768
nodom	CG4881-PA	2L	2148.74	653.26	3.95	0.0036	0.0346	2085.9	707.1	0.0031	0.0592	0.0042	0.0197	0.018	0.198
dom	CG4887-PA	2L	1050.68	311.32	4.05	0.0013	0.0301	1055.5	267.5	0.0057	0.0795	0.0068	0.0832	0.0197	0.1939
nodom	CG4887-PA	2L	1260.81	389.19	3.31	0.0021	0.0261	1289.9	354.1	0.0105	0.0861	0.0055	0.0503	0.0313	0.2457
dom	CG4894-PC	2L	3090.84	956.16	3.57	0.0006	0.0309	3048.5	1109.5	0.0009	0.0441	0.0008	0.0417	0.0066	0.137
nodom	CG4894-PC	2L	2644.08	826.92	3.46	0.0002	0.0345	2570.8	897.2	0.0031	0.0629	0.0005	0.0304	0.0099	0.1424
dom	CG4896-PC	2L	830.72	240.28	3.07	0.0028	0.0246	987.1	215.9	0.0104	0.0595	0.0075	0.0498	0.0353	0.2949
nodom	CG4896-PC	2L	1116.21	344.79	3.68	0.0017	0.0331	1257.6	395.4	0.0119	0.0497	0.0187	0.0329	0.042	0.1893
dom	CG4897-PA	2L	99.67	32.33	4.77	0.0000	0.0124	114.6	17.4	0	0	0	0.0606	0	0.2771
nodom	CG4897-PA	2L	475.83	148.17	4.60	0.0014	0.0034	530.7	93.3	0.0053	0.0762	0.0019	0.0177	0.0019	0.1407
dom	CG4901-PA	2L	659.33	216.67	2.52	0.0010	0.0123	652.4	232.6	0.0078	0.0644	0	0.0502	0.0126	0.2803
nodom	CG4901-PA	2L	916.83	280.17	3.47	0.0011	0.0375	888	309	0.0069	0.0592	0.0091	0.0316	0.0272	0.3049
dom	CG4904-PA	2L	426.17	149.83	3.65	0.0000	0.0327	444.9	131.1	0.0046	0.0574	0.0023	0.0288	0.0283	0.312
nodom	CG4904-PA	2L	201.67	59.33	3.95	0.0000	0.0461	193.3	67.7	0.0304	0.0422	0.0394	0.1589	0.1327	0.2924
dom	CG4912-PB	2L	50.33	12.67	3.33	0.0000	0.0000	35.4	27.6	0	0.0368	0	0	0	0.0795
nodom	CG4912-PB	2L	550.78	154.22	3.51	0.0024	0.0151	542.6	162.4	0.0095	0.0375	0.0139	0.0374	0.0272	0.2563
dom	CG4916-PA	2L	593.83	186.17	3.68	0.0000	0.0081	569.9	210.1	0	0.0248	0	0.0207	0	0.1187
nodom	CG4916-PA	2L	462.50	134.50	3.46	0.0000	0.0050	470.9	126.1	0	0.0117	0.0043	0.0315	0.0021	0.0409
dom	CG4926-PA	2L	1212.30	368.70	4.18	0.0000	0.0466	1217.7	381.3	0.0008	0.077	0	0.0654	0.0025	0.3292
nodom	CG4926-PA	2L	346.92	100.08	4.09	0.0048	0.0490	337.6	118.4	0.006	0.096	0	0.0277	0.0183	0.2919
dom	CG4935-PA	2L	552.26	191.74	3.87	0.0009	0.0436	559.2	196.8	0.0055	0.0759	0.0018	0.0578	0.0055	0.2634
nodom	CG4935-PA	2L	133.00	35.00	4.57	0.0000	0.0343	121.2	46.8	0	0.024	0	0	0.0249	0.1839
dom	CG4952-PB	2L	659.25	225.75	3.47	0.0000	0.0283	556.3	298.7	0	0.0181	0	0.0143	0.0019	0.1542
nodom	CG4952-PB	2L	1785.97	560.03	4.21	0.0007	0.0261	1800.3	548.7	0.0017	0.052	0	0.0104	0.0022	0.1494
dom	CG4965-PA	2L	241.17	79.83	5.60	0.0033	0.0334	253.3	67.7	0.0121	0.1393	0	0.1452	0.0122	0.2449
nodom	CG4965-PA	2L	737.85	219.15	4.73	0.0062	0.0333	728.2	222.8	0.0147	0.0884	0.0147	0.0615	0.0579	0.2512
dom	CG4968-PA	2L	459.17	137.83	4.64	0.0015	0.0121	472.4	124.6	0.0021	0.1378	0	0.0629	0.0021	0.2954
nodom	CG4968-PA	2L	149.33	39.67	4.33	0.0000	0.0126	149	40	0	0.0292	0.0068	0.1039	0.0208	0.2803
dom	CG4969-PA	2L	103.83	34.17	2.78	0.0000	0.0000	121.2	16.8	0	0.2177	0	0	0.0082	0.4279
nodom	CG4969-PA	2L	317.83	108.17	2.21	0.0063	0.0832	655.3	184.7	0.0016	0.1205	0	0.0804	0.0345	0.3029
dom	CG4971-PA	2L	104.67	33.33	4.00	0.0000	0.0450	110.4	27.6	0	0.0794	0	0.0378	0.0091	0.1253
nodom	CG4971-PA	2L	749.01	234.99	3.74	0.0012	0.0553	793.2	181.8	0.0005	0.0746	0.0007	0.049	0.0206	0.2472
dom	CG4977-PA	2L	645.83	188.17	3.55	0.0000	0.0521	662.1	156.9	0	0.1697	0	0.0244	0.003	0.3763
nodom	CG4977-PA	2L	1383.72	461.28	3.70	0.0004	0.0354	1415.3	432.7	0.0014	0.0962	0	0.0431	0.0057	0.1369
dom	CG4993-PA	2L	152.50	48.50	4.97	0.0000	0.0082	136.2	64.8	0	0.0079	0	0.0079	0	0.0831
nodom	CG4993-PA	2L	253.00	74.00	2.84	0.0000	0.0000	250.4	76.6	0	0.042	0	0.0131	0	0.042
dom	CG4995-PA	2L	602.76	198.24	4.01	0.0007	0.0267	612.3	188.7	0.0083	0.0622	0.0033	0.0183	0.0171	0.3025
nodom	CG4995-PA	2L	305.17	90.83	3.80	0.0071	0.0202	300.9	95.1	0.0023	0.0794	0.028	0.0262	0.0679	0.3079
dom	CG5001-PA	2L	149.33	45.67	4.66	0.0000	0.0000	170.2	24.8	0	0.188	0	0.0377	0.006	0.0878
nodom	CG5001-PA	2L	658.27	196.73	4.20	0.0008	0.0097	714	141	0.0014	0.0672	0.0014	0.0515	0.0014	0.0988
dom	CG5011-PA	2L	174.00	60.00	3.40	0.0000	0.0528	108.2	98.8	0.0239	0	0.0579	0.0486	0.0193	0.2919
dom	CG5022-PA	2L	656.57	201.43	4.22	0.0000	0.0531	657.7	200.3	0	0.0531	0	0.0806	0	0.2248
nodom	CG5022-PA	2L	655.20	202.80	4.47	0.0019	0.0276	665.8	189.2	0.003	0.1057	0.003	0.0268	0.0061	0.2498
nodom	CG5029-PA	2L	773.33	216.67	3.92	0.0017	0.0620	800.8	204.2	0.0012	0.0671	0.0012	0.0906	0.0242	0.2574
dom	CG5034-PA	2L	122.57	39.43	4.20	0.0000	0.0101	128.4	33.6	0	0	0	0	0	0.1286
nodom	CG5034-PA	2L	1753.67	502.33	3.22	0.0007	0.0036	1712.3	612.7	0.0094	0.0178	0.0011	0.0047	0.0126	0.0587
dom	CG5037-PA	2L	53.00	16.00	5.00	0.0000	0.1125	50.7	18.3	0	0	0	0.0637	0	0.1281
nodom	CG5037-PA	2L	815.05	288.95	4.28	0.0033	0.0479	784.5	319.5	0.0103	0.0623	0.0056	0.0515	0.0141	0.1574
dom	CG5045-PA	2L	57.33	20.67	4.00	0.0000	0.0565	57.7	20.3	0	0.163	0	0.1774	0	0.2765
nodom	CG5045-PA	2L	510.94	170.06	3.75	0.0012	0.0141	507.8	173.2	0.002	0.0975	0.004	0.0043	0.0099	0.2377
nodom	CG5075-PA	2L	1639.30	517.70	4.06	0.0009	0.0459	1694.3	471.7	0.0048	0.0874	0.0053	0.0799	0.0486	0.2777
dom	CG5092-PA	2L	923.63	282.37	5.37	0.0007	0.0515	947.2	258.8	0	0.0591	0.0011	0.0805	0.0053	0.2272
nodom	CG5092-PA	2L	4497.95	1412.05	3.84	0.0004	0.0418	4663.4	1519.6	0.003	0.0755	0.0033	0.0508	0.0089	0.2277
dom	CG5094-PA	2L	232.22	73.78	3.61	0.0000	0.0090	265.2	40.8	0	0.0776	0	0.0343	0.0315	0.3386
nodom	CG5094-PA	2L	527.33	147.67	3.66	0.0013	0.0305	530.6	135.4	0.0505	0.0772	0.0061	0.0501	0.0754	0.3675
dom	CG5096-PA	2L	193.17	55.83	4.20	0.0000	0.0448	183.9	65.1	0	0.0746	0.0494	0.0286	0.0467	0.2659
nodom	CG5096-PA	2L	941.47	282.53	4.60	0.0012	0.0543	911.2	312.8	0.0078	0.0252	0.0137	0.0443	0.0387	0.3583
dom	CG5102-PA	2L	755.83	243.17	2.99	0.0000	0.0027	791.3	255.7	0.0025	0.0434	0	0.0126	0.0051	0.1373
nodom	CG5102-PA	2L	741.22	245.78	3.53	0.0000	0.0195	827.1	246.9	0	0.0214	0	0.0127	0.0037	0.1378
dom	CG5105-PA	2L	588.11	188.89	3.54	0.0020	0.0026	622.3	154.7	0.0097	0.0626	0.01	0.1041	0.0204	0.3222
nodom	CG5105-PA	2L	1203.56	380.44	4.35	0.0050	0.0138	1230.1	353.9	0.0153	0.0562	0.0204	0.0544	0.0308	0.2894
dom	CG5118-PA	2L	297.50	95.50	4.62	0.0000	0.0094	287.6	105.4	0.0165	0.0488	0.0126	0.0754	0.0294	0.2068
nodom	CG5118-PA	2L	914.67	264.33	4.27	0.0013	0.0190	904.9	268.1	0.0313	0.0881	0.0205	0.0463	0.0829	0.4346
dom	CG5122-PA	2L	461.87	135.13	5.03	0.0407	0.0609	395.9	150.1	0.0189	0.07	0.0395	0.0923	0.1349	0.3248
nodom	CG5122-PA	2L	2416.07	733.93	4.79	0.0124	0.0750	2273.6	786.4	0.0191	0.0827	0.0211	0.1008	0.0979	0.2775
nodom	CG5131-PA	2L	621.68	188.32	3.33	0.0021	0.0522	630	180	0.0078	0.1	0.0019	0.0634	0.0245	0.2342
nodom	CG5139-PA	2L	377.87	111.13	5.21	0.0069	0.0582	377.9	96.1	0.0184	0.0545	0.026	0.0791	0.0945	0.3252
nodom	CG5149-PA	2L	1003.83	286.17	3.72	0.0000	0.0346	996.3	296.7	0.003	0.0845	0	0.0373	0.005	0.2186
nodom	CG5160-PA	2L	717.26	224.74	4.10	0.0000	0.0340	723.4	218.6	0.0028	0.0598	0	0.0459	0.0028	0.3015
dom	CG5168-PA	2L	753.13	230.87	4.29	0.0000	0.0390	764.3	219.7	0.0013	0.0431	0.0026	0.0346	0.0107	0.2357
nodom	CG5168-PA	2L	181.00	59.00	4.33	0.0000	0.0000	166.6	73.4	0	0.014	0	0	0	0.1545
dom	CG5181-PA	2L	132.33	56.67	3.00	0.0101	0.0471	96.3	92.7	0	0	0.033	0.0686	0.0707	0.1973
nodom	CG5181-PA	2L	319.33	103.67	3.05	0.0021	0.0289	319.7	103.3	0	0.085	0.0064	0.0253	0	0.2661
dom	CG5182-PA	2L	648.17	215.83	4.19	0.0021	0.0188	644	220	0.0168	0.1005	0.0339	0.0658	0.0675	0.2702
nodom	CG5182-PA	2L	242.67	69.33	4.60	0.0027	0.0178	230.5	81.5	0.0464	0.0852	0.0265	0.0528	0.0898	0.1724
dom	CG5183-PA	2L	59.33	24.67	2.36	0.0000	0.0000	61.2	22.8	0	0.0477	0	0	0	0.2332
nodom	CG5183-PA	2L	408.67	140.33	2.75	0.0000	0.0119	430.6	121.4	0	0.0422	0	0.0232	0.0024	0.2027
nodom	CG5188-PA	2L	678.14	215.86	4.59	0.0053	0.0394	664.4	229.6	0.0111	0.0339	0.0027	0.0712	0.0345	0.2711
dom	CG5193-PA	2L	67.67	28.33	4.06	0.0000	0.0412	62.3	33.7	0	0.0466	0	0.0401	0	0.0911
nodom	CG5193-PA	2L	652.04	196.96	3.75	0.0000	0.0470	653.1	195.9	0	0.0186	0	0.0501	0.0015	0.2452
dom	CG5198-PA	2L	138.50	32.50	3.26	0.0000	0.0000	146.2	24.8	0.0067	0.0887	0	0.1082	0	0.3548
nodom	CG5198-PA	2L	625.78	157.22	3.31	0.0021	0.0706	612.8	164.2	0.0081	0.0602	0.0049	0.0984	0.0199	0.2793
dom	CG5202-PA	2L	200.33	60.67	2.83	0.0000	0.0000	187.2	76.8	0	0	0	0.0405	0	0.2598
nodom	CG5202-PA	2L	623.50	180.50	2.63	0.0000	0.0185	845.2	258.8	0.0036	0.0773	0.0048	0.0864	0.0085	0.2581
dom	CG5203-PA	2L	236.63	69.37	3.98	0.0000	0.0716	248.2	57.8	0.0041	0.059	0.0041	0.1437	0.0041	0.2949
nodom	CG5203-PA	2L	420.67	107.33	2.50	0.0000	0.0180	449.9	111.1	0.0022	0.0486	0.0022	0.0492	0.0113	0.3915
dom	CG5216-PA	2L	868.69	259.31	4.77	0.0026	0.0303	864.6	257.4	0.0058	0.0378	0.0089	0.0532	0.0094	0.1698
nodom	CG5216-PA	2L	1017.13	317.87	4.29	0.0022	0.0186	987.1	347.9	0.0103	0.0537	0.0072	0.0177	0.0186	0.1548
dom	CG5229-PA	2L	572.25	174.75	2.73	0.0029	0.0458	553	212	0.0035	0.0939	0	0.0096	0.0327	0.2211
nodom	CG5229-PA	2L	1280.33	384.67	4.12	0.0000	0.0378	1328.3	339.7	0.0011	0.079	0.0012	0.0384	0.0053	0.2182
dom	CG5261-PB	2L	322.97	124.03	5.38	0.0076	0.0548	242.1	186.9	0.0045	0.0402	0.0179	0.0259	0.0225	0.089
nodom	CG5261-PB	2L	818.14	270.86	5.06	0.0006	0.0310	847.2	241.8	0.0012	0.0626	0.0012	0.0826	0.0096	0.1823
dom	CG5271-PA	2L	244.33	73.67	3.89	0.0000	0.0000	262.3	55.7	0	0.0371	0	0	0	0.0183
nodom	CG5271-PA	2L	115.67	34.33	3.98	0.0000	0.0000	113.1	36.9	0	0	0	0	0	0.0619
dom	CG5277-PA	2L	330.80	92.20	4.27	0.0000	0.0466	328.9	94.1	0	0.1005	0	0.021	0	0.0759
nodom	CG5277-PA	2L	268.50	82.50	3.43	0.0000	0.0679	257.5	96.5	0	0.0541	0	0.0632	0	0.1016
dom	CG5279-PA	2L	591.52	200.48	4.28	0.0008	0.0510	616.8	175.2	0	0.0678	0	0.0642	0.0033	0.2397
nodom	CG5279-PA	2L	267.91	86.09	4.73	0.0037	0.0225	271.5	82.5	0.0128	0.0792	0.0037	0.0367	0.0074	0.2091
dom	CG5300-PA	2L	642.02	203.98	4.71	0.0024	0.0546	626	220	0.0016	0.1175	0.0016	0.0358	0.0147	0.2443
nodom	CG5300-PA	2L	1798.23	499.77	4.34	0.0023	0.0729	1753.3	538.7	0.0036	0.0968	0.0028	0.0602	0.023	0.329
dom	CG5304-PA	2L	992.32	342.68	3.77	0.0000	0.0272	1037.7	297.3	0.0039	0.0892	0.0028	0.072	0.012	0.1754
nodom	CG5304-PA	2L	118.67	34.33	4.12	0.0000	0.0146	120.3	32.7	0.0084	0.111	0	0.0354	0.0445	0.293
dom	CG5313-PA	2L	182.50	57.50	3.00	0.0000	0.0580	176.9	63.1	0	0	0	0.1482	0.0113	0.3535
nodom	CG5313-PA	2L	578.67	177.33	3.56	0.0012	0.0368	557.9	198.1	0	0.0877	0	0.0195	0.0036	0.2596
nodom	CG5317-PA	2L	559.92	175.08	3.59	0.0021	0.0364	595.5	142.5	0.0034	0.0485	0.0034	0.0452	0.014	0.1775
dom	CG5337-PA	2L	487.72	145.28	4.29	0.0000	0.0562	515.7	117.3	0	0.0931	0	0.0566	0	0.2227
nodom	CG5337-PA	2L	1122.08	350.92	3.86	0.0006	0.0404	1142.8	330.2	0.0033	0.0818	0.0011	0.078	0.008	0.2291
dom	CG5352-PA	2L	235.22	91.78	2.46	0.0000	0.0309	191.2	138.8	0.0053	0.0406	0.0053	0.0125	0.0054	0.1275
nodom	CG5352-PA	2L	203.75	63.25	3.98	0.0000	0.0369	227.1	39.9	0	0.0717	0	0.0693	0	0.2177
dom	CG5353-PA	2L	699.12	197.88	3.91	0.0029	0.0423	688.1	208.9	0.0019	0.0649	0.0025	0.0379	0.0207	0.1505
nodom	CG5353-PA	2L	1038.00	306.00	3.53	0.0000	0.0247	1084.9	259.1	0.0009	0.0749	0.0009	0.0688	0.0075	0.1948
dom	CG5355-PA	2L	232.83	76.17	3.66	0.0000	0.0700	236.3	72.7	0	0.0135	0	0.0575	0.0043	0.2981
nodom	CG5355-PA	2L	1511.97	447.03	4.33	0.0010	0.0499	1488.7	470.3	0.0055	0.0811	0.0006	0.036	0.0097	0.2548
nodom	CG5362-PA	2L	730.89	241.11	3.03	0.0000	0.0339	755.4	216.6	0.0014	0.0648	0.0013	0.0317	0.0083	0.1738
dom	CG5363-PA	2L	656.13	195.87	4.24	0.0000	0.0412	646	206	0	0.0617	0	0.0285	0	0.2493
nodom	CG5367-PA	2L	760.28	220.72	3.71	0.0066	0.0497	746	235	0.0095	0.054	0.011	0.0853	0.0178	0.3192
dom	CG5369-PA	2L	111.67	35.33	5.82	0.0000	0.0264	126.4	20.6	0	0	0	0.0552	0	0
nodom	CG5369-PA	2L	534.58	161.42	4.92	0.0060	0.0357	537	159	0.0187	0.0921	0.0039	0.0354	0.0498	0.1458
dom	CG5371-PA	2L	53.33	15.67	3.91	0.0000	0.0319	55.3	13.7	0.0398	0.1537	0	0	0.0186	0.5015
nodom	CG5371-PA	2L	1818.91	548.09	4.39	0.0003	0.0557	1853	514	0.0005	0.0816	0.0016	0.0727	0.0065	0.3003
dom	CG5384-PA	2L	854.38	249.62	3.75	0.0000	0.0314	852.6	251.4	0.0012	0.0385	0.0012	0.0751	0.0035	0.199
nodom	CG5384-PA	2L	247.67	73.33	4.60	0.0000	0.0000	243.6	77.4	0	0.0276	0	0.0273	0.0042	0.1656
dom	CG5387-PA	2L	113.67	21.33	3.73	0.0000	0.0000	78.8	50.2	0.0139	0.0001	0	0.0256	0.0441	42.7305
nodom	CG5387-PA	2L	986.17	288.83	3.61	0.0000	0.0114	1041.6	230.4	0.001	0.0705	0	0.0448	0.0039	0.1734
dom	CG5390-PA	2L	574.67	172.33	3.86	0.0000	0.0174	592.3	154.7	0.0055	0.0533	0.0035	0.0896	0.0389	0.345
nodom	CG5390-PA	2L	357.83	113.17	2.83	0.0084	0.0177	359.9	111.1	0.0252	0.1477	0.0351	0.0601	0.067	0.4403
nodom	CG5395-PA	2L	809.69	240.31	3.15	0.0039	0.0180	780.7	269.3	0.0099	0.0207	0.0048	0.0355	0.0154	0.3019
dom	CG5397-PA	2L	319.61	118.39	5.61	0.0053	0.0535	306.4	128.6	0	0.0393	0.0113	0.0609	0.0171	0.2561
nodom	CG5397-PA	2L	1175.52	381.48	4.54	0.0029	0.0813	1174.4	382.6	0.0043	0.0961	0.0053	0.0711	0.0175	0.2589
dom	CG5423-PA	2L	1056.81	359.19	4.24	0.0000	0.0348	1089.6	326.4	0	0.0349	0.0009	0.0618	0.0028	0.1903
nodom	CG5423-PA	2L	1728.33	581.67	3.34	0.0012	0.0399	1983.3	593.7	0.001	0.0746	0.0015	0.0377	0.0073	0.1975
dom	CG5430-PA	2L	52.83	16.17	5.00	0.0000	0.0000	53.7	15.3	0	0	0	0	0	0.241
nodom	CG5430-PA	2L	442.89	118.11	4.89	0.0017	0.0373	452.4	108.6	0.0022	0.1376	0	0.0655	0.0179	0.4132
dom	CG5439-PA	2L	595.31	172.69	3.98	0.0053	0.0479	631.9	181.1	0.0048	0.0571	0.0081	0.0426	0.0161	0.2364
nodom	CG5439-PA	2L	570.69	176.31	3.97	0.0020	0.0399	548.5	198.5	0.0018	0.0895	0.0073	0.059	0.0262	0.2271
dom	CG5442-PB	2L	376.42	142.58	3.63	0.0000	0.0332	349.6	160.4	0	0.0069	0.0029	0.0627	0.0059	0.2154
nodom	CG5442-PB	2L	48.17	17.83	5.00	0.0000	0.0000	37	29	0	0.0815	0	0.0452	0	0.03
nodom	CG5450-PA	2L	176.33	45.67	4.82	0.0000	0.0131	199.5	22.5	0	0	0	0.1773	0.0001	0.5921
dom	CG5458-PA	2L	253.20	67.80	4.28	0.0050	0.0369	263.9	57.1	0	0.0919	0.0037	0.0186	0.0231	0.3775
nodom	CG5458-PA	2L	542.78	168.22	4.75	0.0000	0.0386	568.1	142.9	0.0055	0.0462	0.0036	0.0659	0.024	0.2722
dom	CG5461-PA	2L	1516.48	478.52	3.57	0.0026	0.0143	1284	639	0.0032	0.027	0.0048	0.0228	0.0238	0.0901
nodom	CG5461-PA	2L	1173.50	371.50	3.33	0.0010	0.0170	1169.6	378.4	0.007	0.0593	0.0008	0.0224	0.0114	0.1286
dom	CG5481-PA	2L	1241.89	414.11	3.92	0.0017	0.0224	1239.2	407.8	0.0016	0.0418	0.0016	0.0186	0.0024	0.1508
nodom	CG5481-PA	2L	1809.61	578.39	3.86	0.0019	0.0277	2099.8	627.2	0.0024	0.0591	0.0024	0.0271	0.0048	0.1271
dom	CG5525-PA	2L	89.67	27.33	4.77	0.0000	0.0988	96.6	20.4	0	0.0596	0	0.1756	0	0.3102
nodom	CG5525-PA	2L	1108.79	373.21	4.96	0.0006	0.0568	1171.1	310.9	0.0009	0.1077	0.0009	0.0699	0.0026	0.1804
dom	CG5545-PA	2L	144.46	44.54	4.05	0.0000	0.0599	129.2	59.8	0	0.0086	0	0.0797	0	0.1454
nodom	CG5545-PA	2L	376.22	130.78	3.86	0.0000	0.0428	345.9	161.1	0	0.0475	0	0.0558	0	0.1167
dom	CG5556-PA	2L	62.67	24.33	4.00	0.0000	0.0000	68.6	18.4	0	0.2187	0	0	0.0148	0.2943
nodom	CG5556-PA	2L	619.87	190.13	4.47	0.0051	0.0268	589.3	220.7	0.01	0.0935	0.0146	0.0437	0.0462	0.3558
dom	CG5559-PA	2L	408.30	134.70	4.19	0.0000	0.0569	390.2	152.8	0	0.0501	0	0.0455	0.0026	0.1247
nodom	CG5559-PA	2L	700.04	223.96	3.11	0.0008	0.0480	707.4	231.6	0.0029	0.1016	0.0014	0.0582	0.01	0.2259
dom	CG5561-PA	2L	79.33	28.67	3.56	0.0000	0.0698	84	24	0.0125	0	0.0115	0.1487	0.0768	0.3291
nodom	CG5561-PA	2L	561.83	179.17	2.23	0.0074	0.0437	591.1	188.9	0	0.1088	0.0034	0.0627	0.0343	0.4471
dom	CG5604-PA	2L	1200.43	362.57	3.57	0.0013	0.0314	1178.5	384.5	0.0017	0.0347	0.0008	0.0595	0.0085	0.2356
nodom	CG5604-PA	2L	4688.13	1458.87	3.64	0.0008	0.0446	4946.3	1656.7	0.0023	0.0489	0.0023	0.0605	0.0096	0.2263
dom	CG5640-PA	2L	678.00	204.00	3.85	0.0000	0.0101	673.7	208.3	0.0015	0.0214	0.0015	0.0245	0.0015	0.2028
nodom	CG5640-PA	2L	1962.30	563.70	3.29	0.0010	0.0293	1933.7	586.3	0.0052	0.0543	0.0021	0.0301	0.012	0.2175
dom	CG5648-PA	2L	430.77	145.23	4.96	0.0008	0.0553	443.4	132.6	0.0117	0.146	0.0023	0.0613	0.0275	0.2236
nodom	CG5648-PA	2L	232.67	58.33	4.37	0.0072	0.0286	215.3	75.7	0.0322	0.0799	0.0247	0.049	0.1186	0.2626
dom	CG5655-PA	2L	357.67	122.33	2.29	0.0000	0.0218	399.5	134.5	0	0.0364	0	0.0148	0.0026	0.2444
nodom	CG5655-PA	2L	39.17	8.83	2.31	0.0000	0.0000	48.7	17.3	0	0	0	0	0	0.0607
dom	CG5671-PB	2L	107.67	30.33	2.50	0.0000	0.0659	155.1	51.9	0.0134	0.0431	0.0063	0.0672	0.0333	0.123
nodom	CG5671-PB	2L	785.83	219.17	3.08	0.0000	0.0023	1043.2	291.8	0.0085	0.0236	0.0094	0.0269	0.0322	0.129
dom	CG5674-PA	2L	677.00	196.00	3.10	0.0000	0.0162	862.5	289.5	0	0.0476	0.0012	0.0491	0.0024	0.195
nodom	CG5674-PA	2L	169.50	49.50	4.05	0.0000	0.0000	171.2	47.8	0.0058	0.0485	0	0.0241	0	0.0232
dom	CG5680-PB	2L	677.67	204.33	3.53	0.0000	0.0144	666.2	224.8	0	0.0288	0	0.0192	0	0.1349
nodom	CG5680-PB	2L	165.46	44.54	3.31	0.0000	0.0337	144.1	80.9	0	0.0407	0	0.0128	0	0.0733
dom	CG5682-PA	2L	238.33	79.67	5.75	0.0039	0.0092	238.2	79.8	0.0042	0.0594	0.0041	0.0426	0.0084	0.1905
nodom	CG5682-PA	2L	1586.09	498.91	4.30	0.0002	0.0163	1562.2	522.8	0.0038	0.0604	0.0006	0.0462	0.0032	0.1891
dom	CG5686-PA	2L	232.92	73.08	3.22	0.0000	0.0160	242.9	63.1	0	0.0435	0.0042	0.0682	0.0128	0.211
nodom	CG5686-PA	2L	1993.51	577.49	3.74	0.0024	0.0361	1935.6	575.4	0.0064	0.0381	0.0088	0.0699	0.0189	0.3041
nodom	CG5705-PA	2L	861.78	263.22	3.75	0.0064	0.0602	856.7	268.3	0.0059	0.1158	0.0047	0.0893	0.0131	0.189
dom	CG5708-PA	2L	323.83	102.17	5.42	0.0000	0.0085	317.7	108.3	0	0.0094	0	0.0099	0	0.0802
nodom	CG5708-PA	2L	230.67	66.33	5.54	0.0000	0.0000	214.7	82.3	0.0046	0.0127	0	0	0	0.0127
nodom	CG5711-PA	2L	787.67	247.33	4.75	0.0000	0.0274	818.2	216.8	0.0012	0.101	0	0.0205	0.0012	0.1416
dom	CG5722-PA	2L	372.11	125.89	2.73	0.0000	0.0238	353.9	144.1	0	0.1025	0	0.0452	0.0057	0.2393
nodom	CG5722-PA	2L	2576.00	787.00	3.68	0.0019	0.0395	2535	828	0.0029	0.0627	0.003	0.0525	0.0181	0.2965
nodom	CG5731-PA	2L	903.00	279.00	4.12	0.0000	0.0608	913.3	274.7	0.0033	0.099	0	0.0677	0.0067	0.3065
dom	CG5734-PA	2L	247.50	85.50	2.80	0.0000	0.0000	273.6	59.4	0	0.0648	0.0037	0.0072	0.0038	0.2485
nodom	CG5734-PA	2L	846.13	287.87	4.07	0.0005	0.0599	871.7	265.3	0.0036	0.1705	0.0011	0.0368	0.0212	0.2483
dom	CG5755-PA	2L	231.28	77.72	3.00	0.0058	0.0172	224.4	84.6	0.0091	0.1223	0.0089	0	0.0137	0.3124
nodom	CG5755-PA	2L	800.66	240.34	3.99	0.0053	0.0235	770.3	270.7	0.0107	0.0212	0.0095	0.0656	0.0534	0.2325
dom	CG5758-PA	2L	616.41	187.59	5.16	0.0000	0.0407	633.8	170.2	0.0016	0.0387	0	0.0232	0	0.1905
nodom	CG5758-PA	2L	821.50	249.50	4.78	0.0011	0.0192	828.4	227.6	0	0.0165	0.0012	0.0233	0.0111	0.0949
nodom	CG5776-PA	2L	1671.67	524.33	3.75	0.0033	0.0592	1720.5	619.5	0.0089	0.099	0.0047	0.0715	0.0174	0.2116
dom	CG5787-PA	2L	997.10	313.90	3.66	0.0033	0.0148	854.6	261.4	0.0119	0.0396	0.0147	0.0468	0.077	0.181
nodom	CG5787-PA	2L	1175.89	357.11	3.78	0.0029	0.0161	1154.4	357.6	0.0115	0.0553	0.0118	0.0319	0.044	0.2981
dom	CG5790-PA	2L	1029.08	326.92	2.89	0.0000	0.0143	1002.5	356.5	0.0054	0.0259	0.008	0.0397	0.0161	0.1859
nodom	CG5790-PA	2L	490.83	139.17	4.91	0.0058	0.0225	444.2	161.8	0.0204	0.0418	0.0238	0.0666	0.0487	0.2173
dom	CG5803-PA	2L	222.67	71.33	3.17	0.0000	0.0444	251.3	42.7	0	0.0492	0	0.0765	0.0205	0.0744
nodom	CG5803-PA	2L	925.83	304.17	4.20	0.0011	0.0231	920.5	309.5	0	0.023	0	0.034	0.0067	0.1209
dom	CG5809-PA	2L	502.00	155.00	2.51	0.0000	0.0108	508	149	0	0.0406	0	0.0531	0.0061	0.1224
nodom	CG5809-PA	2L	472.67	151.33	2.88	0.0042	0.0297	497.3	141.7	0	0.026	0.0041	0.0651	0.0125	0.1979
dom	CG5813-PA	2L	189.33	47.67	3.44	0.0000	0.0315	170.6	51.4	0	0.0604	0	0.0306	0.0116	0.1977
nodom	CG5813-PA	2L	3676.04	1123.96	4.28	0.0027	0.0307	3561.8	1277.2	0.0051	0.0439	0.0083	0.0422	0.0241	0.1648
dom	CG5825-PA	2L	168.17	56.83	4.00	0.0000	0.0088	179.4	45.6	0	0.0261	0	0.0487	0	0.1651
nodom	CG5825-PA	2L	131.33	51.67	3.13	0.0000	0.0258	131.5	51.5	0	0.0194	0	0.0194	0	0.129
dom	CG5838-PA	2L	139.00	38.00	4.24	0.0000	0.0000	152.7	24.3	0	0.0675	0	0.0938	0.0001	0.5226
nodom	CG5838-PA	2L	1490.17	459.83	4.26	0.0000	0.0304	1491.5	458.5	0.0047	0.0798	0.0061	0.0469	0.0144	0.2785
dom	CG5846-PA	2L	198.00	66.00	2.42	0.0000	0.0101	256.3	100.7	0.0079	0.0641	0	0.077	0.0292	0.3109
nodom	CG5846-PA	2L	231.33	80.67	2.99	0.0072	0.0393	255.8	89.2	0.0054	0.1006	0.0071	0.0369	0.0235	0.2057
dom	CG5848-PA	2L	510.83	173.17	4.28	0.0000	0.0318	524	160	0.0019	0.0275	0	0.0668	0.0097	0.1359
nodom	CG5848-PA	2L	637.00	179.00	3.67	0.0000	0.0056	581.3	207.7	0	0.0153	0.0017	0.0155	0.0238	0.0661
dom	CG5853-PA	2L	542.50	177.50	3.73	0.0000	0.0323	561	159	0	0.0954	0.0018	0.0686	0	0.1386
nodom	CG5853-PA	2L	1024.13	322.87	4.74	0.0003	0.0391	1046.7	300.3	0.0039	0.0666	0	0.0524	0.0116	0.1716
nodom	CG5855-PA	2L	233.08	75.92	3.76	0.0000	0.0132	285.5	101.5	0.0036	0.0658	0	0.0187	0.0036	0.1841
dom	CG5888-PA	2L	164.33	42.67	2.83	0.0000	0.1094	158.5	57.5	0	0.0539	0	0.0652	0	0.3915
nodom	CG5888-PA	2L	832.28	238.72	2.75	0.0021	0.0607	904.3	244.7	0.0011	0.0959	0.0023	0.0186	0.0067	0.3622
dom	CG5920-PA	2L	137.33	48.67	2.00	0.0000	0.0205	149.9	42.1	0	0.0168	0	0.0912	0	0.1213
nodom	CG5920-PA	2L	266.33	102.67	2.38	0.0000	0.0000	476.1	132.9	0.0068	0.0352	0.0021	0.0263	0.0043	0.0623
dom	CG5953-PA	2L	561.10	182.90	3.42	0.0011	0.0241	518.3	189.7	0.0059	0.0616	0.0019	0.0259	0.0183	0.1555
nodom	CG5953-PA	2L	780.93	239.07	3.49	0.0008	0.0251	969.6	326.4	0.0031	0.0413	0.0021	0.0511	0.0205	0.2144
dom	CG5958-PA	2L	394.64	106.36	4.37	0.0000	0.0335	421.1	79.9	0.0024	0	0	0.0871	0	0.4039
nodom	CG5958-PA	2L	286.63	94.37	4.78	0.0014	0.0311	309.8	71.2	0.0071	0.1786	0	0.0151	0.0097	0.3013
dom	CG5973-PA	2L	382.38	118.62	4.17	0.0000	0.0666	375.9	125.1	0.0027	0.0415	0	0.0742	0.008	0.17
nodom	CG5973-PA	2L	337.36	94.64	3.80	0.0043	0.0616	369.6	62.4	0.0083	0.1719	0	0.0664	0.0195	0.3277
dom	CG5983-PA	2L	726.83	224.17	4.10	0.0000	0.0390	742.2	208.8	0.0055	0.1032	0.0027	0.0492	0.0248	0.5021
nodom	CG5983-PA	2L	1874.56	564.44	3.81	0.0004	0.0515	1822.7	613.3	0.0096	0.0713	0.009	0.0647	0.0587	0.2265
dom	CG5996-PA	2L	917.70	273.30	3.54	0.0000	0.0531	936	288	0	0.0537	0	0.07	0	0.2202
nodom	CG5996-PA	2L	1545.54	497.46	4.09	0.0022	0.0682	1637.2	510.8	0.0012	0.0974	0.0018	0.0586	0.0037	0.2369
dom	CG6043-PD	2L	1687.49	511.51	3.81	0.0061	0.0546	1567.4	646.6	0.0059	0.0322	0.0065	0.0379	0.0227	0.1482
nodom	CG6043-PD	2L	297.67	101.33	3.69	0.0022	0.0132	278.1	114.9	0	0.0183	0	0.0272	0.0073	0.0574
dom	CG6055-PA	2L	312.17	92.83	2.57	0.0000	0.0287	393.5	71.5	0	0.0842	0	0.0096	0.0025	0.3589
nodom	CG6055-PA	2L	133.11	52.89	3.29	0.0038	0.0126	141.1	50.9	0.0073	0.1083	0	0	0.0073	0.1058
nodom	CG6081-PA	2L	1134.17	338.83	3.88	0.0029	0.0259	1109	364	0.0016	0.1216	0.0075	0.0434	0.0391	0.3457
dom	CG6108-PA	2L	403.00	107.00	2.00	0.0099	0.0280	786.9	302.1	0.0131	0.0386	0.0194	0.0808	0.028	0.2647
nodom	CG6108-PA	2L	1749.10	506.90	2.85	0.0050	0.0648	2108.9	726.1	0.0053	0.1035	0.0067	0.0635	0.0154	0.1898
dom	CG6113-PA	2L	254.61	75.39	5.92	0.0013	0.1070	265.7	64.3	0.0039	0.149	0	0.0451	0.0075	0.238
nodom	CG6113-PA	2L	743.08	225.92	3.19	0.0016	0.1014	748.4	223.6	0.0036	0.1475	0.0092	0.0979	0.0062	0.2024
dom	CG6122-PA	2L	911.88	291.12	4.40	0.0007	0.0439	893.2	315.8	0.0057	0.1072	0.0075	0.0614	0.0099	0.2913
nodom	CG6122-PA	2L	1004.73	303.27	3.49	0.0016	0.0246	971.2	348.8	0.0077	0.059	0.01	0.0386	0.0285	0.2759
dom	CG6137-PA	2L	931.22	289.78	3.45	0.0013	0.0037	924.8	296.2	0.0236	0.0802	0.0164	0.0573	0.0605	0.319
nodom	CG6137-PA	2L	954.94	302.06	3.84	0.0026	0.0163	1006.7	316.3	0.0218	0.0578	0.0467	0.0558	0.0914	0.3526
dom	CG6141-PA	2L	50.67	15.33	4.00	0.0000	0.0000	50	16	0	0	0	0	0	0.0882
nodom	CG6141-PA	2L	382.33	118.67	3.62	0.0000	0.0183	414.9	89.1	0	0.0718	0	0.0195	0.0048	0.1646
dom	CG6167-PA	2L	246.44	74.56	3.93	0.0027	0.0429	243	78	0	0.1035	0	0.0597	0	0.1985
nodom	CG6167-PA	2L	907.46	283.54	4.78	0.0010	0.0603	917.9	270.1	0.0022	0.0757	0	0.0668	0.0066	0.2514
dom	CG6181-PA	2L	294.83	95.17	5.32	0.0000	0.0266	267	123	0.0115	0.0379	0.0075	0.0153	0.0076	0.3213
nodom	CG6181-PA	2L	2819.79	837.21	4.63	0.0008	0.0437	2751.1	914.9	0.0051	0.054	0.0022	0.0527	0.0129	0.1939
dom	CG6192-PA	2L	427.03	133.97	3.91	0.0016	0.0448	397	164	0.0103	0.0639	0	0.0495	0.0103	0.2273
nodom	CG6192-PA	2L	1613.75	546.25	4.53	0.0017	0.0222	1520.2	636.8	0.0033	0.0375	0.0033	0.0292	0.008	0.1495
dom	CG6214-PA	2L	807.83	251.17	3.01	0.0000	0.0279	1018.7	352.3	0.003	0.0504	0.001	0.0532	0.002	0.1516
nodom	CG6214-PA	2L	2046.75	626.25	4.02	0.0012	0.0467	2212.4	616.6	0.0018	0.0732	0.0005	0.0537	0.0088	0.2117
dom	CG6230-PA	2L	65.00	25.00	4.47	0.0000	0.0000	72	18	0	0.126	0	0.0073	0.0001	0.7585
nodom	CG6230-PA	2L	2696.79	888.21	4.56	0.0005	0.0287	2610.4	950.6	0.0049	0.0798	0.0033	0.058	0.0199	0.2118
dom	CG6232-PA	2L	752.92	243.08	3.75	0.0015	0.0794	772.1	223.9	0.0079	0.1357	0.0012	0.1013	0.0224	0.3184
nodom	CG6232-PA	2L	1253.69	387.31	4.83	0.0054	0.0412	1243.6	385.4	0.0075	0.0975	0.0065	0.0572	0.0371	0.2943
dom	CG6246-PA	2L	462.28	134.72	3.26	0.0000	0.0210	473.8	123.2	0	0.0931	0.0065	0.0522	0.0128	0.3135
nodom	CG6246-PA	2L	907.89	298.11	3.51	0.0011	0.0236	883.8	322.2	0.0011	0.0416	0.0034	0.0282	0.0093	0.1323
dom	CG6258-PA	2L	172.78	67.22	2.83	0.0000	0.0446	181.9	58.1	0	0.1352	0	0.0387	0	0.2708
nodom	CG6258-PA	2L	638.17	189.83	3.54	0.0000	0.0843	646.7	181.3	0.0016	0.0934	0	0.1122	0.0047	0.2566
dom	CG6287-PA	2L	61.67	22.33	3.93	0.0000	0.0299	54.3	29.7	0	0	0	0.0328	0	0.156
nodom	CG6287-PA	2L	674.67	237.33	4.36	0.0025	0.0291	692.5	219.5	0	0.0623	0.0015	0.0201	0.0073	0.1097
dom	CG6382-PA	2L	224.67	93.33	3.02	0.0030	0.0143	165.6	140.4	0	0.0079	0.0058	0	0.0294	0.0713
nodom	CG6382-PA	2L	1184.47	354.53	4.24	0.0000	0.0255	1174	365	0.0009	0.037	0	0.0311	0.0034	0.0725
dom	CG6388-PA	2L	249.32	86.68	3.33	0.0000	0.0942	261	75	0	0.1135	0	0.0532	0.0077	0.4067
nodom	CG6388-PA	2L	1065.86	332.14	3.56	0.0040	0.0654	1057.2	340.8	0.0012	0.0814	0.0056	0.0543	0.0174	0.2563
nodom	CG6412-PA	2L	697.28	223.72	3.68	0.0019	0.0194	752.4	168.6	0.0082	0.1209	0.0122	0.0331	0.0082	0.3835
dom	CG6431-PA	2L	217.30	76.70	4.58	0.0000	0.0900	231.6	62.4	0	0.1073	0	0.0273	0.0089	0.4641
nodom	CG6431-PA	2L	431.02	135.98	3.69	0.0000	0.0547	536.6	147.4	0.0019	0.1103	0.0038	0.0623	0.0152	0.2288
dom	CG6433-PB	2L	433.83	136.17	4.45	0.0023	0.0534	442.5	127.5	0.0047	0.068	0	0.0887	0.014	0.1539
nodom	CG6433-PB	2L	1620.89	473.11	4.02	0.0007	0.0623	1582.9	511.1	0.007	0.0629	0.0033	0.055	0.0175	0.2291
dom	CG6453-PA	2L	141.67	41.33	4.95	0.0000	0.0935	140.4	42.6	0	0.0579	0	0.0209	0.0295	0.4254
nodom	CG6453-PA	2L	1119.07	341.93	4.06	0.0023	0.0387	1101.1	359.9	0.0094	0.0695	0.0102	0.043	0.0158	0.2341
dom	CG6495-PA	2L	635.58	186.42	4.13	0.0136	0.0699	599.4	195.6	0.0078	0.1236	0.0095	0.0691	0.0239	0.1445
nodom	CG6495-PA	2L	887.22	303.78	4.11	0.0033	0.0578	909.8	269.2	0.0033	0.096	0	0.0822	0.0193	0.2204
dom	CG6504-PA	2L	858.10	290.90	3.85	0.0029	0.0762	813.5	329.5	0.0047	0.0627	0.0105	0.0691	0.0261	0.2723
nodom	CG6504-PA	2L	1117.09	340.91	4.41	0.0013	0.0614	1084.8	358.2	0.0221	0.1197	0.0217	0.0487	0.0679	0.3484
nodom	CG6508-PA	2L	929.92	303.08	4.53	0.0127	0.0743	933.2	293.8	0.0194	0.0966	0.011	0.07	0.0726	0.2411
dom	CG6509-PA	2L	1357.29	430.71	4.04	0.0000	0.0218	1342.3	445.7	0.0038	0.0868	0.0023	0.0456	0.006	0.1723
nodom	CG6509-PA	2L	3008.30	918.70	3.49	0.0014	0.0303	2997.3	944.7	0.0026	0.0487	0.0015	0.065	0.0067	0.2428
dom	CG6514-PA	2L	334.33	85.67	4.24	0.0000	0.0292	323.8	96.2	0	0.0237	0	0.0105	0.0031	0.0574
dom	CG6521-PA	2L	1022.83	321.17	4.28	0.0024	0.0412	973.6	364.4	0.0021	0.0721	0.0021	0.0338	0.0127	0.1474
nodom	CG6521-PA	2L	545.50	174.50	4.13	0.0037	0.0523	542.6	177.4	0.0019	0.0713	0.0019	0.0606	0.0093	0.2555
dom	CG6523-PA	2L	250.00	74.00	5.30	0.0000	0.0189	247.6	76.4	0.0083	0.1345	0.0041	0.0311	0.0041	0.2086
nodom	CG6523-PA	2L	245.00	79.00	4.72	0.0014	0.0291	251.9	72.1	0	0.1004	0	0.0878	0	0.1815
dom	CG6565-PA	2L	434.33	126.67	4.20	0.0000	0.0587	439.9	136.1	0	0.0459	0.0023	0.0821	0.007	0.2843
nodom	CG6565-PA	2L	533.83	165.17	5.66	0.0000	0.0178	533.6	165.4	0.0019	0.0418	0.0019	0.0755	0.0097	0.1485
dom	CG6604-PA	2L	636.00	186.00	4.44	0.0013	0.0396	618.3	206.7	0	0.0439	0.0049	0.0321	0.0049	0.0604
nodom	CG6604-PA	2L	665.65	216.35	4.31	0.0010	0.0202	786.2	311.8	0.0026	0.0418	0	0.0167	0.0103	0.1087
dom	CG6614-PA	2L	321.17	101.83	3.03	0.0021	0.0858	325.9	97.1	0	0.0612	0.0127	0.1277	0.0544	0.4081
nodom	CG6614-PA	2L	2115.10	608.90	4.76	0.0044	0.0536	2077.9	616.1	0.013	0.0775	0.0111	0.0509	0.0428	0.3022
dom	CG6618-PA	2L	486.17	173.83	2.06	0.0000	0.0288	554.2	183.8	0	0.078	0	0.0409	0	0.2567
nodom	CG6618-PA	2L	684.61	218.39	2.78	0.0000	0.0229	790.5	226.5	0.0013	0.1137	0	0.0545	0	0.1965
dom	CG6620-PA	2L	573.64	185.36	4.26	0.0000	0.1334	626.4	132.6	0	0.1313	0	0.1286	0.0065	0.3452
nodom	CG6620-PA	2L	178.33	49.67	3.79	0.0000	0.0738	195.3	32.7	0	0.0311	0	0.072	0.0104	0.1405
dom	CG6627-PA	2L	115.56	37.44	3.78	0.0000	0.0757	125.9	27.1	0	0.1635	0	0.3625	0	0.3728
nodom	CG6627-PA	2L	499.82	175.18	4.35	0.0000	0.0240	528.9	146.1	0	0.1399	0	0.01	0	0.1815
dom	CG6634-PA	2L	637.67	190.33	4.27	0.0000	0.0646	644.7	171.3	0	0.0511	0	0.049	0	0.1516
nodom	CG6634-PA	2L	679.63	232.37	4.02	0.0013	0.0436	657.9	254.1	0	0.058	0.0031	0.0278	0.006	0.1091
dom	CG6647-PA	2L	52.00	17.00	3.91	0.0000	0.0235	52	17	0	0.0519	0	0.1814	0	0.1483
nodom	CG6647-PA	2L	590.06	186.94	4.88	0.0017	0.0093	628.1	148.9	0	0.0263	0	0.0067	0	0.0404
dom	CG6667-PC	2L	973.07	298.93	4.79	0.0046	0.0424	917.8	321.2	0.0044	0.0805	0.0011	0.0511	0.0189	0.2087
nodom	CG6667-PC	2L	1321.73	391.27	4.44	0.0032	0.0579	1254.8	449.2	0.0064	0.0598	0.0048	0.0387	0.0256	0.1734
dom	CG6699-PA	2L	672.45	194.55	4.22	0.0000	0.0255	698.5	171.5	0	0.056	0.0015	0.0487	0	0.2644
nodom	CG6699-PA	2L	1251.56	395.44	3.24	0.0008	0.0240	1437.9	434.1	0.0061	0.0802	0.0032	0.0557	0.0105	0.2159
dom	CG6700-PA	2L	610.67	190.33	4.08	0.0099	0.0363	539.4	240.6	0.0057	0.0461	0.0057	0.0517	0.0192	0.1687
nodom	CG6700-PA	2L	1368.48	392.52	4.73	0.0015	0.0139	1352	403	0.0082	0.0531	0.0052	0.0344	0.0204	0.189
dom	CG6712-PA	2L	485.23	144.77	5.29	0.0011	0.0272	495.9	128.1	0.002	0.0753	0.002	0.0591	0.0061	0.3678
nodom	CG6712-PA	2L	432.34	110.66	5.35	0.0105	0.0527	448.5	94.5	0.0091	0.1307	0.0045	0.0499	0.0159	0.2614
dom	CG6713-PA	2L	748.67	238.33	4.35	0.0035	0.0310	737	229	0.0068	0.0419	0.0016	0.0362	0.0154	0.0985
nodom	CG6713-PA	2L	2315.41	729.59	4.31	0.0016	0.0604	2387.8	657.2	0.0026	0.0779	0.0017	0.0561	0.0034	0.1146
dom	CG6716-PB	2L	283.77	94.23	3.20	0.0000	0.0287	275.4	102.6	0	0.0562	0	0.0419	0	0.2049
nodom	CG6716-PB	2L	1094.53	366.47	3.64	0.0010	0.0377	1099.2	358.8	0.0009	0.0714	0.0028	0.0434	0.011	0.1894
nodom	CG6717-PA	2L	892.03	265.97	4.03	0.0086	0.0529	853.5	298.5	0.0295	0.0797	0.0223	0.0698	0.164	0.3082
dom	CG6720-PA	2L	298.83	100.17	4.12	0.0000	0.0067	322.6	76.4	0	0.013	0	0.0133	0	0.0688
nodom	CG6720-PA	2L	218.33	78.67	4.94	0.0000	0.0178	194.6	102.4	0.0157	0.065	0.0101	0.049	0.0158	0.1097
dom	CG6724-PA	2L	719.88	228.12	4.86	0.0011	0.0430	744.5	203.5	0.0012	0.0835	0.0139	0.096	0.007	0.2647
nodom	CG6724-PA	2L	238.00	74.00	4.96	0.0038	0.0432	253.4	58.6	0	0.066	0.0118	0.1649	0.0039	0.5111
nodom	CG6730-PA	2L	1109.93	339.07	3.08	0.0038	0.0789	1107.7	389.3	0.0058	0.0706	0.0081	0.0643	0.0472	0.2688
dom	CG6734-PA	2L	1149.02	371.98	4.46	0.0037	0.0439	1130.7	390.3	0.0036	0.0442	0.0027	0.092	0.0055	0.1945
nodom	CG6734-PA	2L	3270.90	1064.10	4.33	0.0019	0.0435	3204.1	1130.9	0.0045	0.0897	0.0044	0.0509	0.0117	0.2327
dom	CG6739-PA	2L	582.00	180.00	3.72	0.0020	0.0528	577.5	148.5	0.0035	0.0939	0	0.04	0.0263	0.3245
nodom	CG6739-PA	2L	1183.04	382.96	3.35	0.0067	0.0390	1125	429	0.0078	0.0388	0.0059	0.0317	0.0268	0.1862
nodom	CG6785-PA	2L	1279.13	391.87	4.47	0.0041	0.0276	1262.5	408.5	0.0104	0.0607	0.0083	0.039	0.033	0.2717
dom	CG6792-PA	2L	545.50	159.50	4.16	0.0000	0.0405	585.8	119.2	0.0052	0.195	0	0.0761	0	0.265
nodom	CG6792-PA	2L	541.86	160.14	3.91	0.0041	0.0256	527.7	165.3	0.0131	0.1015	0.0109	0.1188	0.0229	0.1643
dom	CG6840-PA	2L	73.67	22.33	4.66	0.0000	0.0224	80	16	0	0	0	0	0	0.4527
nodom	CG6840-PA	2L	198.58	56.42	3.85	0.0000	0.0798	190.7	64.3	0	0.0706	0	0.09	0	0.1755
dom	CG6860-PB	2L	491.31	156.69	3.71	0.0000	0.0311	527.3	162.7	0.0019	0.0567	0	0.0342	0.0058	0.1431
nodom	CG6860-PB	2L	2007.30	635.70	4.32	0.0021	0.0418	1964.8	660.2	0.0041	0.0438	0.0041	0.035	0.013	0.1638
dom	CG6866-PB	2L	422.67	135.33	2.75	0.0000	0.0049	489.9	140.1	0	0.1034	0.0041	0.1297	0.0021	0.2847
nodom	CG6866-PB	2L	557.67	177.33	3.32	0.0000	0.0122	579.7	179.3	0.0106	0.0734	0.0179	0.048	0.0289	0.1974
dom	CG6870-PA	2L	117.50	32.50	2.30	0.0000	0.0205	172.9	58.1	0	0.1048	0	0.0068	0.0117	0.1981
nodom	CG6870-PA	2L	46.00	14.00	3.20	0.0000	0.0000	135.2	44.8	0	0.1104	0	0.022	0.0076	0.1678
nodom	CG6907-PA	2L	953.66	300.34	2.94	0.0010	0.0230	1018	248	0.0041	0.0506	0.003	0.0521	0.0396	0.2181
nodom	CG7025-PA	2L	592.67	184.33	3.28	0.0048	0.0389	889.7	328.3	0.0034	0.0675	0.0091	0.0791	0.0243	0.3
dom	CG7052-PA	2L	47.33	12.67	2.85	0.0000	0.0789	47.1	12.9	0	0	0	0	0.1087	0.4114
nodom	CG7052-PA	2L	3187.89	1000.11	3.35	0.0055	0.0251	3102.9	1052.1	0.0184	0.0909	0.0171	0.068	0.0536	0.2387
nodom	CG7068-PA	2L	3195.27	1013.73	2.92	0.0026	0.0470	3219.1	1133.9	0.0043	0.0718	0.0033	0.0582	0.0066	0.233
dom	CG7075-PA	2L	1183.48	376.52	4.10	0.0008	0.0427	1158.9	401.1	0.0029	0.0413	0.0061	0.0554	0.0367	0.2397
nodom	CG7075-PA	2L	163.83	46.17	3.61	0.0000	0.0108	166.8	43.2	0.006	0.0987	0	0.1597	0.0589	0.5041
dom	CG7082-PA	2L	444.08	134.92	3.66	0.0023	0.0030	435.4	143.6	0.0023	0.0709	0.0046	0.0336	0.0094	0.2143
nodom	CG7082-PA	2L	875.60	273.40	4.42	0.0022	0.0368	851.8	297.2	0.0036	0.0728	0.0024	0.0897	0.018	0.1688
dom	CG7093-PA	2L	154.00	56.00	2.97	0.0000	0.0119	121.6	88.4	0.0173	0.0751	0.0163	0.0139	0.027	0.0279
nodom	CG7093-PA	2L	1887.18	560.82	3.90	0.0031	0.0370	1826.3	609.7	0.0064	0.0564	0.0043	0.0348	0.0224	0.1541
dom	CG7094-PA	2L	247.67	76.33	2.53	0.0000	0.0000	591.6	173.4	0.0033	0.0659	0.0087	0.0475	0.0352	0.2948
nodom	CG7094-PA	2L	248.30	69.70	4.22	0.0072	0.0215	238.3	76.7	0.013	0.0714	0.0448	0.0554	0.089	0.1673
dom	CG7099-PA	2L	57.83	14.17	5.00	0.0000	0.0000	62.2	9.8	0	0.1154	0	0	0	0.2315
nodom	CG7099-PA	2L	4300.40	1345.60	4.61	0.0020	0.0352	4260.3	1385.7	0.0039	0.0625	0.0033	0.044	0.0161	0.3025
dom	CG7100-PL	2L	4553.81	1389.19	3.21	0.0000	0.0523	4998.4	1646.6	0.0002	0.0625	0.0002	0.0518	0.0004	0.1724
nodom	CG7100-PL	2L	1694.83	513.17	3.15	0.0004	0.0416	1723.4	604.6	0.0023	0.0463	0.0006	0.0546	0.0006	0.1192
dom	CG7102-PA	2L	180.67	62.33	3.36	0.0037	0.0374	175.1	70.9	0	0.0276	0.0057	0.0649	0	0.2673
nodom	CG7102-PA	2L	953.78	294.22	2.96	0.0017	0.0549	979	320	0.0031	0.0577	0.0021	0.0288	0.0051	0.1849
dom	CG7104-PA	2L	383.67	108.33	4.03	0.0000	0.0523	331	155	0.0031	0.0448	0.0031	0.0468	0.0155	0.1372
nodom	CG7104-PA	2L	1022.32	318.68	4.82	0.0009	0.0179	1020.7	320.3	0	0.0408	0.001	0.0254	0.011	0.1633
dom	CG7105-PA	2L	80.33	18.67	4.97	0.0000	0.0000	74.2	21.8	0	0	0.0134	0	0.0421	0
nodom	CG7105-PA	2L	236.40	78.60	5.00	0.0025	0.0153	226.5	79.5	0.0093	0	0.0121	0.0285	0.0238	0.1147
dom	CG7109-PA	2L	444.75	152.25	4.84	0.0000	0.0234	489.6	107.4	0	0.0633	0	0.0339	0	0.1174
nodom	CG7109-PA	2L	256.33	73.67	3.91	0.0000	0.0000	245	85	0	0	0	0	0	0.0502
dom	CG7110-PB	2L	100.33	34.67	2.00	0.0000	0.0000	114.7	29.3	0	0.087	0	0.0623	0.0087	0.3248
nodom	CG7110-PB	2L	1734.76	509.24	3.05	0.0044	0.0211	1694.1	555.9	0.0099	0.0333	0.0107	0.0369	0.0269	0.1577
dom	CG7111-PA	2L	695.00	229.00	3.55	0.0000	0.0047	812.8	111.2	0	0.0732	0	0.0161	0.0088	0.1539
dom	CG7115-PA	2L	490.74	154.26	4.27	0.0000	0.0328	496	149	0	0.1053	0	0.0391	0.004	0.2443
nodom	CG7115-PA	2L	702.07	212.93	4.05	0.0031	0.0355	734.4	192.6	0.0028	0.0513	0	0.0258	0.0195	0.1106
dom	CG7121-PA	2L	479.65	153.35	4.27	0.0007	0.0739	493.7	139.3	0	0.1124	0.0021	0.0907	0.0126	0.2952
nodom	CG7121-PA	2L	1324.84	427.16	5.23	0.0031	0.0539	1385.6	366.4	0.0074	0.1316	0.011	0.0724	0.0371	0.3209
dom	CG7123-PA	2L	1477.80	469.20	4.05	0.0000	0.0452	1580.2	366.8	0.0013	0.0926	0.0013	0.0526	0.0102	0.3041
nodom	CG7123-PA	2L	2615.09	801.91	4.57	0.0003	0.0536	2706.3	710.7	0.0019	0.0925	0.0015	0.0444	0.0114	0.3224
dom	CG7134-PA	2L	434.82	138.18	4.71	0.0041	0.0386	442.3	124.7	0	0.0721	0.0092	0.0673	0.0161	0.2065
nodom	CG7134-PA	2L	1922.56	612.44	3.85	0.0015	0.0274	1918.9	589.1	0.0027	0.0409	0.0044	0.0695	0.0132	0.1927
dom	CG7147-PA	2L	1140.22	371.78	3.12	0.0004	0.0365	1365.6	467.4	0.0015	0.0253	0.0022	0.0283	0.0075	0.1405
nodom	CG7147-PA	2L	1376.97	414.03	3.68	0.0000	0.0372	1393.8	451.2	0.0029	0.0262	0.0007	0.0295	0.0029	0.1055
dom	CG7149-PA	2L	94.33	31.67	4.21	0.0000	0.0442	95.8	30.2	0	0	0	0	0	0.2252
nodom	CG7149-PA	2L	863.37	255.63	4.54	0.0005	0.0175	846.2	272.8	0.0024	0.0546	0	0.0265	0.0059	0.1806
dom	CG7154-PA	2L	226.50	52.50	4.02	0.0000	0.0667	230.4	48.6	0	0.0082	0	0.247	0.0087	0.5045
nodom	CG7154-PA	2L	1766.68	537.32	4.46	0.0003	0.0234	1682	622	0.0034	0.0639	0.0033	0.0242	0.0151	0.212
dom	CG7171-PA	2L	63.17	20.83	4.11	0.0000	0.0704	56.6	27.4	0	0	0	0	0	0.3199
nodom	CG7171-PA	2L	742.63	223.37	4.53	0.0028	0.0479	761.9	201.1	0.004	0.0888	0.0013	0.0576	0.0178	0.2523
dom	CG7180-PA	2L	1263.25	383.75	4.23	0.0000	0.0563	1333.2	313.8	0	0.1269	0	0	0	0.2483
nodom	CG7180-PA	2L	307.08	91.92	4.32	0.0000	0.0464	323	76	0	0.0987	0	0.0337	0	0.1772
dom	CG7216-PA	2L	90.00	36.00	2.00	0.0000	0.0833	141.3	95.7	0.0074	0.0536	0.0073	0.0444	0.0071	0.0698
nodom	CG7216-PA	2L	74.67	30.33	2.00	0.0000	0.0330	90.5	32.5	0	0	0	0.0322	0	0.0666
dom	CG7234-PI	2L	410.60	123.40	2.69	0.0000	0.0751	399	135	0.0025	0.0819	0	0.0503	0.0128	0.2887
nodom	CG7234-PI	2L	1699.41	499.59	4.07	0.0029	0.0786	1682.7	522.3	0.0036	0.0795	0.0024	0.0846	0.024	0.2608
nodom	CG7235-PA	2L	1271.61	411.39	3.94	0.0006	0.0412	1334.1	357.9	0.0035	0.1237	0.0029	0.0631	0.005	0.3393
dom	CG7236-PA	2L	637.42	220.58	3.99	0.0000	0.0621	693	165	0	0.0701	0	0.0673	0	0.2832
nodom	CG7236-PA	2L	241.50	76.50	3.99	0.0000	0.0218	249	69	0	0.0854	0	0.0308	0	0.143
dom	CG7238-PA	2L	102.50	38.50	4.79	0.0000	0.0381	94.7	46.3	0.0109	0.1243	0	0	0	0.1836
nodom	CG7238-PA	2L	1632.72	491.28	3.81	0.0027	0.0448	1816.4	535.6	0.0069	0.0836	0.0118	0.0699	0.0254	0.2941
dom	CG7239-PA	2L	338.33	81.67	4.66	0.0033	0.0657	313.4	91.6	0.017	0.0204	0.0035	0.0617	0.0171	0.2156
nodom	CG7239-PA	2L	727.86	229.14	3.75	0.0038	0.0508	766.2	190.8	0.008	0.0525	0.0081	0.1051	0.0189	0.2935
nodom	CG7254-PA	2L	1891.72	577.28	3.93	0.0000	0.0053	2118.4	374.6	0	0.071	0.001	0.0437	0.0014	0.1543
dom	CG7269-PA	2L	616.33	178.67	4.78	0.0000	0.0121	646.6	148.4	0	0.0517	0	0.0335	0.0015	0.1524
nodom	CG7269-PA	2L	367.42	109.58	3.87	0.0000	0.0106	378.6	98.4	0	0.0854	0	0.0281	0	0.1962
nodom	CG7277-PA	2L	1003.56	349.44	3.61	0.0019	0.0473	1083.6	305.4	0.0115	0.0882	0.0036	0.0764	0.0115	0.2992
dom	CG7279-PA	2L	309.67	86.33	3.36	0.0000	0.0270	332.2	66.8	0	0.1263	0	0.047	0.0091	0.2824
nodom	CG7279-PA	2L	690.47	218.53	4.57	0.0009	0.0218	735.3	182.7	0.007	0.0974	0.0014	0.064	0.0068	0.1916
dom	CG7294-PA	2L	222.50	98.50	4.28	0.0000	0.0660	154.8	139.2	0	0.0302	0	0.0713	0.048	0.1504
nodom	CG7294-PA	2L	42.33	17.67	3.00	0.0000	0.0000	37.7	22.3	0	0.0487	0	0	0.0275	0.1716
nodom	CG7329-PA	2L	615.19	194.81	3.32	0.0049	0.0642	774	240	0.0156	0.1463	0.0065	0.0901	0.0715	0.2058
dom	CG7337-PA	2L	602.29	183.71	3.69	0.0000	0.0345	620.8	165.2	0	0.0492	0	0.0952	0.0032	0.1219
nodom	CG7337-PA	2L	2824.69	895.31	4.14	0.0007	0.0132	2904.1	833.9	0.0014	0.0635	0.0014	0.0336	0.0052	0.1265
dom	CG7392-PA	2L	938.50	324.50	4.37	0.0000	0.0236	960.6	299.4	0.0011	0.0658	0	0.0212	0.0011	0.1387
nodom	CG7392-PA	2L	711.00	216.00	4.54	0.0000	0.0116	723	204	0	0.0673	0	0.0205	0.0014	0.1419
dom	CG7393-PA	2L	655.34	208.66	4.65	0.0000	0.0427	662.6	201.4	0.0015	0.0939	0	0.0541	0	0.2492
nodom	CG7393-PA	2L	183.00	48.00	4.99	0.0000	0.0167	192.9	38.1	0	0.0754	0	0.0673	0	0.3344
nodom	CG7400-PA	2L	1383.97	458.03	3.48	0.0000	0.0706	1472.6	369.4	0.0028	0.1031	0.0028	0.0398	0.0048	0.2021
dom	CG7420-PA	2L	583.50	193.50	3.76	0.0000	0.0117	597	207	0.0017	0.0725	0	0.0305	0.0135	0.1546
nodom	CG7420-PA	2L	253.67	76.33	4.16	0.0016	0.0000	261.1	68.9	0.008	0.0622	0.0039	0.0768	0.0078	0.2508
dom	CG7424-PA	2L	198.00	57.00	3.51	0.0000	0.0000	213.4	44.6	0	0.0284	0	0	0	0.0299
dom	CG7438-PA	2L	63.17	17.83	4.00	0.0000	0.0000	65.1	15.9	0	0.2147	0.0158	0	0.0001	0.6647
nodom	CG7438-PA	2L	2277.18	674.82	4.36	0.0008	0.0348	2376.4	563.6	0.0053	0.0948	0.0039	0.0623	0.0151	0.2467
dom	CG7466-PA	2L	2218.97	718.03	3.52	0.0006	0.0369	2306.6	699.4	0.0013	0.0868	0.0013	0.049	0.0069	0.2695
nodom	CG7466-PA	2L	3982.14	1249.86	3.32	0.0000	0.0430	4300.2	1387.8	0.0019	0.0692	0.0007	0.0629	0.0061	0.2675
dom	CG7480-PA	2L	405.91	137.09	4.80	0.0010	0.0435	440.9	102.1	0.0046	0.1763	0	0.0458	0.0069	0.2554
nodom	CG7480-PA	2L	1018.23	334.77	4.64	0.0045	0.0480	1094.8	258.2	0.0022	0.1018	0.0043	0.0833	0.0169	0.2157
dom	CG7516-PA	2L	300.93	98.07	4.17	0.0037	0.0884	299.9	99.1	0.0034	0.0388	0.0069	0.0539	0.0034	0.2417
nodom	CG7516-PA	2L	1381.52	382.48	5.09	0.0037	0.0764	1405.7	358.3	0.0005	0.0937	0.0081	0.0687	0.009	0.2123
dom	CG7562-PA	2L	224.50	75.50	3.74	0.0000	0.0397	231.5	68.5	0	0.1116	0	0.0747	0.0043	0.3582
nodom	CG7562-PA	2L	287.28	84.72	4.08	0.0017	0.0452	285.5	86.5	0.0058	0.1187	0.0019	0.0668	0.01	0.2795
dom	CG7578-PA	2L	450.61	122.39	3.18	0.0030	0.0381	447.3	125.7	0.0023	0.0932	0.0022	0.0498	0.0138	0.2063
nodom	CG7578-PA	2L	3339.03	1010.97	3.52	0.0002	0.0355	3380.5	1005.5	0.0003	0.0804	0.0009	0.0529	0.0027	0.1939
dom	CG7586-PA	2L	195.50	53.50	4.67	0.0026	0.0206	196.1	52.9	0.0141	0.042	0.0027	0.108	0.0091	0.3364
nodom	CG7586-PA	2L	3829.54	1195.46	4.16	0.0005	0.0511	3804.2	1226.8	0.0012	0.0883	0.0012	0.0515	0.0053	0.2055
dom	CG7627-PA	2L	1042.72	337.28	4.45	0.0005	0.0622	1023.6	356.4	0.002	0.0607	0	0.0694	0.0039	0.2738
nodom	CG7627-PA	2L	2033.80	651.20	4.38	0.0008	0.0530	1956.2	728.8	0.0008	0.0515	0.0013	0.0502	0.0106	0.2809
nodom	CG7631-PA	2L	563.62	168.38	4.35	0.0066	0.0479	554.2	177.8	0.0044	0.1157	0.0047	0.069	0.0282	0.2444
dom	CG7644-PA	2L	238.33	79.67	3.95	0.0021	0.0063	237.8	80.2	0	0.0384	0	0.0125	0	0.1659
nodom	CG7644-PA	2L	507.47	155.53	5.06	0.0045	0.0467	477.4	185.6	0.0086	0.0578	0.0043	0.0293	0.0171	0.1252
nodom	CG7653-PA	2L	1622.40	477.60	2.76	0.0062	0.0158	1570.4	529.6	0.013	0.078	0.0206	0.0496	0.063	0.2791
dom	CG7664-PA	2L	128.60	36.40	5.00	0.0000	0.0110	126.1	38.9	0	0.0504	0	0.0266	0	0.1405
nodom	CG7664-PA	2L	1308.50	413.50	4.68	0.0018	0.0210	1322.3	396.7	0.0046	0.0527	0.0038	0.0467	0.0062	0.2384
dom	CG7742-PA	2L	476.01	156.99	4.45	0.0000	0.0745	487.2	145.8	0	0.0731	0	0.1378	0.0041	0.2796
nodom	CG7742-PA	2L	683.41	210.59	3.97	0.0010	0.0734	686.8	207.2	0	0.0663	0.0015	0.0576	0.0059	0.2172
dom	CG7778-PA	2L	226.11	85.89	2.56	0.0103	0.0272	220.2	124.8	0.0453	0.0679	0.0209	0.0362	0.0457	0.1567
nodom	CG7778-PA	2L	337.60	115.40	3.75	0.0043	0.0370	367	89	0.0085	0.1366	0.0056	0.0396	0.023	0.1805
dom	CG7793-PA	2L	1814.96	570.04	3.63	0.0000	0.0253	1966.3	559.7	0.002	0.0559	0.0005	0.0386	0.0051	0.2106
nodom	CG7793-PA	2L	1658.57	531.43	3.22	0.0004	0.0188	1642.8	535.2	0.0006	0.0488	0.0012	0.0304	0.0079	0.1303
dom	CG7806-PA	2L	1052.86	336.14	4.15	0.0016	0.0762	1030.1	358.9	0.0029	0.1133	0.002	0.0874	0.0088	0.215
nodom	CG7806-PA	2L	2313.00	756.00	3.89	0.0015	0.0586	2192.4	873.6	0.0055	0.0835	0.0029	0.0604	0.011	0.1848
nodom	CG7811-PA	2L	1290.41	398.59	4.50	0.0021	0.0515	1371.2	314.8	0.0052	0.1014	0.0015	0.0357	0.0074	0.1858
nodom	CG7820-PA	2L	574.93	184.07	4.84	0.0000	0.0536	633	126	0.0049	0.1153	0	0.0455	0.0048	0.2314
dom	CG7830-PA	2L	276.50	86.50	5.78	0.0000	0.0270	279.9	83.1	0	0.0275	0	0.1114	0	0.1923
nodom	CG7830-PA	2L	471.40	155.60	5.09	0.0000	0.0253	467.4	159.6	0.0022	0.0646	0	0.0208	0.0154	0.1528
dom	CG7840-PA	2L	142.87	43.13	4.97	0.0000	0.0510	145.7	40.3	0	0.0171	0.0068	0.0931	0.0355	0.192
nodom	CG7840-PA	2L	602.77	189.23	4.10	0.0000	0.0292	603.2	188.8	0.0113	0.0687	0.0057	0.0479	0.0085	0.2586
dom	CG7870-PA	2L	226.13	73.87	3.23	0.0000	0.1128	219.2	80.8	0.0046	0.0825	0	0.0434	0.0186	0.3035
nodom	CG7870-PA	2L	515.51	162.49	3.98	0.0021	0.0511	505.8	172.2	0.006	0.0357	0.002	0.0859	0.0102	0.2615
dom	CG7885-PA	2L	90.47	32.53	5.37	0.0000	0.1230	95.1	27.9	0	0.1114	0	0.3286	0	0.2148
nodom	CG7885-PA	2L	538.64	157.36	4.51	0.0000	0.0453	579.9	122.1	0	0.1013	0.0017	0.0625	0.0017	0.3806
dom	CG8049-PB	2L	665.83	216.17	3.15	0.0015	0.0196	1334.7	387.3	0.0008	0.0421	0.0008	0.0149	0.0015	0.0869
nodom	CG8049-PB	2L	410.00	127.00	3.17	0.0000	0.0459	444.2	173.8	0.0023	0.0685	0	0.0553	0.0023	0.0747
dom	CG8222-PA	2L	1828.99	562.01	3.26	0.0009	0.0529	1923.7	506.3	0.0043	0.0879	0.0037	0.0459	0.0134	0.259
nodom	CG8222-PA	2L	1603.92	493.08	3.69	0.0011	0.0245	1645.6	451.4	0.0053	0.0921	0.0083	0.0285	0.0467	0.273
dom	CG8282-PA	2L	307.17	91.83	3.00	0.0000	0.0290	333	111	0	0.0284	0	0.0299	0	0.3843
nodom	CG8282-PA	2L	672.92	218.08	3.48	0.0000	0.0327	667.6	235.4	0	0.0412	0	0.0389	0.0091	0.155
dom	CG8349-PA	2L	92.00	34.00	4.00	0.0000	0.0931	92.1	33.9	0	0.0615	0	0	0	0.3652
nodom	CG8349-PA	2L	498.00	159.00	2.94	0.0010	0.0514	493.1	172.9	0.0079	0.0327	0.017	0.0903	0.0297	0.3082
dom	CG8353-PA	2L	92.50	33.50	4.43	0.0000	0.0000	82.2	43.8	0.0362	0	0	0.0541	0.0247	0.2895
nodom	CG8353-PA	2L	290.97	93.03	4.79	0.0034	0.0269	290.1	93.9	0.0105	0.0716	0.0069	0.0448	0.0357	0.1108
dom	CG8409-PA	2L	276.30	77.70	5.28	0.0000	0.0232	287.3	66.7	0	0.1323	0	0.0095	0.0071	0.3635
nodom	CG8409-PA	2L	204.06	59.94	5.59	0.0059	0.0211	181.1	76.9	0.0265	0	0.0204	0.0844	0.0286	0.1014
dom	CG8419-PA	2L	827.88	282.12	5.08	0.0016	0.0444	820	284	0.0062	0.0939	0.0037	0.0386	0.0186	0.2656
nodom	CG8419-PA	2L	1256.13	396.87	5.05	0.0026	0.0467	1202.3	447.7	0.0103	0.0635	0.0059	0.0494	0.0155	0.2519
dom	CG8451-PA	2L	1011.33	359.67	3.58	0.0007	0.0394	992.1	411.9	0.0031	0.0434	0	0.046	0.0021	0.145
nodom	CG8451-PA	2L	299.97	96.03	4.10	0.0013	0.0555	287.1	108.9	0	0.0289	0.0069	0.0628	0.007	0.202
dom	CG8455-PB	2L	551.80	162.20	3.83	0.0019	0.0684	531	183	0.0019	0.0605	0	0.0437	0.0037	0.2573
nodom	CG8455-PB	2L	300.81	95.19	5.27	0.0071	0.0410	300.3	95.7	0.0034	0.0507	0.0034	0.0481	0.0034	0.2029
nodom	CG8486-PA	2L	6233.15	2016.85	4.10	0.0008	0.0550	6211.7	2044.3	0.0028	0.0591	0.0005	0.0443	0.0052	0.1477
nodom	CG8498-PA	2L	167.07	45.93	4.63	0.0000	0.0305	175.7	37.3	0	0.0709	0.0058	0.0426	0.0117	0.2412
dom	CG8506-PA	2L	228.11	71.89	4.85	0.0000	0.0046	227.6	72.4	0	0.0871	0.0045	0.0205	0.0088	0.2015
nodom	CG8506-PA	2L	936.43	278.57	4.50	0.0004	0.0494	911.4	303.6	0.0033	0.1137	0.0044	0.0616	0.0134	0.238
dom	CG8552-PA	2L	2115.05	785.95	3.80	0.0120	0.0400	2061.2	1013.8	0.0222	0.0522	0.0164	0.0444	0.0655	0.1776
nodom	CG8552-PA	2L	1865.30	579.70	3.83	0.0023	0.0562	2107.1	745.9	0.0058	0.0543	0.0054	0.0396	0.0178	0.1603
nodom	CG8668-PA	2L	1302.07	404.93	3.63	0.0035	0.0489	1297.6	406.4	0.0046	0.0602	0.0056	0.0593	0.0254	0.2202
dom	CG8749-PA	2L	546.50	182.50	3.28	0.0000	0.0037	569.9	177.1	0.0018	0.0387	0	0.0056	0.0018	0.1035
nodom	CG8749-PA	2L	435.17	128.83	4.15	0.0000	0.0155	473.4	123.6	0	0.0128	0.0021	0.0882	0.0085	0.1853
dom	CG8817-PA	2L	595.61	166.39	3.60	0.0000	0.0379	618.3	197.7	0.0064	0.0629	0.0016	0.0667	0.0079	0.2264
nodom	CG8817-PA	2L	3098.94	1014.06	3.71	0.0009	0.0128	3064.4	1063.6	0.0033	0.0445	0.0059	0.0237	0.0137	0.17
dom	CG8822-PA	2L	447.78	149.22	2.91	0.0000	0.0246	445.9	151.1	0.0046	0.0893	0.0048	0.0578	0.0141	0.1636
nodom	CG8822-PA	2L	304.67	97.33	3.39	0.0000	0.0154	286.7	112.3	0.036	0.0938	0.0092	0.0905	0.1558	0.2034
nodom	CG8827-PA	2L	1397.74	417.26	4.89	0.0010	0.0634	1455.8	359.2	0.0021	0.0846	0.0007	0.0575	0.0055	0.2257
dom	CG8837-PA	2L	963.79	356.21	5.44	0.0024	0.0296	988.3	331.7	0.002	0.0778	0.0031	0.0623	0.0137	0.2595
nodom	CG8837-PA	2L	97.50	37.50	5.07	0.0103	0.0640	99.5	35.5	0	0.0574	0.0103	0.0581	0.0102	0.127
nodom	CG8849-PA	2L	488.90	138.10	3.57	0.0008	0.0437	526.3	157.7	0.0019	0.0671	0	0.0755	0.0019	0.1923
nodom	CG8864-PA	2L	1136.91	348.09	4.91	0.0023	0.0145	1122.7	362.3	0.0077	0.0558	0.0052	0.0377	0.0316	0.1896
dom	CG8867-PA	2L	509.67	168.33	4.57	0.0000	0.0390	592.7	85.3	0.0123	0.0489	0.0015	0.0352	0.0177	0.2008
nodom	CG8867-PA	2L	88.67	31.33	4.05	0.0000	0.0000	87.6	32.4	0	0	0	0.0311	0.012	0.0296
dom	CG8869-PA	2L	496.00	170.00	2.90	0.0000	0.0392	615.3	77.7	0.0253	0.1607	0.0031	0.0767	0.0241	0.2749
nodom	CG8869-PA	2L	96.33	38.67	3.42	0.0138	0.0345	107.7	27.3	0.0094	0.0833	0	0	0	0.1761
dom	CG8871-PA	2L	486.56	158.44	3.23	0.0000	0.0484	561.1	95.9	0.0036	0.0754	0	0.0745	0.011	0.2742
nodom	CG8871-PA	2L	86.67	30.33	2.46	0.0000	0.0000	91.7	25.3	0.0114	0.0826	0	0	0	0.0429
dom	CG8873-PA	2L	358.94	127.06	2.78	0.0028	0.0577	387.3	116.7	0.0054	0.1434	0	0.0903	0.0138	0.2367
nodom	CG8873-PA	2L	335.72	111.28	2.58	0.0139	0.0719	329.8	123.2	0	0.0273	0.0123	0.0882	0.0449	0.1806
dom	CG8882-PA	2L	616.67	181.33	4.99	0.0006	0.0105	631.1	166.9	0	0.0382	0.0016	0.0328	0.0032	0.1915
nodom	CG8882-PA	2L	138.17	41.83	5.02	0.0000	0.0430	138.9	41.1	0	0.0936	0	0.0545	0.0071	0.1622
dom	CG8892-PA	2L	189.77	62.23	5.06	0.0000	0.0150	198.7	53.3	0	0.0818	0	0.013	0	0.1638
nodom	CG8892-PA	2L	941.62	294.38	4.08	0.0022	0.0359	938.6	297.4	0.0054	0.0362	0.0088	0.0799	0.0211	0.2351
dom	CG8930-PA	2L	1343.09	423.91	4.55	0.0024	0.0293	1350.1	422.9	0.0015	0.0451	0.003	0.044	0.0053	0.1521
nodom	CG8930-PA	2L	1726.84	571.16	4.52	0.0039	0.0449	1675.2	613.8	0.0055	0.0967	0.0024	0.0485	0.0091	0.1676
dom	CG8942-PA	2L	879.43	284.57	4.32	0.0059	0.0090	900.1	263.9	0.0261	0.0472	0.0259	0.0533	0.0775	0.319
nodom	CG8942-PA	2L	535.75	160.25	4.12	0.0034	0.0069	515.6	177.4	0.0437	0.085	0.0459	0.0594	0.1897	0.2391
dom	CG8965-PA	2L	316.33	106.67	2.63	0.0000	0.0547	452.4	108.6	0	0.1932	0.0022	0.0356	0	0.1765
nodom	CG8965-PA	2L	540.47	188.53	4.13	0.0047	0.0824	575.6	153.4	0.0017	0.1376	0.0018	0.0926	0.0069	0.2507
dom	CG8978-PA	2L	335.42	108.58	4.86	0.0000	0.0304	370.2	73.8	0	0.0404	0	0.0309	0	0.4678
nodom	CG8978-PA	2L	521.72	165.28	4.82	0.0010	0.0335	588.8	98.2	0	0.102	0	0.0429	0.0034	0.3078
dom	CG8987-PA	2L	44.83	15.17	4.80	0.0000	0.0593	47.8	12.2	0	0.0856	0	0.0814	0	0.1965
nodom	CG8987-PA	2L	2560.23	802.77	4.49	0.0062	0.0989	2543.4	831.6	0.006	0.1129	0.0064	0.1011	0.0161	0.2379
dom	CG9014-PA	2L	116.33	33.67	4.58	0.0000	0.0564	114.2	35.8	0.0087	0.0346	0.0171	0	0.0371	0.1821
nodom	CG9014-PA	2L	638.39	195.61	4.28	0.0013	0.0285	664.8	169.2	0.0232	0.1096	0.0132	0.0764	0.0484	0.2746
dom	CG9029-PA	2L	128.33	45.67	6.00	0.0161	0.0686	84.1	62.9	0.0404	0.0757	0.0383	0.0305	0.3114	0.1797
nodom	CG9029-PA	2L	129.89	44.11	5.91	0.0144	0.0272	120.7	53.3	0.0152	0.1014	0.0462	0	0.1683	0.2459
dom	CG9031-PA	2L	152.08	54.92	4.00	0.0000	0.0364	155.2	51.8	0	0.0299	0	0.0901	0.0204	0.1577
nodom	CG9031-PA	2L	490.58	151.42	3.67	0.0000	0.0209	482.1	159.9	0	0.0913	0.0021	0.0533	0.0021	0.2127
dom	CG9042-PB	2L	48.67	17.33	5.00	0.0000	0.0231	52.6	13.4	0	0.0419	0	0.042	0	0.3818
nodom	CG9042-PB	2L	770.03	243.97	4.65	0.0000	0.0145	822.9	191.1	0	0.0739	0	0.0175	0	0.1064
dom	CG9046-PA	2L	198.56	92.44	3.66	0.0054	0.0472	159	93	0	0.0063	0	0.0842	0.0278	0.1309
nodom	CG9046-PA	2L	154.33	58.67	3.61	0.0000	0.0182	173.9	39.1	0	0	0	0.028	0.0116	0.1202
dom	CG9050-PA	2L	366.56	146.44	3.22	0.0118	0.0706	284.9	204.1	0.0244	0.0502	0.0377	0.0939	0.0774	0.09
nodom	CG9050-PA	2L	448.56	163.44	3.28	0.0033	0.0275	456.5	155.5	0.0135	0.064	0.0047	0.0731	0.0413	0.1724
dom	CG9064-PA	2L	624.31	206.69	2.95	0.0008	0.0460	674.4	156.6	0.01	0.196	0.005	0.0446	0.0214	0.4856
nodom	CG9064-PA	2L	135.67	38.33	2.40	0.0074	0.0870	134.1	39.9	0.0048	0.0501	0.0028	0.0574	0.102	0.5132
dom	CG9075-PA	2L	595.11	190.89	3.97	0.0000	0.0164	611.4	174.6	0.0017	0.0375	0	0.044	0.0016	0.1167
nodom	CG9075-PA	2L	328.33	94.67	4.21	0.0000	0.0053	321	102	0.0063	0.0213	0.0031	0.0218	0.0094	0.0214
nodom	CG9078-PA	2L	706.17	226.83	4.44	0.0000	0.0388	735.7	197.3	0.0014	0.0629	0.0014	0.0631	0.0014	0.3221
dom	CG9088-PA	2L	450.00	126.00	4.56	0.0000	0.0344	471.6	92.4	0	0.0402	0.0021	0.0804	0.009	0.2686
nodom	CG9088-PA	2L	3772.11	1165.89	4.13	0.0009	0.0242	3743.1	1194.9	0.0016	0.0558	0.0016	0.047	0.0065	0.2131
dom	CG9098-PA	2L	804.93	257.07	5.13	0.0005	0.0463	816.1	245.9	0	0.1131	0.0025	0.0437	0.0024	0.2548
nodom	CG9098-PA	2L	1350.13	419.87	5.57	0.0022	0.0512	1384.1	382.9	0.0022	0.0917	0.0044	0.0605	0.0131	0.2602
nodom	CG9115-PA	2L	1378.21	439.79	4.63	0.0007	0.0769	1465.8	352.2	0	0.1151	0	0.0791	0.0014	0.3105
dom	CG9121-PA	2L	485.90	162.10	5.10	0.0023	0.0452	496.8	151.2	0.0269	0.1051	0.0074	0.0554	0.0378	0.3674
nodom	CG9121-PA	2L	850.20	283.80	4.33	0.0008	0.0210	876.9	275.1	0.0092	0.0559	0.0222	0.0516	0.021	0.2964
dom	CG9124-PA	2L	195.33	56.67	3.75	0.0000	0.0247	206.3	45.7	0	0.0765	0	0.0171	0	0.0781
nodom	CG9124-PA	2L	550.67	175.33	3.56	0.0000	0.0304	601.9	160.1	0	0.0561	0	0.0512	0.0068	0.2714
dom	CG9131-PA	2L	387.33	122.67	3.88	0.0000	0.0122	433.7	76.3	0	0.0217	0	0.0485	0	0.2931
nodom	CG9131-PA	2L	103.67	31.33	4.91	0.0000	0.0000	117.3	17.7	0	0.0588	0	0.0753	0.0088	0.0595
dom	CG9135-PA	2L	655.20	211.80	5.27	0.0000	0.0464	666.5	200.5	0	0.0663	0	0.0537	0	0.2082
nodom	CG9135-PA	2L	460.08	133.92	5.75	0.0018	0.0396	478.2	115.8	0.0042	0.1039	0.0021	0.0563	0	0.2726
dom	CG9140-PA	2L	61.17	22.83	3.36	0.0000	0.0000	58.9	25.1	0	0	0	0	0	0.09
nodom	CG9140-PA	2L	988.75	313.25	3.23	0.0005	0.0300	993.7	344.3	0.002	0.0112	0	0.0284	0.001	0.1999
dom	CG9150-PA	2L	64.67	22.33	4.14	0.0000	0.0299	63.7	23.3	0	0.0461	0	0	0.0001	0.6012
nodom	CG9150-PA	2L	495.45	155.55	4.72	0.0058	0.0549	489.6	161.4	0.0071	0.0747	0.0078	0.0809	0.0228	0.3281
nodom	CG9154-PA	2L	506.34	141.66	3.63	0.0092	0.0464	522.7	125.3	0.0038	0.0572	0.0098	0.1075	0.0197	0.3155
dom	CG9175-PA	2L	192.00	60.00	4.98	0.0031	0.0333	209	43	0	0	0.0048	0.1924	0.0048	0.3955
nodom	CG9175-PA	2L	811.97	271.03	3.79	0.0029	0.0412	854.8	228.2	0.0011	0.0811	0.0048	0.0542	0.0119	0.2068
dom	CG9211-PA	2L	571.75	199.25	3.32	0.0009	0.0288	653.6	240.4	0.0079	0.0449	0.0031	0.073	0.0157	0.2521
nodom	CG9211-PA	2L	1209.43	395.57	3.95	0.0034	0.0544	1189.1	418.9	0.0057	0.1046	0.0031	0.036	0.0065	0.2395
dom	CG9222-PA	2L	589.44	184.56	5.26	0.0006	0.0197	610.8	163.2	0	0.1174	0	0.0039	0	0.3646
nodom	CG9222-PA	2L	179.83	57.17	4.32	0.0037	0.0117	165.8	65.2	0.0222	0.0343	0.0099	0.0327	0.0426	0.2592
dom	CG9227-PA	2L	44.17	15.83	2.95	0.0000	0.0000	54.8	5.2	0.0196	0.5745	0	0	0.0001	0.7688
nodom	CG9227-PA	2L	1787.79	585.21	4.87	0.0116	0.0493	1764.1	584.9	0.0152	0.0723	0.0089	0.06	0.0524	0.2668
nodom	CG9232-PA	2L	757.52	238.48	4.84	0.0000	0.0263	758	238	0.004	0.0635	0	0.0476	0.0068	0.1719
dom	CG9233-PA	2L	776.01	228.99	3.70	0.0006	0.0335	784.3	220.7	0.0142	0.0556	0.0101	0.0421	0.025	0.3573
nodom	CG9233-PA	2L	504.89	152.11	3.48	0.0071	0.0272	506	163	0.0094	0.0049	0.0125	0.0353	0.0603	0.1642
dom	CG9239-PA	2L	398.33	156.67	4.41	0.0035	0.0183	333.3	206.7	0.0031	0.0292	0.0125	0.023	0.0188	0.029
nodom	CG9239-PA	2L	2103.86	659.14	4.16	0.0012	0.0267	2123.2	639.8	0.0014	0.0698	0.0009	0.0306	0.0071	0.166
dom	CG9243-PA	2L	65.83	18.17	2.00	0.0000	0.0000	62.3	21.7	0	0	0.0166	0	0.0001	0.816
nodom	CG9243-PA	2L	1058.92	336.08	3.07	0.0005	0.0012	1028	367	0.0091	0.0381	0.013	0.0345	0.0399	0.2857
dom	CG9244-PB	2L	95.33	39.67	4.22	0.0000	0.0000	106.9	28.1	0	0.0394	0	0.0793	0	0.126
nodom	CG9244-PB	2L	1685.00	538.00	4.35	0.0000	0.0009	1732.9	493.1	0.0017	0.05	0.0006	0.0648	0.0077	0.2624
dom	CG9246-PA	2L	401.39	99.61	3.67	0.0017	0.0000	383.6	114.4	0.0272	0.0807	0.0295	0.0451	0.0784	0.3672
nodom	CG9246-PA	2L	1360.67	421.33	3.07	0.0000	0.0000	1291.3	496.7	0.006	0.0603	0.0086	0.0383	0.0136	0.1974
dom	CG9248-PA	2L	127.83	37.17	3.67	0.0000	0.0000	124.1	40.9	0.0082	0.055	0.0082	0.0238	0	0.4042
nodom	CG9248-PA	2L	957.83	299.17	4.09	0.0005	0.0017	991.3	319.7	0.0141	0.0215	0.0085	0.0492	0.033	0.2358
dom	CG9253-PA	2L	600.67	185.33	4.94	0.0000	0.0061	544.1	241.9	0	0.0358	0.0019	0.0443	0.0019	0.2035
nodom	CG9253-PA	2L	573.50	161.50	5.47	0.0012	0.0000	553	182	0.0089	0.0554	0.0247	0.0659	0.0425	0.2246
dom	CG9254-PA	2L	788.64	252.36	2.50	0.0008	0.0330	932	358	0.0103	0.0705	0.0098	0.0795	0.0434	0.2736
nodom	CG9254-PA	2L	87.00	21.00	2.22	0.0000	0.0000	83.8	24.2	0.0124	0.0709	0.0244	0.0708	0.0609	0.4807
dom	CG9256-PA	2L	145.33	46.67	2.70	0.0046	0.0000	189.4	53.6	0.0212	0.0146	0.0051	0.1462	0.0218	0.2203
nodom	CG9256-PA	2L	2637.44	833.56	3.94	0.0014	0.0096	2611.6	880.4	0.0052	0.0481	0.003	0.026	0.0129	0.1554
dom	CG9271-PA	2L	28.67	13.33	2.57	0.0000	0.0000	39.5	41.5	0	0	0	0	0.0303	0.054
nodom	CG9271-PA	2L	151.00	59.00	3.51	0.0000	0.0452	221.2	48.8	0	0.0409	0	0.0215	0	0.0882
dom	CG9272-PA	2L	66.00	21.00	2.00	0.0152	0.0476	60.4	29.6	0	0	0	0.0371	0.0332	0.0814
nodom	CG9272-PA	2L	769.75	229.25	2.35	0.0039	0.0291	779.7	279.3	0.0119	0.0717	0.005	0.0383	0.0576	0.3074
dom	CG9280-PA	2L	1168.78	319.22	3.75	0.0039	0.0148	1103	328	0.0095	0.0339	0.0196	0.0525	0.0585	0.322
nodom	CG9280-PA	2L	1131.63	380.37	3.70	0.0070	0.0190	1125.4	407.6	0.0128	0.086	0.0197	0.0289	0.0455	0.2532
dom	CG9287-PA	2L	225.33	80.67	5.69	0.0000	0.0281	227.6	78.4	0.0089	0.0202	0	0.0938	0	0.1913
nodom	CG9287-PA	2L	1198.25	370.75	4.36	0.0011	0.0397	1210.6	358.4	0.0017	0.0902	0.0033	0.069	0.0227	0.2644
dom	CG9289-PA	2L	225.00	81.00	2.64	0.0000	0.0247	227	79	0.0045	0.054	0	0.0298	0.0044	0.2432
nodom	CG9289-PA	2L	1303.25	412.75	3.93	0.0025	0.0469	1317.8	398.2	0.007	0.0498	0.0016	0.0601	0.0189	0.2876
dom	CG9293-PA	2L	114.67	35.33	5.68	0.0000	0.0189	114.2	35.8	0	0.0942	0	0	0	0.3043
nodom	CG9293-PA	2L	555.83	149.17	4.33	0.0000	0.0054	581.4	123.6	0	0.1386	0.0035	0.0355	0.0052	0.2024
dom	CG9302-PA	2L	726.33	218.67	4.35	0.0006	0.0113	715	230	0.0028	0.0806	0.0014	0.0527	0.0028	0.2704
nodom	CG9302-PA	2L	446.67	138.33	4.95	0.0016	0.0116	442.3	142.7	0.0023	0.0398	0	0.0597	0.0115	0.2515
dom	CG9310-PB	2L	173.73	60.27	4.31	0.0000	0.0619	159.6	74.4	0	0.0494	0	0.0482	0.0133	0.0717
nodom	CG9310-PB	2L	1486.91	469.09	4.32	0.0012	0.0293	1465.5	484.5	0.006	0.0628	0.0025	0.055	0.0095	0.1856
nodom	CG9314-PA	2L	1142.94	348.06	4.07	0.0004	0.0600	1167.6	323.4	0.0016	0.1231	0.0011	0.0585	0.0077	0.1915
dom	CG9317-PA	2L	977.72	336.28	4.41	0.0013	0.0222	937	377	0	0.0619	0.0011	0.0436	0.0094	0.1933
nodom	CG9317-PA	2L	541.78	166.22	5.17	0.0014	0.0307	533.3	174.7	0	0.0556	0.0037	0.0122	0.0114	0.2162
dom	CG9323-PA	2L	790.51	253.49	3.84	0.0022	0.0385	762.8	281.2	0.0052	0.0669	0.0079	0.0436	0.0162	0.2295
nodom	CG9323-PA	2L	1347.15	422.85	4.76	0.0026	0.0236	1336.6	430.4	0.0064	0.0639	0.0174	0.0799	0.0264	0.243
dom	CG9326-PB	2L	833.55	258.45	4.70	0.0000	0.0261	873.6	218.4	0	0.0812	0	0.0678	0.0023	0.2275
nodom	CG9326-PB	2L	624.28	191.72	4.43	0.0008	0.0245	643.8	172.2	0.0031	0.0421	0	0.0275	0.0063	0.1358
dom	CG9333-PA	2L	281.00	91.00	5.56	0.0012	0.0161	273.1	98.9	0.0111	0.0335	0	0.0313	0.0111	0.2052
nodom	CG9333-PA	2L	1450.84	460.16	4.14	0.0028	0.0204	1461.7	449.3	0.0077	0.0611	0.003	0.0349	0.0192	0.2511
dom	CG9339-PC	2L	441.83	134.17	4.25	0.0000	0.0080	440.6	135.4	0	0.0151	0	0.0082	0	0.098
nodom	CG9339-PC	2L	924.17	275.83	3.89	0.0000	0.0127	955	245	0	0.0281	0	0.0356	0	0.114
nodom	CG9342-PA	2L	1992.55	638.45	4.20	0.0033	0.0316	1957.3	673.7	0.0106	0.0409	0.0063	0.0562	0.035	0.2043
dom	CG9377-PA	2L	578.90	198.10	3.15	0.0066	0.0703	568.8	208.2	0.0156	0.1007	0.0066	0.0816	0.0324	0.1941
nodom	CG9377-PA	2L	219.67	68.33	2.66	0.0212	0.0790	220.6	67.4	0.0194	0.1556	0.0343	0.0661	0.0482	0.2724
dom	CG9395-PA	2L	232.73	76.27	4.90	0.0017	0.0210	222.8	86.2	0.0149	0.0105	0.0095	0.0363	0.0195	0.0808
nodom	CG9395-PA	2L	1573.15	523.85	4.52	0.0035	0.0615	1571.1	507.9	0.005	0.0794	0.0048	0.074	0.0189	0.2083
dom	CG9426-PA	2L	158.83	51.17	2.80	0.0000	0.0326	161	49	0	0.043	0	0.0563	0	0.0629
nodom	CG9426-PA	2L	990.33	326.67	2.68	0.0015	0.0184	1214.1	426.9	0.0017	0.0593	0.0008	0.0522	0.0034	0.1325
dom	CG9431-PA	2L	24.33	8.67	2.00	0.0000	0.0000	395.4	141.6	0.0105	0.0588	0.0052	0.0741	0.0185	0.1062
nodom	CG9431-PA	2L	825.44	239.56	2.47	0.0121	0.0348	1045.1	346.9	0.0277	0.0786	0.0125	0.066	0.0606	0.2172
dom	CG9491-PA	2L	1899.62	602.38	3.97	0.0000	0.0729	1900.7	592.3	0.0016	0.0989	0	0.0626	0.0074	0.2255
nodom	CG9491-PA	2L	1673.36	540.64	3.55	0.0025	0.0561	1620.3	578.7	0.0019	0.0634	0.0012	0.0498	0.0075	0.1647
dom	CG9493-PA	2L	1339.04	409.96	4.07	0.0000	0.0684	1377.8	374.2	0.0038	0.1119	0.0014	0.0699	0.0029	0.2178
nodom	CG9493-PA	2L	1501.18	496.82	3.62	0.0018	0.0516	1455.4	548.6	0.0014	0.0937	0.002	0.0577	0.0083	0.1751
dom	CG9494-PA	2L	498.21	167.79	3.53	0.0064	0.0135	568.9	142.1	0.0216	0.1386	0.0127	0.0967	0.0377	0.2703
dom	CG9496-PA	2L	543.63	179.37	4.29	0.0007	0.0134	579.9	143.1	0.0052	0.0889	0	0.0128	0.0334	0.2521
nodom	CG9496-PA	2L	153.20	47.80	5.30	0.0000	0.0223	172	29	0.0063	0.1877	0	0	0.0177	0.526
nodom	CG9505-PA	2L	1458.59	467.41	3.82	0.0049	0.0702	1562.9	360.1	0.0028	0.1707	0.0089	0.0912	0.0243	0.2947
dom	CG9507-PA	2L	75.40	26.60	5.00	0.0000	0.0602	76.1	25.9	0.0143	0	0	0.3126	0.0134	0.7986
nodom	CG9507-PA	2L	1481.72	468.28	4.88	0.0030	0.0816	1556.5	387.5	0.0073	0.1737	0.0032	0.0827	0.011	0.3095
nodom	CG9510-PA	2L	950.06	303.94	3.59	0.0012	0.0318	1134.3	317.7	0.0059	0.0475	0.0059	0.048	0.0216	0.2335
dom	CG9523-PA	2L	76.17	22.83	3.15	0.0000	0.0467	160.8	46.2	0	0	0.0063	0.2233	0.0325	0.5227
nodom	CG9523-PA	2L	695.36	222.64	4.77	0.0005	0.0262	771.5	251.5	0	0.0821	0.0013	0.0713	0.0146	0.3088
dom	CG9528-PA	2L	1080.87	329.13	4.85	0.0010	0.0320	1120.2	289.8	0.0018	0.0979	0	0.069	0.0036	0.2084
nodom	CG9528-PA	2L	428.25	138.75	5.38	0.0008	0.0255	443.3	123.7	0.0046	0.1368	0	0.0818	0.0092	0.1828
dom	CG9531-PA	2L	320.70	105.30	4.85	0.0000	0.0728	337.3	88.7	0.003	0.0373	0	0.0941	0.012	0.4334
nodom	CG9531-PA	2L	415.03	127.97	4.51	0.0019	0.0464	425.3	117.7	0.017	0.0339	0.0024	0.042	0.0268	0.4104
dom	CG9536-PA	2L	96.67	20.33	3.28	0.0000	0.0574	100.7	16.3	0.0098	0.4667	0	0.1101	0.0193	0.5004
nodom	CG9536-PA	2L	919.17	313.83	3.36	0.0005	0.0117	952	269	0.0011	0.0918	0	0.0236	0.0129	0.2054
dom	CG9537-PA	2L	934.99	259.01	4.32	0.0210	0.0555	707.7	303.3	0.0277	0.0462	0.0464	0.064	0.1034	0.192
nodom	CG9537-PA	2L	2241.83	689.17	3.89	0.0035	0.0207	2164.7	775.3	0.0176	0.0399	0.0187	0.0496	0.0704	0.2266
dom	CG9539-PA	2L	83.22	33.78	2.69	0.0000	0.0395	89.9	27.1	0	0.0796	0	0	0	0.1713
nodom	CG9539-PA	2L	974.67	330.33	3.03	0.0000	0.0131	1023.8	287.2	0	0.0255	0	0.0182	0	0.0715
nodom	CG9541-PA	2L	1059.00	321.00	2.88	0.0006	0.0353	1173.6	464.4	0.0017	0.0584	0.0017	0.024	0.006	0.1044
dom	CG9542-PA	2L	210.33	65.67	4.45	0.0000	0.0558	229.4	49.6	0.0063	0.0225	0.0113	0.073	0.0649	0.2393
nodom	CG9542-PA	2L	478.21	142.79	5.14	0.0022	0.0439	498.3	122.7	0.0016	0.0394	0.0086	0.1008	0.0544	0.3059
nodom	CG9553-PA	2L	263.92	90.08	4.44	0.0000	0.0111	280.5	73.5	0.0037	0	0	0	0	0.0853
dom	CG9554-PA	2L	389.83	129.17	3.96	0.0017	0.0800	387	114	0.0027	0.0181	0.0054	0.1584	0	0.2709
nodom	CG9554-PA	2L	1333.67	445.33	4.29	0.0000	0.0369	1423.7	355.3	0.0022	0.0409	0.0007	0.0546	0.0014	0.136
dom	CG9556-PA	2L	388.98	109.02	4.20	0.0000	0.0664	386.8	111.2	0	0	0	0.2084	0	0.402
nodom	CG9556-PA	2L	655.83	178.17	3.73	0.0000	0.0253	682	152	0	0.1054	0	0.036	0	0.3044
dom	CG9564-PA	2L	499.75	175.25	3.96	0.0020	0.0525	498.5	176.5	0.0041	0.0812	0	0.0974	0.0061	0.1759
nodom	CG9564-PA	2L	92.06	33.94	4.52	0.0072	0.0177	86	40	0.0244	0.0502	0.0258	0.0305	0.0251	0.2
dom	CG9582-PA	2L	608.83	198.17	3.85	0.0025	0.0303	592.3	214.7	0.0058	0.0754	0.0094	0.0284	0.0516	0.3649
nodom	CG9582-PA	2L	73.33	19.67	3.68	0.0000	0.0593	68.4	24.6	0	0	0.0447	0.0446	0.1624	0.2753
nodom	CG9586-PB	2L	461.37	120.63	4.31	0.0011	0.0437	475.6	106.4	0.011	0.1863	0.0021	0.0681	0.015	0.3143
dom	CG9643-PA	2L	265.17	85.83	3.70	0.0044	0.0136	267.3	83.7	0.0077	0.0797	0.0038	0.0357	0.0195	0.3382
nodom	CG9643-PA	2L	243.83	62.17	3.23	0.0075	0.0214	234.6	71.4	0.0044	0.0918	0.0088	0.0683	0.0404	0.1957
dom	CG9660-PA	2L	1004.33	351.67	2.67	0.0050	0.0218	1057	431	0.0062	0.0404	0.0082	0.0235	0.0143	0.1182
nodom	CG9660-PA	2L	3298.49	1033.51	2.99	0.0056	0.0430	3670.7	1219.3	0.0091	0.0673	0.0098	0.0613	0.0255	0.1717
[truncated: 9,056 more rows]
